# Supplementary material for: Geographic distribution of inflammatory bowel disease in the UK: A spatially explicit survey
Source: PLoS One. 2025 Aug 28;20(8):e0329317. doi: 10.1371/journal.pone.0329317 (PMC12393713; doi:10.1371/journal.pone.0329317)
Supplement: S1 Data — (XLSX) [file pone.0329317.s001.xlsx]

## Sheet: cd_uc_ibd_pop
OID	CD	CD_male	CD_female	UC	UC_male	UC_female	all_ibd	population	cd_pop	uc_pop	ibd_pop	cd_uc	male_total	female_total	cd_male_malepop	cd_female_femalepop	uc_male_malepop	uc_female_femalepop
1	0	0	0	0	0	0	0	309	0	0	0	-1	150	180	0	0	0	0
2	0	0	0	0	0	0	0	1625	0	0	0	-1	786	955	0	0	0	0
3	0	0	0	0	0	0	0	109	0	0	0	-1	54	64	0	0	0	0
4	0	0	0	0	0	0	0	1323	0	0	0	-1	642	775	0	0	0	0
5	0	0	0	0	0	0	0	17	0	0	0	-1	6	10	0	0	0	0
6	0	0	0	0	0	0	0	88	0	0	0	-1	41	51	0	0	0	0
7	0	0	0	0	0	0	0	689	0	0	0	-1	333	406	0	0	0	0
8	0	0	0	0	0	0	0	592	0	0	0	-1	285	348	0	0	0	0
9	1	0	1	0	0	0	1	3655	0.000273598	0	0.000273598	-1	1766	2147	0	0.000465766	0	0
10	0	0	0	0	0	0	0	3678	0	0	0	-1	1777	2160	0	0	0	0
11	0	0	0	0	0	0	0	333	0	0	0	-1	162	197	0	0	0	0
12	0	0	0	0	0	0	0	5648	0	0	0	-1	2730	3315	0	0	0	0
13	1	1	0	2	1	1	3	25701	3.8909e-05	7.7818e-05	0.000116727	0.5	12421	15094	8.05088e-05	0	8.05088e-05	6.62515e-05
14	1	0	1	0	0	0	1	9541	0.000104811	0	0.000104811	-1	4612	5605	0	0.000178412	0	0
15	1	1	0	0	0	0	1	21490	4.65333e-05	0	4.65333e-05	-1	10383	12621	9.63113e-05	0	0	0
16	4	1	3	0	0	0	4	26172	0.000152835	0	0.000152835	-1	12648	15371	7.90639e-05	0.000195173	0	0
17	0	0	0	1	0	1	1	15250	0	6.55738e-05	6.55738e-05	0	7370	8958	0	0	0	0.000111632
18	0	0	0	0	0	0	0	9	0	0	0	-1	0	1	-1	0	-1	0
19	0	0	0	0	0	0	0	19	0	0	0	-1	11	12	0	0	0	0
20	0	0	0	0	0	0	0	553	0	0	0	-1	267	325	0	0	0	0
21	0	0	0	0	0	0	0	23490	0	0	0	-1	11351	13797	0	0	0	0
22	2	0	2	0	0	0	2	46562	4.29535e-05	0	4.29535e-05	-1	22503	27350	0	7.31261e-05	0	0
23	3	3	0	1	1	0	4	30302	9.90034e-05	3.30011e-05	0.000132004	3	14643	17800	0.000204876	0	6.8292e-05	0
24	0	0	0	2	0	2	2	21154	0	9.45448e-05	9.45448e-05	0	10224	12424	0	0	0	0.000160979
25	0	0	0	0	0	0	0	2487	0	0	0	-1	1203	1461	0	0	0	0
26	0	0	0	0	0	0	0	3005	0	0	0	-1	1451	1766	0	0	0	0
27	0	0	0	0	0	0	0	1776	0	0	0	-1	862	1040	0	0	0	0
28	1	1	0	0	0	0	1	11931	8.38153e-05	0	8.38153e-05	-1	5795	6982	0.000172563	0	0	0
29	0	0	0	0	0	0	0	1340	0	0	0	-1	651	784	0	0	0	0
30	0	0	0	0	0	0	0	1432	0	0	0	-1	691	842	0	0	0	0
31	0	0	0	0	0	0	0	12509	0	0	0	-1	6045	7348	0	0	0	0
32	0	0	0	0	0	0	0	11121	0	0	0	-1	5374	6533	0	0	0	0
33	0	0	0	0	0	0	0	12580	0	0	0	-1	6081	7389	0	0	0	0
34	1	1	0	1	1	0	2	38437	2.60166e-05	2.60166e-05	5.20332e-05	1	18574	22577	5.38387e-05	0	5.38387e-05	0
35	0	0	0	0	0	0	0	3613	0	0	0	-1	1747	2123	0	0	0	0
36	0	0	0	0	0	0	0	7835	0	0	0	-1	3786	4604	0	0	0	0
37	0	0	0	1	1	0	1	2009	0	0.00049776	0.00049776	0	970	1182	0	0	0.00103093	0
38	0	0	0	1	0	1	1	58595	0	1.70663e-05	1.70663e-05	0	28433	34315	0	0	0	2.91418e-05
39	0	0	0	0	0	0	0	34238	0	0	0	-1	16627	20036	0	0	0	0
40	0	0	0	0	0	0	0	4150	0	0	0	-1	2017	2430	0	0	0	0
41	0	0	0	0	0	0	0	3178	0	0	0	-1	1541	1860	0	0	0	0
42	0	0	0	0	0	0	0	9103	0	0	0	-1	4423	5329	0	0	0	0
43	0	0	0	0	0	0	0	6086	0	0	0	-1	2957	3564	0	0	0	0
44	0	0	0	0	0	0	0	3413	0	0	0	-1	1651	2005	0	0	0	0
45	1	0	1	2	1	1	3	24132	4.14388e-05	8.28775e-05	0.000124316	0.5	11661	14173	0	7.05567e-05	8.57559e-05	7.05567e-05
46	0	0	0	0	0	0	0	17501	0	0	0	-1	8457	10278	0	0	0	0
47	0	0	0	1	0	1	1	9989	0	0.00010011	0.00010011	0	4827	5867	0	0	0	0.000170445
48	0	0	0	0	0	0	0	5028	0	0	0	-1	2429	2953	0	0	0	0
49	0	0	0	2	0	2	2	15656	0	0.000127747	0.000127747	0	7567	9195	0	0	0	0.00021751
50	0	0	0	0	0	0	0	4756	0	0	0	-1	2298	2794	0	0	0	0
51	6	2	4	9	2	7	15	157941	3.79889e-05	5.69833e-05	9.49722e-05	0.666667	76658	92479	2.60899e-05	4.32531e-05	2.60899e-05	7.56929e-05
52	1	0	1	2	0	2	3	63886	1.56529e-05	3.13058e-05	4.69586e-05	0.5	31027	37388	0	2.67465e-05	0	5.34931e-05
53	0	0	0	0	0	0	0	15767	0	0	0	-1	7659	9226	0	0	0	0
54	0	0	0	0	0	0	0	9118	0	0	0	-1	4426	5334	0	0	0	0
55	2	0	2	2	0	2	4	65401	3.05806e-05	3.05806e-05	6.11611e-05	1	31762	38277	0	5.22507e-05	0	5.22507e-05
56	0	0	0	1	0	1	1	45081	0	2.21823e-05	2.21823e-05	0	21894	26384	0	0	0	3.79018e-05
57	0	0	0	0	0	0	0	3822	0	0	0	-1	1849	2245	0	0	0	0
58	0	0	0	0	0	0	0	10662	0	0	0	-1	5153	6260	0	0	0	0
59	0	0	0	1	0	1	1	18940	0	5.27983e-05	5.27983e-05	0	9152	11123	0	0	0	8.99038e-05
60	0	0	0	0	0	0	0	2022	0	0	0	-1	977	1186	0	0	0	0
61	0	0	0	0	0	0	0	7565	0	0	0	-1	3656	4444	0	0	0	0
62	0	0	0	0	0	0	0	10068	0	0	0	-1	4865	5912	0	0	0	0
63	0	0	0	0	0	0	0	25036	0	0	0	-1	12143	14669	0	0	0	0
64	0	0	0	0	0	0	0	8782	0	0	0	-1	4265	5138	0	0	0	0
65	0	0	0	0	0	0	0	115	0	0	0	-1	54	68	0	0	0	0
66	0	0	0	0	0	0	0	9404	0	0	0	-1	4567	5505	0	0	0	0
67	1	1	0	2	1	1	3	58151	1.71966e-05	3.43932e-05	5.15898e-05	0.5	28242	34034	3.54083e-05	0	3.54083e-05	2.93824e-05
68	0	0	0	0	0	0	0	40958	0	0	0	-1	19891	23972	0	0	0	0
69	0	0	0	0	0	0	0	400	0	0	0	-1	192	235	0	0	0	0
70	0	0	0	0	0	0	0	3129	0	0	0	-1	1511	1839	0	0	0	0
71	0	0	0	0	0	0	0	6096	0	0	0	-1	2945	3578	0	0	0	0
72	0	0	0	0	0	0	0	3430	0	0	0	-1	1657	2016	0	0	0	0
73	0	0	0	0	0	0	0	3844	0	0	0	-1	1858	2256	0	0	0	0
74	0	0	0	0	0	0	0	12221	0	0	0	-1	5908	7177	0	0	0	0
75	0	0	0	0	0	0	0	2574	0	0	0	-1	1250	1505	0	0	0	0
76	0	0	0	0	0	0	0	1850	0	0	0	-1	899	1084	0	0	0	0
77	0	0	0	0	0	0	0	55	0	0	0	-1	26	30	0	0	0	0
78	0	0	0	0	0	0	0	2461	0	0	0	-1	1195	1440	0	0	0	0
79	0	0	0	0	0	0	0	15132	0	0	0	-1	7349	8856	0	0	0	0
80	0	0	0	0	0	0	0	19059	0	0	0	-1	9258	11154	0	0	0	0
81	2	0	2	1	0	1	3	41487	4.82079e-05	2.41039e-05	7.23118e-05	2	20147	24281	0	8.23689e-05	0	4.11845e-05
82	0	0	0	0	0	0	0	2379	0	0	0	-1	1150	1397	0	0	0	0
83	0	0	0	0	0	0	0	2265	0	0	0	-1	1095	1330	0	0	0	0
84	0	0	0	0	0	0	0	2401	0	0	0	-1	1160	1412	0	0	0	0
85	0	0	0	0	0	0	0	4400	0	0	0	-1	2132	2584	0	0	0	0
86	0	0	0	1	0	1	1	1922	0	0.000520291	0.000520291	0	933	1127	0	0	0	0.000887311
87	0	0	0	0	0	0	0	5278	0	0	0	-1	2563	3091	0	0	0	0
88	0	0	0	0	0	0	0	3201	0	0	0	-1	1556	1873	0	0	0	0
89	0	0	0	0	0	0	0	4502	0	0	0	-1	2188	2635	0	0	0	0
90	0	0	0	0	0	0	0	5329	0	0	0	-1	2589	3119	0	0	0	0
91	1	0	1	5	1	4	6	132663	7.5379e-06	3.76895e-05	4.52274e-05	0.2	64428	77641	0	1.28798e-05	1.55212e-05	5.15192e-05
92	0	0	0	0	0	0	0	11276	0	0	0	-1	5475	6598	0	0	0	0
93	0	0	0	0	0	0	0	15574	0	0	0	-1	7562	9115	0	0	0	0
94	1	0	1	0	0	0	1	13807	7.2427e-05	0	7.2427e-05	-1	6704	8080	0	0.000123762	0	0
95	0	0	0	0	0	0	0	1092	0	0	0	-1	527	640	0	0	0	0
96	1	0	1	0	0	0	1	4623	0.00021631	0	0.00021631	-1	2237	2711	0	0.000368868	0	0
97	0	0	0	0	0	0	0	4943	0	0	0	-1	2400	2891	0	0	0	0
98	0	0	0	1	0	1	1	2427	0	0.000412031	0.000412031	0	1181	1419	0	0	0	0.000704722
99	0	0	0	0	0	0	0	6924	0	0	0	-1	3364	4050	0	0	0	0
100	0	0	0	0	0	0	0	4206	0	0	0	-1	2043	2461	0	0	0	0
101	1	1	0	0	0	0	1	5460	0.00018315	0	0.00018315	-1	2650	3195	0.000377358	0	0	0
102	0	0	0	0	0	0	0	12127	0	0	0	-1	5890	7097	0	0	0	0
103	0	0	0	0	0	0	0	9401	0	0	0	-1	4565	5501	0	0	0	0
104	1	0	1	1	1	0	2	8734	0.000114495	0.000114495	0.00022899	1	4241	5112	0	0.000195618	0.000235793	0
105	2	1	1	0	0	0	2	18461	0.000108336	0	0.000108336	-1	8968	10803	0.000111508	9.25669e-05	0	0
106	0	0	0	0	0	0	0	6595	0	0	0	-1	3204	3860	0	0	0	0
107	0	0	0	0	0	0	0	62	0	0	0	-1	30	37	0	0	0	0
108	0	0	0	0	0	0	0	12228	0	0	0	-1	5908	7182	0	0	0	0
109	0	0	0	0	0	0	0	3076	0	0	0	-1	1492	1801	0	0	0	0
110	0	0	0	0	0	0	0	2681	0	0	0	-1	1302	1569	0	0	0	0
111	0	0	0	0	0	0	0	3015	0	0	0	-1	1465	1764	0	0	0	0
112	0	0	0	0	0	0	0	4267	0	0	0	-1	2072	2499	0	0	0	0
113	0	0	0	0	0	0	0	3116	0	0	0	-1	1514	1824	0	0	0	0
114	0	0	0	0	0	0	0	4217	0	0	0	-1	2047	2470	0	0	0	0
115	1	0	1	0	0	0	1	24219	4.12899e-05	0	4.12899e-05	-1	11762	14173	0	7.05567e-05	0	0
116	2	0	2	0	0	0	2	20764	9.63206e-05	0	9.63206e-05	-1	10083	12154	0	0.000164555	0	0
117	0	0	0	0	0	0	0	5747	0	0	0	-1	2792	3363	0	0	0	0
118	0	0	0	0	0	0	0	3210	0	0	0	-1	1563	1876	0	0	0	0
119	0	0	0	0	0	0	0	11	0	0	0	-1	0	1	-1	0	-1	0
120	0	0	0	0	0	0	0	2006	0	0	0	-1	974	1172	0	0	0	0
121	0	0	0	0	0	0	0	3046	0	0	0	-1	1481	1781	0	0	0	0
122	1	1	0	0	0	0	1	7206	0.000138773	0	0.000138773	-1	3498	4218	0.000285878	0	0	0
123	0	0	0	0	0	0	0	5152	0	0	0	-1	2503	3014	0	0	0	0
124	0	0	0	0	0	0	0	2455	0	0	0	-1	1194	1437	0	0	0	0
125	0	0	0	0	0	0	0	2501	0	0	0	-1	1212	1463	0	0	0	0
126	0	0	0	0	0	0	0	1541	0	0	0	-1	749	901	0	0	0	0
127	0	0	0	0	0	0	0	3606	0	0	0	-1	1751	2110	0	0	0	0
128	0	0	0	1	0	1	1	3055	0	0.000327332	0.000327332	0	1485	1785	0	0	0	0.000560224
129	1	0	1	0	0	0	1	19669	5.08414e-05	0	5.08414e-05	-1	9598	11474	0	8.71536e-05	0	0
130	2	1	1	2	0	2	4	47904	4.17502e-05	4.17502e-05	8.35003e-05	1	23376	27939	4.27789e-05	3.57923e-05	0	7.15845e-05
131	0	0	0	0	0	0	0	159	0	0	0	-1	75	92	0	0	0	0
132	0	0	0	0	0	0	0	0	-1	-1	-1	-1	0	0	-1	-1	-1	-1
133	0	0	0	1	0	1	1	33182	0	3.01368e-05	3.01368e-05	0	16116	19419	0	0	0	5.1496e-05
134	3	1	2	2	2	0	5	42739	7.01935e-05	4.67957e-05	0.000116989	1.5	20757	25013	4.81765e-05	7.99584e-05	9.6353e-05	0
135	0	0	0	0	0	0	0	3852	0	0	0	-1	1871	2257	0	0	0	0
136	0	0	0	0	0	0	0	6061	0	0	0	-1	2941	3547	0	0	0	0
137	0	0	0	0	0	0	0	840	0	0	0	-1	409	491	0	0	0	0
138	0	0	0	0	0	0	0	2480	0	0	0	-1	1209	1448	0	0	0	0
139	1	1	0	1	0	1	2	3646	0.000274273	0.000274273	0.000548546	1	1779	2126	0.000562114	0	0	0.000470367
140	1	0	1	2	0	2	3	12702	7.87278e-05	0.000157456	0.000236183	0.5	6199	7408	0	0.000134989	0	0.000269978
141	0	0	0	0	0	0	0	34348	0	0	0	-1	16760	20034	0	0	0	0
142	0	0	0	0	0	0	0	7	0	0	0	-1	0	1	-1	0	-1	0
143	0	0	0	0	0	0	0	11971	0	0	0	-1	5812	7007	0	0	0	0
144	0	0	0	0	0	0	0	3010	0	0	0	-1	1462	1762	0	0	0	0
145	0	0	0	0	0	0	0	2315	0	0	0	-1	1124	1354	0	0	0	0
146	0	0	0	0	0	0	0	122	0	0	0	-1	60	71	0	0	0	0
147	0	0	0	0	0	0	0	571	0	0	0	-1	278	332	0	0	0	0
148	0	0	0	0	0	0	0	3429	0	0	0	-1	1673	2002	0	0	0	0
149	0	0	0	0	0	0	0	9781	0	0	0	-1	4770	5707	0	0	0	0
150	1	0	1	0	0	0	1	4127	0.000242307	0	0.000242307	-1	2013	2406	0	0.000415628	0	0
151	0	0	0	0	0	0	0	27170	0	0	0	-1	13257	15849	0	0	0	0
152	0	0	0	0	0	0	0	50	0	0	0	-1	21	28	0	0	0	0
153	0	0	0	0	0	0	0	247	0	0	0	-1	119	144	0	0	0	0
154	1	0	1	0	0	0	1	14807	6.75356e-05	0	6.75356e-05	-1	7191	8665	0	0.000115407	0	0
155	0	0	0	0	0	0	0	426	0	0	0	-1	208	248	0	0	0	0
156	0	0	0	0	0	0	0	1620	0	0	0	-1	786	947	0	0	0	0
157	0	0	0	0	0	0	0	1312	0	0	0	-1	640	765	0	0	0	0
158	0	0	0	0	0	0	0	10496	0	0	0	-1	5121	6122	0	0	0	0
159	0	0	0	0	0	0	0	109	0	0	0	-1	53	65	0	0	0	0
160	0	0	0	0	0	0	0	1772	0	0	0	-1	865	1035	0	0	0	0
161	1	0	1	0	0	0	1	267	0.00374532	0	0.00374532	-1	130	157	0	0.00636943	0	0
162	0	0	0	1	0	1	1	1584	0	0.000631313	0.000631313	0	778	934	0	0	0	0.00107066
163	0	0	0	1	0	1	1	15967	0	6.26292e-05	6.26292e-05	0	7831	9422	0	0	0	0.000106135
164	0	0	0	0	0	0	0	16326	0	0	0	-1	8008	9635	0	0	0	0
165	2	1	1	4	0	4	6	121844	1.64144e-05	3.28289e-05	4.92433e-05	0.5	59773	71905	1.673e-05	1.39072e-05	0	5.5629e-05
166	0	0	0	0	0	0	0	154	0	0	0	-1	78	90	0	0	0	0
167	0	0	0	0	0	0	0	145	0	0	0	-1	69	84	0	0	0	0
168	0	0	0	0	0	0	0	42	0	0	0	-1	17	22	0	0	0	0
169	0	0	0	0	0	0	0	176	0	0	0	-1	85	101	0	0	0	0
170	0	0	0	2	1	1	2	59311	0	3.37206e-05	3.37206e-05	0	29008	34829	0	0	3.44732e-05	2.87117e-05
171	2	1	1	1	1	0	3	60249	3.31956e-05	1.65978e-05	4.97934e-05	2	29475	35387	3.39271e-05	2.8259e-05	3.39271e-05	0
172	0	0	0	0	0	0	0	38806	0	0	0	-1	18991	22807	0	0	0	0
173	6	1	5	13	5	8	19	269601	2.22551e-05	4.82194e-05	7.04745e-05	0.461538	132258	159095	7.56098e-06	3.14278e-05	3.78049e-05	5.02844e-05
174	2	0	2	1	0	1	3	96713	2.06797e-05	1.03399e-05	3.10196e-05	2	47446	57073	0	3.50428e-05	0	1.75214e-05
175	0	0	0	0	0	0	0	0	-1	-1	-1	-1	0	0	-1	-1	-1	-1
176	0	0	0	0	0	0	0	121	0	0	0	-1	58	71	0	0	0	0
177	0	0	0	0	0	0	0	3	0	0	0	-1	0	0	-1	-1	-1	-1
178	0	0	0	0	0	0	0	2566	0	0	0	-1	1255	1505	0	0	0	0
179	1	1	0	1	0	1	2	16921	5.90982e-05	5.90982e-05	0.000118196	1	8277	9937	0.000120817	0	0	0.000100634
180	2	1	1	2	0	2	4	105820	1.89e-05	1.89e-05	3.78e-05	1	51758	62139	1.93207e-05	1.6093e-05	0	3.21859e-05
181	1	0	1	2	0	2	3	51360	1.94704e-05	3.89408e-05	5.84112e-05	0.5	25122	30159	0	3.31576e-05	0	6.63152e-05
182	1	0	1	0	0	0	1	25718	3.88833e-05	0	3.88833e-05	-1	12579	15103	0	6.6212e-05	0	0
183	1	1	0	1	1	0	2	40773	2.4526e-05	2.4526e-05	4.90521e-05	1	19942	23942	5.01454e-05	0	5.01454e-05	0
184	4	0	4	0	0	0	4	86564	4.62086e-05	0	4.62086e-05	-1	42339	50831	0	7.86921e-05	0	0
185	0	0	0	1	1	0	1	74129	0	1.349e-05	1.349e-05	0	36256	43528	0	0	2.75816e-05	0
186	4	1	3	4	2	2	8	82794	4.83127e-05	4.83127e-05	9.66254e-05	1	40553	48728	2.46591e-05	6.15662e-05	4.93182e-05	4.10442e-05
187	0	0	0	0	0	0	0	5	0	0	0	-1	0	0	-1	-1	-1	-1
188	0	0	0	0	0	0	0	375	0	0	0	-1	182	221	0	0	0	0
189	1	0	1	0	0	0	1	21291	4.69682e-05	0	4.69682e-05	-1	10415	12503	0	7.99808e-05	0	0
190	0	0	0	0	0	0	0	6285	0	0	0	-1	3074	3690	0	0	0	0
191	1	0	1	0	0	0	1	9254	0.000108061	0	0.000108061	-1	4526	5434	0	0.000184026	0	0
192	0	0	0	0	0	0	0	22	0	0	0	-1	15	18	0	0	0	0
193	1	0	1	0	0	0	1	14929	6.69837e-05	0	6.69837e-05	-1	7301	8767	0	0.000114064	0	0
194	1	1	0	3	1	2	4	84875	1.1782e-05	3.53461e-05	4.71281e-05	0.333333	41512	49839	2.40894e-05	0	2.40894e-05	4.01292e-05
195	0	0	0	0	0	0	0	87183	0	0	0	-1	42641	51193	0	0	0	0
196	2	0	2	1	1	0	3	68269	2.92959e-05	1.46479e-05	4.39438e-05	2	33394	40086	0	4.98927e-05	2.99455e-05	0
197	0	0	0	0	0	0	0	8112	0	0	0	-1	3967	4763	0	0	0	0
198	2	0	2	1	0	1	3	36287	5.51162e-05	2.75581e-05	8.26742e-05	2	17747	21307	0	9.38659e-05	0	4.69329e-05
199	2	1	1	0	0	0	2	55497	3.6038e-05	0	3.6038e-05	-1	27144	32588	3.68406e-05	3.06861e-05	0	0
200	3	0	3	2	2	0	5	76325	3.93056e-05	2.62037e-05	6.55093e-05	1.5	37332	44820	0	6.69344e-05	5.35733e-05	0
201	4	0	4	1	1	0	5	71828	5.56886e-05	1.39221e-05	6.96107e-05	4	35133	42176	0	9.48407e-05	2.84633e-05	0
202	0	0	0	0	0	0	0	0	-1	-1	-1	-1	0	0	-1	-1	-1	-1
203	0	0	0	0	0	0	0	0	-1	-1	-1	-1	0	0	-1	-1	-1	-1
204	0	0	0	0	0	0	0	0	-1	-1	-1	-1	0	0	-1	-1	-1	-1
205	0	0	0	0	0	0	0	273	0	0	0	-1	134	161	0	0	0	0
206	0	0	0	0	0	0	0	7404	0	0	0	-1	3623	4349	0	0	0	0
207	3	2	1	0	0	0	3	25733	0.000116582	0	0.000116582	-1	12588	15109	0.000158881	6.61857e-05	0	0
208	0	0	0	0	0	0	0	1837	0	0	0	-1	896	1078	0	0	0	0
209	0	0	0	0	0	0	0	9895	0	0	0	-1	4842	5810	0	0	0	0
210	0	0	0	0	0	0	0	2099	0	0	0	-1	1027	1234	0	0	0	0
211	0	0	0	1	0	1	1	3311	0	0.000302024	0.000302024	0	1622	1943	0	0	0	0.000514668
212	1	0	1	1	1	0	2	10370	9.6432e-05	9.6432e-05	0.000192864	1	5071	6091	0	0.000164177	0.0001972	0
213	0	0	0	1	0	1	1	18299	0	5.46478e-05	5.46478e-05	0	8948	10744	0	0	0	9.30752e-05
214	1	1	0	0	0	0	1	20916	4.78103e-05	0	4.78103e-05	-1	10230	12283	9.77517e-05	0	0	0
215	0	0	0	0	0	0	0	22395	0	0	0	-1	10966	13175	0	0	0	0
216	0	0	0	0	0	0	0	11154	0	0	0	-1	5460	6555	0	0	0	0
217	0	0	0	0	0	0	0	6101	0	0	0	-1	2984	3586	0	0	0	0
218	0	0	0	0	0	0	0	41565	0	0	0	-1	20330	24407	0	0	0	0
219	0	0	0	1	0	1	1	57085	0	1.75177e-05	1.75177e-05	0	27920	33522	0	0	0	2.98312e-05
220	2	0	2	3	0	3	5	24283	8.23621e-05	0.000123543	0.000205905	0.666667	11894	14292	0	0.000139938	0	0.000209908
221	0	0	0	0	0	0	0	0	-1	-1	-1	-1	0	0	-1	-1	-1	-1
222	0	0	0	0	0	0	0	1340	0	0	0	-1	657	787	0	0	0	0
223	0	0	0	0	0	0	0	2427	0	0	0	-1	1188	1425	0	0	0	0
224	0	0	0	1	0	1	1	12600	0	7.93651e-05	7.93651e-05	0	6163	7401	0	0	0	0.000135117
225	0	0	0	0	0	0	0	2430	0	0	0	-1	1188	1427	0	0	0	0
226	0	0	0	0	0	0	0	3853	0	0	0	-1	1886	2262	0	0	0	0
227	0	0	0	0	0	0	0	5496	0	0	0	-1	2692	3227	0	0	0	0
228	0	0	0	0	0	0	0	5746	0	0	0	-1	2810	3374	0	0	0	0
229	1	0	1	1	0	1	2	18235	5.48396e-05	5.48396e-05	0.000109679	1	8919	10709	0	9.33794e-05	0	9.33794e-05
230	1	0	1	0	0	0	1	4069	0.000245761	0	0.000245761	-1	1990	2389	0	0.000418585	0	0
231	1	0	1	0	0	0	1	5215	0.000191755	0	0.000191755	-1	2551	3062	0	0.000326584	0	0
232	0	0	0	0	0	0	0	338	0	0	0	-1	167	200	0	0	0	0
233	0	0	0	0	0	0	0	616	0	0	0	-1	305	363	0	0	0	0
234	0	0	0	0	0	0	0	607	0	0	0	-1	296	356	0	0	0	0
235	0	0	0	0	0	0	0	273	0	0	0	-1	135	163	0	0	0	0
236	0	0	0	0	0	0	0	2706	0	0	0	-1	1328	1596	0	0	0	0
237	0	0	0	0	0	0	0	4805	0	0	0	-1	2356	2836	0	0	0	0
238	0	0	0	0	0	0	0	0	-1	-1	-1	-1	0	0	-1	-1	-1	-1
239	0	0	0	0	0	0	0	1087	0	0	0	-1	532	640	0	0	0	0
240	0	0	0	0	0	0	0	1968	0	0	0	-1	963	1153	0	0	0	0
241	0	0	0	0	0	0	0	3296	0	0	0	-1	1612	1935	0	0	0	0
242	0	0	0	0	0	0	0	1683	0	0	0	-1	825	990	0	0	0	0
243	0	0	0	0	0	0	0	2724	0	0	0	-1	1333	1599	0	0	0	0
244	0	0	0	0	0	0	0	2393	0	0	0	-1	1171	1407	0	0	0	0
245	0	0	0	0	0	0	0	1766	0	0	0	-1	864	1037	0	0	0	0
246	0	0	0	0	0	0	0	1861	0	0	0	-1	911	1094	0	0	0	0
247	0	0	0	0	0	0	0	1275	0	0	0	-1	625	746	0	0	0	0
248	0	0	0	0	0	0	0	2191	0	0	0	-1	1070	1285	0	0	0	0
249	0	0	0	0	0	0	0	4189	0	0	0	-1	2049	2462	0	0	0	0
250	0	0	0	0	0	0	0	452	0	0	0	-1	224	267	0	0	0	0
251	0	0	0	0	0	0	0	1330	0	0	0	-1	653	785	0	0	0	0
252	0	0	0	0	0	0	0	10424	0	0	0	-1	5116	6150	0	0	0	0
253	0	0	0	0	0	0	0	3736	0	0	0	-1	1833	2206	0	0	0	0
254	0	0	0	0	0	0	0	171	0	0	0	-1	84	101	0	0	0	0
255	0	0	0	0	0	0	0	66	0	0	0	-1	31	38	0	0	0	0
256	0	0	0	0	0	0	0	6465	0	0	0	-1	3162	3795	0	0	0	0
257	0	0	0	0	0	0	0	2511	0	0	0	-1	1226	1474	0	0	0	0
258	0	0	0	0	0	0	0	2861	0	0	0	-1	1398	1679	0	0	0	0
259	0	0	0	0	0	0	0	3647	0	0	0	-1	1782	2141	0	0	0	0
260	0	0	0	0	0	0	0	7215	0	0	0	-1	3531	4238	0	0	0	0
261	0	0	0	1	0	1	1	5177	0	0.000193162	0.000193162	0	2531	3040	0	0	0	0.000328947
262	0	0	0	0	0	0	0	2326	0	0	0	-1	1137	1367	0	0	0	0
263	0	0	0	0	0	0	0	1512	0	0	0	-1	739	887	0	0	0	0
264	0	0	0	0	0	0	0	797	0	0	0	-1	390	466	0	0	0	0
265	0	0	0	0	0	0	0	548	0	0	0	-1	269	322	0	0	0	0
266	0	0	0	0	0	0	0	49	0	0	0	-1	22	28	0	0	0	0
267	0	0	0	0	0	0	0	1026	0	0	0	-1	504	605	0	0	0	0
268	0	0	0	0	0	0	0	2836	0	0	0	-1	1391	1671	0	0	0	0
269	0	0	0	0	0	0	0	3517	0	0	0	-1	1725	2072	0	0	0	0
270	0	0	0	0	0	0	0	5778	0	0	0	-1	2824	3393	0	0	0	0
271	0	0	0	0	0	0	0	4431	0	0	0	-1	2168	2600	0	0	0	0
272	0	0	0	0	0	0	0	3123	0	0	0	-1	1528	1836	0	0	0	0
273	0	0	0	0	0	0	0	1823	0	0	0	-1	893	1072	0	0	0	0
274	0	0	0	0	0	0	0	5946	0	0	0	-1	2908	3492	0	0	0	0
275	0	0	0	0	0	0	0	1122	0	0	0	-1	548	661	0	0	0	0
276	0	0	0	0	0	0	0	53	0	0	0	-1	29	31	0	0	0	0
277	0	0	0	0	0	0	0	864	0	0	0	-1	424	511	0	0	0	0
278	0	0	0	0	0	0	0	1319	0	0	0	-1	647	781	0	0	0	0
279	0	0	0	0	0	0	0	4244	0	0	0	-1	2083	2503	0	0	0	0
280	0	0	0	0	0	0	0	939	0	0	0	-1	462	555	0	0	0	0
281	0	0	0	0	0	0	0	1678	0	0	0	-1	823	982	0	0	0	0
282	0	0	0	0	0	0	0	1913	0	0	0	-1	935	1125	0	0	0	0
283	1	0	1	0	0	0	1	4665	0.000214362	0	0.000214362	-1	2280	2741	0	0.00036483	0	0
284	0	0	0	0	0	0	0	3005	0	0	0	-1	1470	1763	0	0	0	0
285	0	0	0	0	0	0	0	2513	0	0	0	-1	1229	1475	0	0	0	0
286	0	0	0	0	0	0	0	106	0	0	0	-1	51	63	0	0	0	0
287	0	0	0	0	0	0	0	48	0	0	0	-1	20	26	0	0	0	0
288	0	0	0	0	0	0	0	446	0	0	0	-1	219	264	0	0	0	0
289	2	1	1	2	2	0	4	8532	0.000234412	0.000234412	0.000468823	1	4186	5034	0.000238892	0.000198649	0.000477783	0
290	0	0	0	0	0	0	0	762	0	0	0	-1	373	448	0	0	0	0
291	1	0	1	0	0	0	1	3213	0.000311236	0	0.000311236	-1	1579	1885	0	0.000530504	0	0
292	0	0	0	0	0	0	0	0	-1	-1	-1	-1	0	0	-1	-1	-1	-1
293	0	0	0	0	0	0	0	2618	0	0	0	-1	1282	1537	0	0	0	0
294	0	0	0	0	0	0	0	2307	0	0	0	-1	1127	1352	0	0	0	0
295	0	0	0	0	0	0	0	1659	0	0	0	-1	811	975	0	0	0	0
296	0	0	0	0	0	0	0	266	0	0	0	-1	131	157	0	0	0	0
297	0	0	0	0	0	0	0	2726	0	0	0	-1	1335	1608	0	0	0	0
298	0	0	0	0	0	0	0	832	0	0	0	-1	408	491	0	0	0	0
299	0	0	0	0	0	0	0	998	0	0	0	-1	489	590	0	0	0	0
300	0	0	0	0	0	0	0	4322	0	0	0	-1	2121	2547	0	0	0	0
301	0	0	0	2	0	2	2	15598	0	0.000128222	0.000128222	0	7629	9159	0	0	0	0.000218364
302	1	0	1	1	1	0	2	8904	0.000112309	0.000112309	0.000224618	1	4357	5229	0	0.000191241	0.000229516	0
303	0	0	0	0	0	0	0	649	0	0	0	-1	318	381	0	0	0	0
304	0	0	0	0	0	0	0	300	0	0	0	-1	147	175	0	0	0	0
305	1	1	0	0	0	0	1	4127	0.000242307	0	0.000242307	-1	2026	2437	0.000493583	0	0	0
306	0	0	0	0	0	0	0	537	0	0	0	-1	264	318	0	0	0	0
307	0	0	0	0	0	0	0	439	0	0	0	-1	216	259	0	0	0	0
308	0	0	0	0	0	0	0	1352	0	0	0	-1	667	791	0	0	0	0
309	0	0	0	0	0	0	0	0	-1	-1	-1	-1	0	0	-1	-1	-1	-1
310	0	0	0	0	0	0	0	4047	0	0	0	-1	1979	2376	0	0	0	0
311	0	0	0	0	0	0	0	530	0	0	0	-1	261	313	0	0	0	0
312	0	0	0	0	0	0	0	510	0	0	0	-1	250	303	0	0	0	0
313	0	0	0	0	0	0	0	1392	0	0	0	-1	684	819	0	0	0	0
314	0	0	0	0	0	0	0	6607	0	0	0	-1	3240	3899	0	0	0	0
315	1	0	1	0	0	0	1	10984	9.10415e-05	0	9.10415e-05	-1	5390	6482	0	0.000154273	0	0
316	0	0	0	0	0	0	0	1918	0	0	0	-1	943	1132	0	0	0	0
317	0	0	0	0	0	0	0	3501	0	0	0	-1	1713	2055	0	0	0	0
318	0	0	0	0	0	0	0	1692	0	0	0	-1	827	994	0	0	0	0
319	0	0	0	0	0	0	0	3385	0	0	0	-1	1659	1997	0	0	0	0
320	0	0	0	0	0	0	0	954	0	0	0	-1	467	559	0	0	0	0
321	0	0	0	0	0	0	0	1167	0	0	0	-1	572	688	0	0	0	0
322	0	0	0	0	0	0	0	1715	0	0	0	-1	842	1012	0	0	0	0
323	0	0	0	0	0	0	0	2701	0	0	0	-1	1326	1593	0	0	0	0
324	0	0	0	0	0	0	0	3786	0	0	0	-1	1860	2230	0	0	0	0
325	0	0	0	0	0	0	0	606	0	0	0	-1	295	355	0	0	0	0
326	0	0	0	0	0	0	0	1464	0	0	0	-1	714	860	0	0	0	0
327	0	0	0	0	0	0	0	881	0	0	0	-1	430	519	0	0	0	0
328	0	0	0	0	0	0	0	844	0	0	0	-1	414	497	0	0	0	0
329	0	0	0	0	0	0	0	510	0	0	0	-1	250	303	0	0	0	0
330	0	0	0	0	0	0	0	1587	0	0	0	-1	779	936	0	0	0	0
331	0	0	0	0	0	0	0	3478	0	0	0	-1	1707	2052	0	0	0	0
332	1	0	1	1	1	0	2	10099	9.90197e-05	9.90197e-05	0.000198039	1	4954	5958	0	0.000167842	0.000201857	0
333	0	0	0	0	0	0	0	37	0	0	0	-1	17	20	0	0	0	0
334	0	0	0	0	0	0	0	10	0	0	0	-1	0	1	-1	0	-1	0
335	0	0	0	0	0	0	0	19	0	0	0	-1	14	17	0	0	0	0
336	0	0	0	0	0	0	0	1641	0	0	0	-1	803	962	0	0	0	0
337	0	0	0	1	0	1	1	2719	0	0.000367782	0.000367782	0	1329	1597	0	0	0	0.000626174
338	0	0	0	0	0	0	0	3634	0	0	0	-1	1779	2132	0	0	0	0
339	0	0	0	0	0	0	0	601	0	0	0	-1	294	353	0	0	0	0
340	0	0	0	0	0	0	0	270	0	0	0	-1	132	159	0	0	0	0
341	0	0	0	0	0	0	0	966	0	0	0	-1	474	574	0	0	0	0
342	0	0	0	0	0	0	0	3096	0	0	0	-1	1520	1826	0	0	0	0
343	0	0	0	0	0	0	0	7823	0	0	0	-1	3847	4603	0	0	0	0
344	0	0	0	0	0	0	0	635	0	0	0	-1	311	373	0	0	0	0
345	0	0	0	0	0	0	0	1907	0	0	0	-1	933	1119	0	0	0	0
346	0	0	0	0	0	0	0	6877	0	0	0	-1	3365	4038	0	0	0	0
347	0	0	0	0	0	0	0	0	-1	-1	-1	-1	0	0	-1	-1	-1	-1
348	0	0	0	0	0	0	0	2546	0	0	0	-1	1242	1495	0	0	0	0
349	0	0	0	0	0	0	0	148	0	0	0	-1	69	85	0	0	0	0
350	0	0	0	0	0	0	0	364	0	0	0	-1	178	212	0	0	0	0
351	0	0	0	0	0	0	0	627	0	0	0	-1	308	368	0	0	0	0
352	0	0	0	0	0	0	0	492	0	0	0	-1	242	289	0	0	0	0
353	0	0	0	0	0	0	0	468	0	0	0	-1	228	275	0	0	0	0
354	0	0	0	0	0	0	0	1238	0	0	0	-1	609	730	0	0	0	0
355	0	0	0	1	0	1	1	16435	0	6.08458e-05	6.08458e-05	0	8116	9615	0	0	0	0.000104004
356	0	0	0	0	0	0	0	2013	0	0	0	-1	984	1183	0	0	0	0
357	0	0	0	0	0	0	0	4475	0	0	0	-1	2189	2629	0	0	0	0
358	0	0	0	0	0	0	0	4246	0	0	0	-1	2078	2494	0	0	0	0
359	0	0	0	0	0	0	0	6227	0	0	0	-1	3046	3655	0	0	0	0
360	0	0	0	0	0	0	0	3489	0	0	0	-1	1709	2050	0	0	0	0
361	0	0	0	0	0	0	0	2345	0	0	0	-1	1147	1377	0	0	0	0
362	0	0	0	0	0	0	0	142	0	0	0	-1	69	82	0	0	0	0
363	0	0	0	0	0	0	0	2781	0	0	0	-1	1360	1634	0	0	0	0
364	0	0	0	0	0	0	0	3310	0	0	0	-1	1620	1944	0	0	0	0
365	0	0	0	0	0	0	0	1055	0	0	0	-1	517	622	0	0	0	0
366	3	0	3	0	0	0	3	24037	0.000124808	0	0.000124808	-1	11797	14161	0	0.000211849	0	0
367	0	0	0	0	0	0	0	830	0	0	0	-1	406	487	0	0	0	0
368	0	0	0	0	0	0	0	5512	0	0	0	-1	2694	3237	0	0	0	0
369	0	0	0	0	0	0	0	913	0	0	0	-1	447	537	0	0	0	0
370	0	0	0	0	0	0	0	1607	0	0	0	-1	785	942	0	0	0	0
371	0	0	0	0	0	0	0	2842	0	0	0	-1	1389	1670	0	0	0	0
372	0	0	0	0	0	0	0	710	0	0	0	-1	346	416	0	0	0	0
373	0	0	0	0	0	0	0	1091	0	0	0	-1	534	640	0	0	0	0
374	0	0	0	0	0	0	0	1759	0	0	0	-1	860	1033	0	0	0	0
375	0	0	0	0	0	0	0	2194	0	0	0	-1	1071	1287	0	0	0	0
376	0	0	0	0	0	0	0	21062	0	0	0	-1	10334	12430	0	0	0	0
377	0	0	0	0	0	0	0	0	-1	-1	-1	-1	0	0	-1	-1	-1	-1
378	0	0	0	0	0	0	0	14436	0	0	0	-1	7060	8477	0	0	0	0
379	1	0	1	0	0	0	1	10471	9.55019e-05	0	9.55019e-05	-1	5120	6150	0	0.000162602	0	0
380	0	0	0	0	0	0	0	535	0	0	0	-1	260	314	0	0	0	0
381	0	0	0	0	0	0	0	2483	0	0	0	-1	1214	1459	0	0	0	0
382	0	0	0	0	0	0	0	3833	0	0	0	-1	1874	2249	0	0	0	0
383	0	0	0	0	0	0	0	638	0	0	0	-1	311	376	0	0	0	0
384	0	0	0	0	0	0	0	2157	0	0	0	-1	1053	1266	0	0	0	0
385	0	0	0	1	0	1	1	10869	0	9.20048e-05	9.20048e-05	0	5319	6386	0	0	0	0.000156593
386	2	1	1	2	1	1	4	41019	4.87579e-05	4.87579e-05	9.75158e-05	1	20123	24204	4.96944e-05	4.13155e-05	4.96944e-05	4.13155e-05
387	0	0	0	0	0	0	0	101	0	0	0	-1	50	60	0	0	0	0
388	0	0	0	0	0	0	0	2793	0	0	0	-1	1367	1637	0	0	0	0
389	0	0	0	1	0	1	1	7671	0	0.000130361	0.000130361	0	3752	4505	0	0	0	0.000221976
390	0	0	0	2	0	2	2	33659	0	5.94195e-05	5.94195e-05	0	16465	19763	0	0	0	0.000101199
391	2	0	2	0	0	0	2	10728	0.000186428	0	0.000186428	-1	5247	6301	0	0.00031741	0	0
392	0	0	0	0	0	0	0	2678	0	0	0	-1	1308	1573	0	0	0	0
393	0	0	0	0	0	0	0	2093	0	0	0	-1	1021	1227	0	0	0	0
394	0	0	0	0	0	0	0	2877	0	0	0	-1	1407	1690	0	0	0	0
395	0	0	0	1	0	1	1	16777	0	5.96054e-05	5.96054e-05	0	8204	9852	0	0	0	0.000101502
396	0	0	0	1	0	1	1	6948	0	0.000143926	0.000143926	0	3407	4101	0	0	0	0.000243843
397	4	2	2	1	0	1	5	44029	9.08492e-05	2.27123e-05	0.000113562	4	21600	25984	9.25926e-05	7.69704e-05	0	3.84852e-05
398	1	0	1	0	0	0	1	15889	6.29366e-05	0	6.29366e-05	-1	7772	9332	0	0.000107158	0	0
399	1	0	1	0	0	0	1	6405	0.000156128	0	0.000156128	-1	3132	3763	0	0.000265745	0	0
400	0	0	0	0	0	0	0	8726	0	0	0	-1	4268	5123	0	0	0	0
401	0	0	0	2	0	2	2	5360	0	0.000373134	0.000373134	0	2624	3144	0	0	0	0.000636132
402	0	0	0	0	0	0	0	3664	0	0	0	-1	1795	2151	0	0	0	0
403	0	0	0	1	1	0	1	33048	0	3.0259e-05	3.0259e-05	0	16164	19407	0	0	6.18659e-05	0
404	0	0	0	1	0	1	1	42481	0	2.35399e-05	2.35399e-05	0	20777	24944	0	0	0	4.00898e-05
405	1	0	1	0	0	0	1	22907	4.36548e-05	0	4.36548e-05	-1	11203	13450	0	7.43494e-05	0	0
406	1	0	1	1	0	1	2	52952	1.8885e-05	1.8885e-05	3.77701e-05	1	25902	31099	0	3.21554e-05	0	3.21554e-05
407	3	1	2	0	0	0	3	15525	0.000193237	0	0.000193237	-1	7614	9163	0.000131337	0.000218269	0	0
408	2	1	1	0	0	0	2	47363	4.22271e-05	0	4.22271e-05	-1	23022	28015	4.34367e-05	3.56952e-05	0	0
409	0	0	0	0	0	0	0	105	0	0	0	-1	51	62	0	0	0	0
410	2	2	0	0	0	0	2	3707	0.00053952	0	0.00053952	-1	1814	2179	0.00110254	0	0	0
411	1	1	0	0	0	0	1	6598	0.000151561	0	0.000151561	-1	3227	3876	0.000309885	0	0	0
412	0	0	0	0	0	0	0	800	0	0	0	-1	391	469	0	0	0	0
413	0	0	0	0	0	0	0	7	0	0	0	-1	0	1	-1	0	-1	0
414	3	1	2	1	0	1	4	121580	2.46751e-05	8.22504e-06	3.29001e-05	3	58916	72069	1.69733e-05	2.77512e-05	0	1.38756e-05
415	0	0	0	0	0	0	0	0	-1	-1	-1	-1	0	0	-1	-1	-1	-1
416	0	0	0	0	0	0	0	898	0	0	0	-1	435	531	0	0	0	0
417	0	0	0	1	0	1	1	13756	0	7.26956e-05	7.26956e-05	0	6666	8156	0	0	0	0.000122609
418	0	0	0	0	0	0	0	36	0	0	0	-1	17	19	0	0	0	0
419	0	0	0	0	0	0	0	103	0	0	0	-1	51	59	0	0	0	0
420	0	0	0	0	0	0	0	3623	0	0	0	-1	1771	2182	0	0	0	0
421	0	0	0	0	0	0	0	3733	0	0	0	-1	1823	2251	0	0	0	0
422	0	0	0	0	0	0	0	1964	0	0	0	-1	961	1183	0	0	0	0
423	1	0	1	0	0	0	1	1551	0.000644745	0	0.000644745	-1	761	933	0	0.00107181	0	0
424	0	0	0	1	0	1	1	10401	0	9.61446e-05	9.61446e-05	0	5086	6263	0	0	0	0.000159668
425	0	0	0	0	0	0	0	3435	0	0	0	-1	1679	2068	0	0	0	0
426	2	0	2	0	0	0	2	19741	0.000101312	0	0.000101312	-1	9690	11439	0	0.00017484	0	0
427	2	2	0	1	0	1	3	44379	4.50664e-05	2.25332e-05	6.75995e-05	2	21786	25714	9.18021e-05	0	0	3.88893e-05
428	0	0	0	0	0	0	0	38	0	0	0	-1	17	21	0	0	0	0
429	0	0	0	0	0	0	0	23	0	0	0	-1	14	17	0	0	0	0
430	0	0	0	0	0	0	0	353	0	0	0	-1	174	210	0	0	0	0
431	0	0	0	0	0	0	0	836	0	0	0	-1	410	504	0	0	0	0
432	0	0	0	0	0	0	0	6320	0	0	0	-1	3090	3805	0	0	0	0
433	1	0	1	0	0	0	1	29119	3.43418e-05	0	3.43418e-05	-1	14238	17536	0	5.70255e-05	0	0
434	2	0	2	0	0	0	2	18011	0.000111043	0	0.000111043	-1	8803	10848	0	0.000184366	0	0
435	0	0	0	0	0	0	0	1487	0	0	0	-1	728	896	0	0	0	0
436	0	0	0	0	0	0	0	2608	0	0	0	-1	1274	1568	0	0	0	0
437	0	0	0	0	0	0	0	12	0	0	0	-1	0	1	-1	0	-1	0
438	0	0	0	1	0	1	1	8728	0	0.000114574	0.000114574	0	4283	5057	0	0	0	0.000197746
439	1	0	1	0	0	0	1	18725	5.34045e-05	0	5.34045e-05	-1	9192	10848	0	9.21829e-05	0	0
440	0	0	0	0	0	0	0	0	-1	-1	-1	-1	0	0	-1	-1	-1	-1
441	0	0	0	0	0	0	0	30	0	0	0	-1	15	20	0	0	0	0
442	0	0	0	0	0	0	0	2905	0	0	0	-1	1419	1752	0	0	0	0
443	0	0	0	0	0	0	0	1887	0	0	0	-1	925	1136	0	0	0	0
444	0	0	0	0	0	0	0	2309	0	0	0	-1	1129	1390	0	0	0	0
445	0	0	0	0	0	0	0	536	0	0	0	-1	263	325	0	0	0	0
446	0	0	0	0	0	0	0	736	0	0	0	-1	360	442	0	0	0	0
447	1	0	1	0	0	0	1	6603	0.000151446	0	0.000151446	-1	3227	3974	0	0.000251636	0	0
448	0	0	0	0	0	0	0	6427	0	0	0	-1	3143	3870	0	0	0	0
449	0	0	0	0	0	0	0	18635	0	0	0	-1	9112	11221	0	0	0	0
450	1	0	1	1	1	0	2	9774	0.000102312	0.000102312	0.000204625	1	4778	5886	0	0.000169895	0.000209293	0
451	0	0	0	0	0	0	0	4726	0	0	0	-1	2312	2847	0	0	0	0
452	1	0	1	2	1	1	3	17823	5.61073e-05	0.000112215	0.000168322	0.5	8715	10732	0	9.31793e-05	0.000114745	9.31793e-05
453	0	0	0	0	0	0	0	3307	0	0	0	-1	1616	1992	0	0	0	0
454	0	0	0	0	0	0	0	3779	0	0	0	-1	1846	2274	0	0	0	0
455	0	0	0	0	0	0	0	352	0	0	0	-1	174	204	0	0	0	0
456	0	0	0	0	0	0	0	1119	0	0	0	-1	548	647	0	0	0	0
457	0	0	0	0	0	0	0	1430	0	0	0	-1	702	828	0	0	0	0
458	0	0	0	0	0	0	0	596	0	0	0	-1	290	360	0	0	0	0
459	0	0	0	0	0	0	0	1509	0	0	0	-1	736	907	0	0	0	0
460	0	0	0	0	0	0	0	3660	0	0	0	-1	1790	2204	0	0	0	0
461	0	0	0	0	0	0	0	8067	0	0	0	-1	3944	4859	0	0	0	0
462	0	0	0	0	0	0	0	819	0	0	0	-1	401	492	0	0	0	0
463	0	0	0	0	0	0	0	719	0	0	0	-1	353	433	0	0	0	0
464	0	0	0	0	0	0	0	2301	0	0	0	-1	1126	1385	0	0	0	0
465	0	0	0	1	0	1	1	16184	0	6.17894e-05	6.17894e-05	0	7915	9748	0	0	0	0.000102585
466	0	0	0	0	0	0	0	7765	0	0	0	-1	3798	4675	0	0	0	0
467	0	0	0	1	0	1	1	8809	0	0.00011352	0.00011352	0	4304	5306	0	0	0	0.000188466
468	1	1	0	1	0	1	2	24020	4.1632e-05	4.1632e-05	8.32639e-05	1	11745	14464	8.51426e-05	0	0	6.91372e-05
469	0	0	0	0	0	0	0	5278	0	0	0	-1	2580	3178	0	0	0	0
470	0	0	0	0	0	0	0	6279	0	0	0	-1	3071	3783	0	0	0	0
471	0	0	0	1	1	0	1	15717	0	6.36254e-05	6.36254e-05	0	7686	9466	0	0	0.000130107	0
472	1	1	0	0	0	0	1	5598	0.000178635	0	0.000178635	-1	2740	3370	0.000364964	0	0	0
473	1	0	1	0	0	0	1	2116	0.00047259	0	0.00047259	-1	1036	1274	0	0.000784929	0	0
474	0	0	0	0	0	0	0	4187	0	0	0	-1	2053	2427	0	0	0	0
475	2	1	1	0	0	0	2	436	0.00458716	0	0.00458716	-1	214	255	0.0046729	0.00392157	0	0
476	0	0	0	0	0	0	0	224	0	0	0	-1	110	128	0	0	0	0
477	0	0	0	0	0	0	0	0	-1	-1	-1	-1	0	0	-1	-1	-1	-1
478	0	0	0	0	0	0	0	710	0	0	0	-1	348	431	0	0	0	0
479	0	0	0	0	0	0	0	2289	0	0	0	-1	1119	1379	0	0	0	0
480	0	0	0	0	0	0	0	17895	0	0	0	-1	8752	10776	0	0	0	0
481	0	0	0	1	0	1	1	3604	0	0.000277469	0.000277469	0	1763	2171	0	0	0	0.000460617
482	0	0	0	0	0	0	0	3464	0	0	0	-1	1694	2087	0	0	0	0
483	0	0	0	0	0	0	0	2063	0	0	0	-1	1008	1244	0	0	0	0
484	0	0	0	0	0	0	0	1745	0	0	0	-1	854	1053	0	0	0	0
485	0	0	0	0	0	0	0	2633	0	0	0	-1	1288	1586	0	0	0	0
486	0	0	0	1	1	0	1	10769	0	9.28591e-05	9.28591e-05	0	5264	6486	0	0	0.00018997	0
487	1	0	1	0	0	0	1	10659	9.38174e-05	0	9.38174e-05	-1	5212	6419	0	0.000155788	0	0
488	0	0	0	1	1	0	1	56529	0	1.769e-05	1.769e-05	0	27643	34044	0	0	3.61755e-05	0
489	0	0	0	1	0	1	1	17897	0	5.58753e-05	5.58753e-05	0	8753	10778	0	0	0	9.27816e-05
490	1	1	0	0	0	0	1	16255	6.15195e-05	0	6.15195e-05	-1	7950	9789	0.000125786	0	0	0
491	1	0	1	0	0	0	1	12162	8.22233e-05	0	8.22233e-05	-1	5949	7322	0	0.000136575	0	0
492	0	0	0	1	0	1	1	11211	0	8.91981e-05	8.91981e-05	0	5484	6751	0	0	0	0.000148126
493	0	0	0	0	0	0	0	6124	0	0	0	-1	2995	3688	0	0	0	0
494	0	0	0	1	0	1	1	7592	0	0.000131718	0.000131718	0	3712	4570	0	0	0	0.000218818
495	1	1	0	1	0	1	2	3062	0.000326584	0.000326584	0.000653168	1	1504	1776	0.000664894	0	0	0.000563063
496	0	0	0	0	0	0	0	15046	0	0	0	-1	7386	8717	0	0	0	0
497	0	0	0	0	0	0	0	25	0	0	0	-1	16	18	0	0	0	0
498	0	0	0	1	0	1	1	272	0	0.00367647	0.00367647	0	132	159	0	0	0	0.00628931
499	0	0	0	0	0	0	0	1296	0	0	0	-1	633	781	0	0	0	0
500	0	0	0	0	0	0	0	176	0	0	0	-1	85	106	0	0	0	0
501	0	0	0	0	0	0	0	2025	0	0	0	-1	991	1220	0	0	0	0
502	1	0	1	1	0	1	2	6805	0.000146951	0.000146951	0.000293902	1	3330	4096	0	0.000244141	0	0.000244141
503	0	0	0	0	0	0	0	2862	0	0	0	-1	1401	1722	0	0	0	0
504	0	0	0	0	0	0	0	2867	0	0	0	-1	1402	1727	0	0	0	0
505	0	0	0	0	0	0	0	2843	0	0	0	-1	1388	1712	0	0	0	0
506	1	1	0	0	0	0	1	4307	0.00023218	0	0.00023218	-1	2107	2592	0.000474608	0	0	0
507	0	0	0	0	0	0	0	6675	0	0	0	-1	3263	4020	0	0	0	0
508	0	0	0	0	0	0	0	28643	0	0	0	-1	14006	17250	0	0	0	0
509	0	0	0	0	0	0	0	6167	0	0	0	-1	3014	3713	0	0	0	0
510	1	0	1	1	0	1	2	24700	4.04858e-05	4.04858e-05	8.09717e-05	1	12082	14876	0	6.72224e-05	0	6.72224e-05
511	0	0	0	0	0	0	0	28574	0	0	0	-1	13972	17208	0	0	0	0
512	2	0	2	1	0	1	3	72140	2.77239e-05	1.38619e-05	4.15858e-05	2	35278	43442	0	4.60384e-05	0	2.30192e-05
513	1	0	1	2	0	2	3	49949	2.00204e-05	4.00408e-05	6.00613e-05	0.5	24426	30079	0	3.32458e-05	0	6.64916e-05
514	0	0	0	1	0	1	1	18658	0	5.35963e-05	5.35963e-05	0	9123	11236	0	0	0	8.89996e-05
515	0	0	0	0	0	0	0	3475	0	0	0	-1	1700	2095	0	0	0	0
516	0	0	0	1	0	1	1	6706	0	0.00014912	0.00014912	0	3278	4039	0	0	0	0.000247586
517	0	0	0	1	1	0	1	29016	0	3.44637e-05	3.44637e-05	0	14242	16813	0	0	7.02149e-05	0
518	4	4	0	0	0	0	4	10966	0.000364764	0	0.000364764	-1	5385	6353	0.000742804	0	0	0
519	1	1	0	0	0	0	1	187	0.00534759	0	0.00534759	-1	92	109	0.0108696	0	0	0
520	0	0	0	0	0	0	0	6683	0	0	0	-1	3282	3870	0	0	0	0
521	0	0	0	0	0	0	0	1182	0	0	0	-1	577	712	0	0	0	0
522	0	0	0	0	0	0	0	293	0	0	0	-1	143	177	0	0	0	0
523	0	0	0	0	0	0	0	1700	0	0	0	-1	834	1023	0	0	0	0
524	0	0	0	0	0	0	0	3236	0	0	0	-1	1582	1947	0	0	0	0
525	0	0	0	0	0	0	0	3640	0	0	0	-1	1779	2193	0	0	0	0
526	1	0	1	0	0	0	1	12351	8.09651e-05	0	8.09651e-05	-1	6038	7436	0	0.000134481	0	0
527	0	0	0	0	0	0	0	4799	0	0	0	-1	2346	2891	0	0	0	0
528	0	0	0	0	0	0	0	2767	0	0	0	-1	1354	1664	0	0	0	0
529	1	0	1	0	0	0	1	7263	0.000137684	0	0.000137684	-1	3551	4373	0	0.000228676	0	0
530	0	0	0	0	0	0	0	14491	0	0	0	-1	7085	8726	0	0	0	0
531	0	0	0	0	0	0	0	4922	0	0	0	-1	2406	2963	0	0	0	0
532	0	0	0	0	0	0	0	0	-1	-1	-1	-1	0	0	-1	-1	-1	-1
533	2	0	2	0	0	0	2	12451	0.00016063	0	0.00016063	-1	6090	7501	0	0.000266631	0	0
534	0	0	0	0	0	0	0	12625	0	0	0	-1	6173	7603	0	0	0	0
535	5	1	4	5	2	3	10	270955	1.84532e-05	1.84532e-05	3.69065e-05	1	132500	163175	7.54717e-06	2.45136e-05	1.50943e-05	1.83852e-05
536	5	1	3	4	2	2	9	63278	7.90164e-05	6.32131e-05	0.00014223	1.25	30945	38110	3.23154e-05	7.87195e-05	6.46308e-05	5.24797e-05
537	3	0	3	1	1	0	4	75414	3.97804e-05	1.32601e-05	5.30405e-05	3	36876	45415	0	6.60575e-05	2.71179e-05	0
538	0	0	0	1	0	1	1	11948	0	8.3696e-05	8.3696e-05	0	5843	7196	0	0	0	0.000138966
539	0	0	0	0	0	0	0	8	0	0	0	-1	0	1	-1	0	-1	0
540	0	0	0	0	0	0	0	65	0	0	0	-1	31	38	0	0	0	0
541	0	0	0	0	0	0	0	23	0	0	0	-1	15	18	0	0	0	0
542	0	0	0	1	0	1	1	11087	0	9.01957e-05	9.01957e-05	0	5441	6425	0	0	0	0.000155642
543	0	0	0	0	0	0	0	27961	0	0	0	-1	13725	16200	0	0	0	0
544	1	0	1	0	0	0	1	10427	9.59049e-05	0	9.59049e-05	-1	5117	6041	0	0.000165536	0	0
545	0	0	0	0	0	0	0	886	0	0	0	-1	434	516	0	0	0	0
546	0	0	0	0	0	0	0	0	-1	-1	-1	-1	0	0	-1	-1	-1	-1
547	0	0	0	0	0	0	0	122	0	0	0	-1	61	73	0	0	0	0
548	0	0	0	0	0	0	0	1151	0	0	0	-1	563	695	0	0	0	0
549	0	0	0	0	0	0	0	2351	0	0	0	-1	1148	1415	0	0	0	0
550	1	0	1	0	0	0	1	14053	7.11592e-05	0	7.11592e-05	-1	6871	8464	0	0.000118147	0	0
551	0	0	0	0	0	0	0	4289	0	0	0	-1	2098	2585	0	0	0	0
552	0	0	0	0	0	0	0	3142	0	0	0	-1	1535	1893	0	0	0	0
553	0	0	0	0	0	0	0	3568	0	0	0	-1	1745	2151	0	0	0	0
554	0	0	0	1	1	0	1	19785	0	5.05433e-05	5.05433e-05	0	9675	11914	0	0	0.000103359	0
555	0	0	0	0	0	0	0	7662	0	0	0	-1	3745	4614	0	0	0	0
556	0	0	0	0	0	0	0	854	0	0	0	-1	418	514	0	0	0	0
557	0	0	0	0	0	0	0	19023	0	0	0	-1	9302	11453	0	0	0	0
558	1	0	1	0	0	0	1	12193	8.20143e-05	0	8.20143e-05	-1	5964	7343	0	0.000136184	0	0
559	2	0	2	1	0	1	3	77543	2.57921e-05	1.28961e-05	3.86882e-05	2	37918	46699	0	4.28275e-05	0	2.14137e-05
560	2	1	1	2	0	2	4	39057	5.12072e-05	5.12072e-05	0.000102414	1	19100	23520	5.2356e-05	4.2517e-05	0	8.5034e-05
561	3	0	3	0	0	0	3	20648	0.000145293	0	0.000145293	-1	10094	12434	0	0.000241274	0	0
562	0	0	0	0	0	0	0	151	0	0	0	-1	74	91	0	0	0	0
563	0	0	0	0	0	0	0	44	0	0	0	-1	19	24	0	0	0	0
564	0	0	0	0	0	0	0	541	0	0	0	-1	261	322	0	0	0	0
565	0	0	0	0	0	0	0	878	0	0	0	-1	420	521	0	0	0	0
566	0	0	0	0	0	0	0	1528	0	0	0	-1	732	909	0	0	0	0
567	0	0	0	0	0	0	0	65	0	0	0	-1	31	38	0	0	0	0
568	0	0	0	0	0	0	0	86	0	0	0	-1	40	52	0	0	0	0
569	1	0	1	0	0	0	1	13448	7.43605e-05	0	7.43605e-05	-1	6602	7791	0	0.000128353	0	0
570	0	0	0	0	0	0	0	6067	0	0	0	-1	2978	3518	0	0	0	0
571	0	0	0	0	0	0	0	1713	0	0	0	-1	841	993	0	0	0	0
572	0	0	0	0	0	0	0	18	0	0	0	-1	12	14	0	0	0	0
573	0	0	0	0	0	0	0	183	0	0	0	-1	91	109	0	0	0	0
574	1	0	1	0	0	0	1	3684	0.000271444	0	0.000271444	-1	1801	2218	0	0.000450857	0	0
575	0	0	0	1	0	1	1	5138	0	0.000194628	0.000194628	0	2514	3094	0	0	0	0.000323206
576	0	0	0	0	0	0	0	3452	0	0	0	-1	1689	2079	0	0	0	0
577	0	0	0	0	0	0	0	2498	0	0	0	-1	1222	1507	0	0	0	0
578	0	0	0	0	0	0	0	625	0	0	0	-1	304	375	0	0	0	0
579	0	0	0	0	0	0	0	1022	0	0	0	-1	501	617	0	0	0	0
580	1	0	1	0	0	0	1	6265	0.000159617	0	0.000159617	-1	3063	3772	0	0.000265111	0	0
581	0	0	0	1	1	0	1	17547	0	5.69898e-05	5.69898e-05	0	8579	10566	0	0	0.000116564	0
582	0	0	0	0	0	0	0	6762	0	0	0	-1	3305	4073	0	0	0	0
583	0	0	0	1	0	1	1	17138	0	5.83499e-05	5.83499e-05	0	8380	10320	0	0	0	9.68992e-05
584	0	0	0	0	0	0	0	6386	0	0	0	-1	3122	3846	0	0	0	0
585	2	0	2	1	0	1	3	16239	0.00012316	6.15801e-05	0.00018474	2	7940	9780	0	0.000204499	0	0.000102249
586	0	0	0	0	0	0	0	5482	0	0	0	-1	2681	3302	0	0	0	0
587	0	0	0	0	0	0	0	6456	0	0	0	-1	3157	3889	0	0	0	0
588	0	0	0	0	0	0	0	57	0	0	0	-1	29	35	0	0	0	0
589	0	0	0	0	0	0	0	1247	0	0	0	-1	597	742	0	0	0	0
590	0	0	0	0	0	0	0	470	0	0	0	-1	226	278	0	0	0	0
591	0	0	0	0	0	0	0	225	0	0	0	-1	107	134	0	0	0	0
592	0	0	0	0	0	0	0	349	0	0	0	-1	170	207	0	0	0	0
593	0	0	0	0	0	0	0	1717	0	0	0	-1	823	1024	0	0	0	0
594	0	0	0	0	0	0	0	201	0	0	0	-1	95	119	0	0	0	0
595	0	0	0	1	0	1	1	4789	0	0.000208812	0.000208812	0	2298	2856	0	0	0	0.00035014
596	0	0	0	0	0	0	0	587	0	0	0	-1	282	350	0	0	0	0
597	0	0	0	0	0	0	0	565	0	0	0	-1	269	338	0	0	0	0
598	0	0	0	0	0	0	0	266	0	0	0	-1	129	157	0	0	0	0
599	0	0	0	0	0	0	0	142	0	0	0	-1	68	82	0	0	0	0
600	0	0	0	1	1	0	1	4613	0	0.000216779	0.000216779	0	2264	2675	0	0	0.000441696	0
601	3	1	2	0	0	0	3	7821	0.000383583	0	0.000383583	-1	3839	4532	0.000260485	0.000441306	0	0
602	0	0	0	0	0	0	0	16086	0	0	0	-1	7865	9687	0	0	0	0
603	0	0	0	0	0	0	0	5633	0	0	0	-1	2756	3391	0	0	0	0
604	0	0	0	2	0	2	2	1163	0	0.00171969	0.00171969	0	568	701	0	0	0	0.00285307
605	0	0	0	0	0	0	0	1607	0	0	0	-1	788	969	0	0	0	0
606	0	0	0	0	0	0	0	777	0	0	0	-1	380	468	0	0	0	0
607	0	0	0	0	0	0	0	6930	0	0	0	-1	3389	4173	0	0	0	0
608	0	0	0	1	0	1	1	11247	0	8.89126e-05	8.89126e-05	0	5503	6773	0	0	0	0.000147645
609	0	0	0	0	0	0	0	11229	0	0	0	-1	5490	6762	0	0	0	0
610	1	0	1	5	1	4	6	41012	2.43831e-05	0.000121916	0.000146299	0.2	20054	24699	0	4.04875e-05	4.98654e-05	0.00016195
611	0	0	0	1	1	0	1	5171	0	0.000193386	0.000193386	0	2529	3114	0	0	0.000395413	0
612	1	0	1	0	0	0	1	760	0.00131579	0	0.00131579	-1	371	457	0	0.00218818	0	0
613	0	0	0	0	0	0	0	21605	0	0	0	-1	10566	13011	0	0	0	0
614	0	0	0	0	0	0	0	184	0	0	0	-1	91	109	0	0	0	0
615	0	0	0	0	0	0	0	214	0	0	0	-1	104	128	0	0	0	0
616	0	0	0	0	0	0	0	11954	0	0	0	-1	5732	7119	0	0	0	0
617	0	0	0	0	0	0	0	1422	0	0	0	-1	682	847	0	0	0	0
618	0	0	0	0	0	0	0	437	0	0	0	-1	208	260	0	0	0	0
619	0	0	0	0	0	0	0	748	0	0	0	-1	357	444	0	0	0	0
620	0	0	0	0	0	0	0	3381	0	0	0	-1	1622	2015	0	0	0	0
621	1	0	1	0	0	0	1	619	0.00161551	0	0.00161551	-1	297	367	0	0.0027248	0	0
622	0	0	0	0	0	0	0	903	0	0	0	-1	434	537	0	0	0	0
623	0	0	0	0	0	0	0	5803	0	0	0	-1	2783	3456	0	0	0	0
624	2	0	2	1	0	1	3	5205	0.000384246	0.000192123	0.000576369	2	2499	3099	0	0.000645369	0	0.000322685
625	0	0	0	0	0	0	0	634	0	0	0	-1	303	377	0	0	0	0
626	0	0	0	0	0	0	0	0	-1	-1	-1	-1	0	0	-1	-1	-1	-1
627	0	0	0	0	0	0	0	737	0	0	0	-1	360	431	0	0	0	0
628	0	0	0	0	0	0	0	1637	0	0	0	-1	805	947	0	0	0	0
629	0	0	0	0	0	0	0	4717	0	0	0	-1	2308	2841	0	0	0	0
630	0	0	0	0	0	0	0	3919	0	0	0	-1	1918	2360	0	0	0	0
631	0	0	0	1	0	1	1	4483	0	0.000223065	0.000223065	0	2191	2700	0	0	0	0.00037037
632	0	0	0	0	0	0	0	6046	0	0	0	-1	2956	3639	0	0	0	0
633	0	0	0	0	0	0	0	1550	0	0	0	-1	761	932	0	0	0	0
634	1	1	0	0	0	0	1	7296	0.000137061	0	0.000137061	-1	3567	4394	0.000280348	0	0	0
635	0	0	0	0	0	0	0	5076	0	0	0	-1	2482	3057	0	0	0	0
636	0	0	0	0	0	0	0	5327	0	0	0	-1	2605	3210	0	0	0	0
637	0	0	0	0	0	0	0	2869	0	0	0	-1	1403	1730	0	0	0	0
638	0	0	0	0	0	0	0	2754	0	0	0	-1	1344	1660	0	0	0	0
639	0	0	0	0	0	0	0	24	0	0	0	-1	15	17	0	0	0	0
640	0	0	0	0	0	0	0	116	0	0	0	-1	57	70	0	0	0	0
641	0	0	0	0	0	0	0	740	0	0	0	-1	355	441	0	0	0	0
642	0	0	0	0	0	0	0	52	0	0	0	-1	27	32	0	0	0	0
643	0	0	0	0	0	0	0	46	0	0	0	-1	20	26	0	0	0	0
644	0	0	0	0	0	0	0	48	0	0	0	-1	20	29	0	0	0	0
645	0	0	0	1	0	1	1	2830	0	0.000353357	0.000353357	0	1358	1686	0	0	0	0.00059312
646	0	0	0	0	0	0	0	91	0	0	0	-1	44	53	0	0	0	0
647	0	0	0	0	0	0	0	170	0	0	0	-1	82	102	0	0	0	0
648	0	0	0	0	0	0	0	1112	0	0	0	-1	532	661	0	0	0	0
649	0	0	0	0	0	0	0	2329	0	0	0	-1	1120	1386	0	0	0	0
650	0	0	0	0	0	0	0	8720	0	0	0	-1	4182	5194	0	0	0	0
651	0	0	0	1	0	1	1	1352	0	0.000739645	0.000739645	0	648	804	0	0	0	0.00124378
652	0	0	0	0	0	0	0	7977	0	0	0	-1	3825	4752	0	0	0	0
653	0	0	0	0	0	0	0	8924	0	0	0	-1	4282	5316	0	0	0	0
654	1	0	1	1	0	1	2	43173	2.31626e-05	2.31626e-05	4.63252e-05	1	21109	25997	0	3.8466e-05	0	3.8466e-05
655	1	0	1	2	0	2	3	60222	1.66052e-05	3.32105e-05	4.98157e-05	0.5	29448	36265	0	2.75748e-05	0	5.51496e-05
656	0	0	0	0	0	0	0	6650	0	0	0	-1	3251	4005	0	0	0	0
657	0	0	0	0	0	0	0	16097	0	0	0	-1	7872	9694	0	0	0	0
658	0	0	0	0	0	0	0	2280	0	0	0	-1	1114	1372	0	0	0	0
659	0	0	0	0	0	0	0	6792	0	0	0	-1	3320	4091	0	0	0	0
660	0	0	0	1	1	0	1	16647	0	6.00709e-05	6.00709e-05	0	8142	10027	0	0	0.00012282	0
661	0	0	0	0	0	0	0	4577	0	0	0	-1	2239	2757	0	0	0	0
662	0	0	0	0	0	0	0	664	0	0	0	-1	324	397	0	0	0	0
663	1	0	1	1	0	1	2	2384	0.000419463	0.000419463	0.000838926	1	1165	1436	0	0.000696379	0	0.000696379
664	0	0	0	0	0	0	0	614	0	0	0	-1	295	366	0	0	0	0
665	0	0	0	0	0	0	0	99	0	0	0	-1	49	59	0	0	0	0
666	0	0	0	0	0	0	0	302	0	0	0	-1	145	182	0	0	0	0
667	0	0	0	0	0	0	0	111	0	0	0	-1	52	67	0	0	0	0
668	0	0	0	0	0	0	0	0	-1	-1	-1	-1	0	0	-1	-1	-1	-1
669	0	0	0	0	0	0	0	153	0	0	0	-1	76	91	0	0	0	0
670	0	0	0	0	0	0	0	1261	0	0	0	-1	605	753	0	0	0	0
671	0	0	0	0	0	0	0	146	0	0	0	-1	68	88	0	0	0	0
672	0	0	0	0	0	0	0	825	0	0	0	-1	394	492	0	0	0	0
673	1	0	1	1	0	1	2	34293	2.91605e-05	2.91605e-05	5.83209e-05	1	16449	20426	0	4.89572e-05	0	4.89572e-05
674	0	0	0	1	0	1	1	4789	0	0.000208812	0.000208812	0	2297	2854	0	0	0	0.000350385
675	0	0	0	0	0	0	0	5545	0	0	0	-1	2659	3302	0	0	0	0
676	0	0	0	0	0	0	0	372	0	0	0	-1	176	221	0	0	0	0
677	0	0	0	0	0	0	0	5	0	0	0	-1	0	0	-1	-1	-1	-1
678	0	0	0	0	0	0	0	1304	0	0	0	-1	637	786	0	0	0	0
679	0	0	0	0	0	0	0	49	0	0	0	-1	26	31	0	0	0	0
680	0	0	0	0	0	0	0	2574	0	0	0	-1	1258	1550	0	0	0	0
681	0	0	0	0	0	0	0	3916	0	0	0	-1	1917	2359	0	0	0	0
682	1	0	1	1	0	1	2	30189	3.31246e-05	3.31246e-05	6.62493e-05	1	14763	18182	0	5.49995e-05	0	5.49995e-05
683	0	0	0	0	0	0	0	6518	0	0	0	-1	3187	3926	0	0	0	0
684	0	0	0	0	0	0	0	3280	0	0	0	-1	1604	1977	0	0	0	0
685	0	0	0	0	0	0	0	482	0	0	0	-1	233	292	0	0	0	0
686	0	0	0	0	0	0	0	1010	0	0	0	-1	493	606	0	0	0	0
687	0	0	0	0	0	0	0	8	0	0	0	-1	0	1	-1	0	-1	0
688	0	0	0	0	0	0	0	449	0	0	0	-1	217	267	0	0	0	0
689	0	0	0	0	0	0	0	422	0	0	0	-1	202	252	0	0	0	0
690	0	0	0	0	0	0	0	0	-1	-1	-1	-1	0	0	-1	-1	-1	-1
691	0	0	0	0	0	0	0	6	0	0	0	-1	0	0	-1	-1	-1	-1
692	0	0	0	0	0	0	0	117	0	0	0	-1	57	71	0	0	0	0
693	0	0	0	0	0	0	0	49	0	0	0	-1	23	30	0	0	0	0
694	0	0	0	0	0	0	0	810	0	0	0	-1	388	480	0	0	0	0
695	0	0	0	0	0	0	0	2136	0	0	0	-1	1024	1275	0	0	0	0
696	0	0	0	0	0	0	0	1117	0	0	0	-1	533	665	0	0	0	0
697	0	0	0	0	0	0	0	975	0	0	0	-1	468	581	0	0	0	0
698	0	0	0	0	0	0	0	845	0	0	0	-1	404	502	0	0	0	0
699	0	0	0	0	0	0	0	80	0	0	0	-1	35	48	0	0	0	0
700	0	0	0	0	0	0	0	808	0	0	0	-1	395	489	0	0	0	0
701	0	0	0	0	0	0	0	3304	0	0	0	-1	1615	1991	0	0	0	0
702	0	0	0	0	0	0	0	13598	0	0	0	-1	6649	8188	0	0	0	0
703	0	0	0	0	0	0	0	3584	0	0	0	-1	1752	2158	0	0	0	0
704	0	0	0	0	0	0	0	6409	0	0	0	-1	3134	3858	0	0	0	0
705	0	0	0	0	0	0	0	1171	0	0	0	-1	573	705	0	0	0	0
706	0	0	0	0	0	0	0	5	0	0	0	-1	0	0	-1	-1	-1	-1
707	0	0	0	0	0	0	0	0	-1	-1	-1	-1	0	0	-1	-1	-1	-1
708	0	0	0	0	0	0	0	0	-1	-1	-1	-1	0	0	-1	-1	-1	-1
709	0	0	0	0	0	0	0	6780	0	0	0	-1	3252	4037	0	0	0	0
710	0	0	0	0	0	0	0	1476	0	0	0	-1	707	879	0	0	0	0
711	0	0	0	0	0	0	0	365	0	0	0	-1	174	217	0	0	0	0
712	0	0	0	0	0	0	0	1521	0	0	0	-1	730	906	0	0	0	0
713	0	0	0	0	0	0	0	88	0	0	0	-1	42	52	0	0	0	0
714	0	0	0	0	0	0	0	0	-1	-1	-1	-1	0	0	-1	-1	-1	-1
715	0	0	0	0	0	0	0	37	0	0	0	-1	17	20	0	0	0	0
716	0	0	0	0	0	0	0	1635	0	0	0	-1	784	974	0	0	0	0
717	0	0	0	0	0	0	0	137	0	0	0	-1	64	81	0	0	0	0
718	0	0	0	0	0	0	0	2498	0	0	0	-1	1199	1488	0	0	0	0
719	0	0	0	0	0	0	0	195	0	0	0	-1	93	115	0	0	0	0
720	0	0	0	0	0	0	0	257	0	0	0	-1	121	154	0	0	0	0
721	0	0	0	0	0	0	0	2	0	0	0	-1	0	0	-1	-1	-1	-1
722	0	0	0	0	0	0	0	29	0	0	0	-1	15	20	0	0	0	0
723	0	0	0	0	0	0	0	8	0	0	0	-1	0	1	-1	0	-1	0
724	0	0	0	0	0	0	0	305	0	0	0	-1	149	178	0	0	0	0
725	0	0	0	0	0	0	0	94	0	0	0	-1	47	55	0	0	0	0
726	0	0	0	0	0	0	0	0	-1	-1	-1	-1	0	0	-1	-1	-1	-1
727	0	0	0	0	0	0	0	3768	0	0	0	-1	1806	2243	0	0	0	0
728	0	0	0	0	0	0	0	5681	0	0	0	-1	2724	3382	0	0	0	0
729	0	0	0	0	0	0	0	4167	0	0	0	-1	2000	2482	0	0	0	0
730	0	0	0	0	0	0	0	263	0	0	0	-1	125	156	0	0	0	0
731	0	0	0	0	0	0	0	3287	0	0	0	-1	1577	1956	0	0	0	0
732	0	0	0	0	0	0	0	4686	0	0	0	-1	2249	2791	0	0	0	0
733	0	0	0	0	0	0	0	479	0	0	0	-1	232	285	0	0	0	0
734	0	0	0	0	0	0	0	84	0	0	0	-1	39	52	0	0	0	0
735	0	0	0	0	0	0	0	1269	0	0	0	-1	610	757	0	0	0	0
736	0	0	0	0	0	0	0	39	0	0	0	-1	17	21	0	0	0	0
737	0	0	0	0	0	0	0	62	0	0	0	-1	31	37	0	0	0	0
738	0	0	0	0	0	0	0	11831	0	0	0	-1	5773	6901	0	0	0	0
739	0	0	0	0	0	0	0	886	0	0	0	-1	432	517	0	0	0	0
740	0	0	0	0	0	0	0	0	-1	-1	-1	-1	0	0	-1	-1	-1	-1
741	0	0	0	0	0	0	0	0	-1	-1	-1	-1	0	0	-1	-1	-1	-1
742	0	0	0	0	0	0	0	0	-1	-1	-1	-1	0	0	-1	-1	-1	-1
743	0	0	0	0	0	0	0	306	0	0	0	-1	150	180	0	0	0	0
744	6	1	5	1	0	1	7	57876	0.00010367	1.72783e-05	0.000120948	6	28242	33758	3.54083e-05	0.000148113	0	2.96226e-05
745	0	0	0	0	0	0	0	3210	0	0	0	-1	1565	1873	0	0	0	0
746	0	0	0	0	0	0	0	1462	0	0	0	-1	715	853	0	0	0	0
747	0	0	0	0	0	0	0	2834	0	0	0	-1	1381	1653	0	0	0	0
748	1	0	1	0	0	0	1	10398	9.61723e-05	0	9.61723e-05	-1	5074	6067	0	0.000164826	0	0
749	0	0	0	0	0	0	0	0	-1	-1	-1	-1	0	0	-1	-1	-1	-1
750	0	0	0	0	0	0	0	229	0	0	0	-1	112	133	0	0	0	0
751	0	0	0	1	0	1	1	3260	0	0.000306748	0.000306748	0	1602	1915	0	0	0	0.000522193
752	3	1	2	0	0	0	3	34382	8.7255e-05	0	8.7255e-05	-1	16911	20203	5.91331e-05	9.89952e-05	0	0
753	0	0	0	0	0	0	0	2347	0	0	0	-1	1156	1380	0	0	0	0
754	0	0	0	0	0	0	0	7197	0	0	0	-1	3509	4200	0	0	0	0
755	1	0	1	1	0	1	2	18112	5.5212e-05	5.5212e-05	0.000110424	1	8835	10563	0	9.46701e-05	0	9.46701e-05
756	0	0	0	0	0	0	0	2291	0	0	0	-1	1119	1334	0	0	0	0
757	1	0	1	0	0	0	1	24286	4.1176e-05	0	4.1176e-05	-1	11850	14166	0	7.05916e-05	0	0
758	1	1	0	2	0	2	3	10316	9.69368e-05	0.000193874	0.00029081	0.5	5033	6018	0.000198689	0	0	0.000332336
759	0	0	0	0	0	0	0	8805	0	0	0	-1	4298	5135	0	0	0	0
760	2	1	1	2	0	2	4	38336	5.21703e-05	5.21703e-05	0.000104341	1	18709	22361	5.34502e-05	4.47207e-05	0	8.94414e-05
761	10	2	8	1	0	1	11	203589	4.91186e-05	4.91186e-06	5.40304e-05	10	99344	118752	2.01321e-05	6.73673e-05	0	8.42091e-06
762	3	2	1	1	0	1	4	129085	2.32405e-05	7.74683e-06	3.09873e-05	3	62995	75297	3.17486e-05	1.32807e-05	0	1.32807e-05
763	0	0	0	0	0	0	0	35112	0	0	0	-1	17238	20600	0	0	0	0
764	0	0	0	0	0	0	0	18777	0	0	0	-1	9233	11033	0	0	0	0
765	0	0	0	1	1	0	1	26370	0	3.79219e-05	3.79219e-05	0	12970	15496	0	0	7.7101e-05	0
766	1	0	1	1	0	1	2	41010	2.43843e-05	2.43843e-05	4.87686e-05	1	20166	24100	0	4.14938e-05	0	4.14938e-05
767	0	0	0	0	0	0	0	14530	0	0	0	-1	7148	8537	0	0	0	0
768	0	0	0	1	1	0	1	11292	0	8.85583e-05	8.85583e-05	0	5488	6698	0	0	0.000182216	0
769	0	0	0	0	0	0	0	0	-1	-1	-1	-1	0	0	-1	-1	-1	-1
770	0	0	0	1	1	0	1	8821	0	0.000113366	0.000113366	0	4291	5159	0	0	0.000233046	0
771	0	0	0	0	0	0	0	6844	0	0	0	-1	3337	3994	0	0	0	0
772	0	0	0	0	0	0	0	2844	0	0	0	-1	1389	1658	0	0	0	0
773	0	0	0	0	0	0	0	2945	0	0	0	-1	1437	1719	0	0	0	0
774	0	0	0	0	0	0	0	2520	0	0	0	-1	1229	1468	0	0	0	0
775	0	0	0	0	0	0	0	4904	0	0	0	-1	2392	2858	0	0	0	0
776	2	1	1	0	0	0	2	18407	0.000108654	0	0.000108654	-1	8983	10735	0.000111321	9.31532e-05	0	0
777	3	0	3	0	0	0	3	88577	3.38688e-05	0	3.38688e-05	-1	43221	51667	0	5.80641e-05	0	0
778	0	0	0	1	0	1	1	22696	0	4.40606e-05	4.40606e-05	0	11116	13288	0	0	0	7.52559e-05
779	1	0	1	1	0	1	2	18676	5.35447e-05	5.35447e-05	0.000107089	1	9186	10976	0	9.11079e-05	0	9.11079e-05
780	0	0	0	0	0	0	0	12580	0	0	0	-1	6187	7395	0	0	0	0
781	1	0	1	0	0	0	1	22961	4.35521e-05	0	4.35521e-05	-1	11290	13491	0	7.41235e-05	0	0
782	3	1	2	0	0	0	3	70069	4.28149e-05	0	4.28149e-05	-1	34459	41176	2.902e-05	4.8572e-05	0	0
783	9	4	5	6	3	3	15	233360	3.8567e-05	2.57113e-05	6.42784e-05	1.5	114765	137136	3.48538e-05	3.64602e-05	2.61404e-05	2.18761e-05
784	1	0	1	0	0	0	1	23090	4.33088e-05	0	4.33088e-05	-1	11326	13598	0	7.35402e-05	0	0
785	2	1	1	0	0	0	2	40788	4.9034e-05	0	4.9034e-05	-1	19832	24191	5.04236e-05	4.13377e-05	0	0
786	2	0	2	2	1	1	4	74345	2.69016e-05	2.69016e-05	5.38032e-05	1	36147	44096	0	4.53556e-05	2.76648e-05	2.26778e-05
787	2	0	2	0	0	0	2	64329	3.10902e-05	0	3.10902e-05	-1	31278	38157	0	5.2415e-05	0	0
788	5	2	3	3	1	2	8	119645	4.17903e-05	2.50742e-05	6.68645e-05	1.66667	58169	70965	3.43826e-05	4.22744e-05	1.71913e-05	2.81829e-05
789	3	1	2	3	0	3	6	52298	5.73636e-05	5.73636e-05	0.000114727	1	25427	31017	3.93283e-05	6.44808e-05	0	9.67212e-05
790	1	1	0	1	1	0	2	92708	1.07866e-05	1.07866e-05	2.15731e-05	1	45076	54988	2.21848e-05	0	2.21848e-05	0
791	2	1	1	0	0	0	2	53379	3.74679e-05	0	3.74679e-05	-1	25951	31662	3.85342e-05	3.15836e-05	0	0
792	1	0	1	1	1	0	2	46107	2.16887e-05	2.16887e-05	4.33774e-05	1	22421	27348	0	3.65657e-05	4.4601e-05	0
793	3	0	3	1	0	1	4	94577	3.17202e-05	1.05734e-05	4.22936e-05	3	45982	56094	0	5.34817e-05	0	1.78272e-05
794	0	0	0	0	0	0	0	26293	0	0	0	-1	12828	15335	0	0	0	0
795	0	0	0	0	0	0	0	15758	0	0	0	-1	7690	9191	0	0	0	0
796	0	0	0	0	0	0	0	12641	0	0	0	-1	6167	7373	0	0	0	0
797	0	0	0	0	0	0	0	4300	0	0	0	-1	2096	2507	0	0	0	0
798	0	0	0	0	0	0	0	8282	0	0	0	-1	4040	4831	0	0	0	0
799	1	0	1	1	0	1	2	20348	4.91449e-05	4.91449e-05	9.82898e-05	1	9930	11869	0	8.42531e-05	0	8.42531e-05
800	0	0	0	0	0	0	0	5419	0	0	0	-1	2643	3160	0	0	0	0
801	0	0	0	1	0	1	1	16618	0	6.01757e-05	6.01757e-05	0	8110	9694	0	0	0	0.000103157
802	0	0	0	1	1	0	1	22982	0	4.35123e-05	4.35123e-05	0	11282	13482	0	0	8.86368e-05	0
803	0	0	0	0	0	0	0	3415	0	0	0	-1	1679	2006	0	0	0	0
804	5	2	3	1	0	1	6	79610	6.28062e-05	1.25612e-05	7.53674e-05	5	39152	46782	5.1083e-05	6.41272e-05	0	2.13757e-05
805	10	1	9	8	4	4	18	256369	3.90063e-05	3.1205e-05	7.02113e-05	1.25	126080	150655	7.93147e-06	5.97391e-05	3.17259e-05	2.65507e-05
806	2	0	2	3	0	3	5	93048	2.14943e-05	3.22414e-05	5.37357e-05	0.666667	45760	54679	0	3.65771e-05	0	5.48657e-05
807	2	0	2	3	1	2	5	110587	1.80853e-05	2.7128e-05	4.52133e-05	0.666667	54388	64989	0	3.07744e-05	1.83864e-05	3.07744e-05
808	1	0	1	1	0	1	2	75545	1.32371e-05	1.32371e-05	2.64743e-05	1	37091	44452	0	2.24962e-05	0	2.24962e-05
809	2	0	2	1	1	0	3	18334	0.000109087	5.45435e-05	0.00016363	2	8914	10874	0	0.000183925	0.000112183	0
810	1	1	0	0	0	0	1	9608	0.00010408	0	0.00010408	-1	4671	5699	0.000214087	0	0	0
811	0	0	0	0	0	0	0	13287	0	0	0	-1	6460	7881	0	0	0	0
812	0	0	0	2	0	2	2	33439	0	5.98104e-05	5.98104e-05	0	16258	19834	0	0	0	0.000100837
813	2	0	2	1	1	0	3	95261	2.0995e-05	1.04975e-05	3.14924e-05	2	46315	56502	0	3.5397e-05	2.15913e-05	0
814	2	2	0	5	0	5	7	105714	1.8919e-05	4.72974e-05	6.62164e-05	0.4	51396	62702	3.89135e-05	0	0	7.97423e-05
815	0	0	0	0	0	0	0	25569	0	0	0	-1	12432	15166	0	0	0	0
816	1	0	1	1	0	1	2	26724	3.74195e-05	3.74195e-05	7.48391e-05	1	12993	15853	0	6.30795e-05	0	6.30795e-05
817	0	0	0	0	0	0	0	6124	0	0	0	-1	2980	3632	0	0	0	0
818	2	1	1	2	1	1	4	81048	2.46767e-05	2.46767e-05	4.93535e-05	1	39403	48074	2.53788e-05	2.08013e-05	2.53788e-05	2.08013e-05
819	4	1	3	1	0	1	5	68013	5.88123e-05	1.47031e-05	7.35154e-05	4	33068	40341	3.02407e-05	7.4366e-05	0	2.47887e-05
820	0	0	0	0	0	0	0	21	0	0	0	-1	15	17	0	0	0	0
821	0	0	0	1	0	1	1	8359	0	0.000119632	0.000119632	0	4080	4877	0	0	0	0.000205044
822	0	0	0	0	0	0	0	16920	0	0	0	-1	8256	9869	0	0	0	0
823	0	0	0	2	0	2	2	53131	0	3.76428e-05	3.76428e-05	0	25926	30990	0	0	0	6.45369e-05
824	0	0	0	0	0	0	0	15643	0	0	0	-1	7635	9124	0	0	0	0
825	0	0	0	1	1	0	1	10558	0	9.47149e-05	9.47149e-05	0	5151	6157	0	0	0.000194137	0
826	0	0	0	0	0	0	0	13506	0	0	0	-1	6594	7879	0	0	0	0
827	0	0	0	0	0	0	0	3135	0	0	0	-1	1540	1839	0	0	0	0
828	0	0	0	0	0	0	0	1982	0	0	0	-1	973	1162	0	0	0	0
829	1	0	1	0	0	0	1	7793	0.00012832	0	0.00012832	-1	3835	4586	0	0.000218055	0	0
830	0	0	0	0	0	0	0	8558	0	0	0	-1	4210	5035	0	0	0	0
831	1	0	1	0	0	0	1	47128	2.12188e-05	0	2.12188e-05	-1	23178	27694	0	3.61089e-05	0	0
832	6	2	4	1	0	1	7	123038	4.87654e-05	8.12757e-06	5.6893e-05	6	60510	72302	3.30524e-05	5.53235e-05	0	1.38309e-05
833	1	0	1	0	0	0	1	15754	6.34759e-05	0	6.34759e-05	-1	7747	9257	0	0.000108026	0	0
834	0	0	0	0	0	0	0	5980	0	0	0	-1	2940	3515	0	0	0	0
835	1	0	1	1	0	1	2	24108	4.148e-05	4.148e-05	8.296e-05	1	11849	14175	0	7.05467e-05	0	7.05467e-05
836	0	0	0	1	1	0	1	10854	0	9.21319e-05	9.21319e-05	0	5276	6438	0	0	0.000189538	0
837	0	0	0	0	0	0	0	6076	0	0	0	-1	2954	3602	0	0	0	0
838	1	1	0	0	0	0	1	14838	6.73945e-05	0	6.73945e-05	-1	7214	8800	0.000138619	0	0	0
839	0	0	0	0	0	0	0	8981	0	0	0	-1	4368	5327	0	0	0	0
840	2	0	2	0	0	0	2	21580	9.26784e-05	0	9.26784e-05	-1	10491	12801	0	0.000156238	0	0
841	0	0	0	3	1	2	3	80523	0	3.72564e-05	3.72564e-05	0	39151	47760	0	0	2.55421e-05	4.1876e-05
842	2	2	0	1	0	1	3	25497	7.84406e-05	3.92203e-05	0.000117661	2	12399	15121	0.000161303	0	0	6.61332e-05
843	0	0	0	0	0	0	0	19056	0	0	0	-1	9263	11303	0	0	0	0
844	1	0	1	1	0	1	2	6684	0.000149611	0.000149611	0.000299222	1	3249	3965	0	0.000252207	0	0.000252207
845	0	0	0	0	0	0	0	12591	0	0	0	-1	6122	7468	0	0	0	0
846	0	0	0	0	0	0	0	8536	0	0	0	-1	4149	5065	0	0	0	0
847	1	0	1	0	0	0	1	8854	0.000112943	0	0.000112943	-1	4307	5252	0	0.000190404	0	0
848	0	0	0	0	0	0	0	14367	0	0	0	-1	7022	8553	0	0	0	0
849	0	0	0	0	0	0	0	9060	0	0	0	-1	4420	5284	0	0	0	0
850	0	0	0	0	0	0	0	12531	0	0	0	-1	6116	7307	0	0	0	0
851	0	0	0	0	0	0	0	6280	0	0	0	-1	3064	3663	0	0	0	0
852	0	0	0	0	0	0	0	10511	0	0	0	-1	5128	6132	0	0	0	0
853	0	0	0	1	1	0	1	10999	0	9.09174e-05	9.09174e-05	0	5372	6422	0	0	0.00018615	0
854	0	0	0	0	0	0	0	16345	0	0	0	-1	7996	9559	0	0	0	0
855	0	0	0	0	0	0	0	5537	0	0	0	-1	2724	3261	0	0	0	0
856	0	0	0	0	0	0	0	7040	0	0	0	-1	3469	4142	0	0	0	0
857	2	0	2	0	0	0	2	57155	3.49926e-05	0	3.49926e-05	-1	28134	33641	0	5.94513e-05	0	0
858	1	1	0	0	0	0	1	5444	0.000183688	0	0.000183688	-1	2679	3201	0.000373274	0	0	0
859	0	0	0	0	0	0	0	5065	0	0	0	-1	2491	2975	0	0	0	0
860	1	0	1	6	1	5	7	58440	1.71116e-05	0.000102669	0.000119781	0.166667	28741	34343	0	2.9118e-05	3.47935e-05	0.00014559
861	1	0	1	1	1	0	2	9136	0.000109457	0.000109457	0.000218914	1	4492	5367	0	0.000186324	0.000222618	0
862	0	0	0	0	0	0	0	7966	0	0	0	-1	3918	4681	0	0	0	0
863	1	0	1	0	0	0	1	16748	5.97086e-05	0	5.97086e-05	-1	8232	9845	0	0.000101574	0	0
864	2	0	2	0	0	0	2	28802	6.94396e-05	0	6.94396e-05	-1	14081	17003	0	0.000117626	0	0
865	0	0	0	0	0	0	0	8807	0	0	0	-1	4280	5222	0	0	0	0
866	0	0	0	0	0	0	0	15504	0	0	0	-1	7537	9196	0	0	0	0
867	0	0	0	4	1	3	4	70583	0	5.66709e-05	5.66709e-05	0	34319	41865	0	0	2.91384e-05	7.16589e-05
868	0	0	0	0	0	0	0	37837	0	0	0	-1	18398	22442	0	0	0	0
869	1	0	1	0	0	0	1	15130	6.60939e-05	0	6.60939e-05	-1	7356	8975	0	0.000111421	0	0
870	0	0	0	0	0	0	0	10573	0	0	0	-1	5140	6272	0	0	0	0
871	2	1	1	1	1	0	3	29233	6.84158e-05	3.42079e-05	0.000102624	2	14213	17340	7.03581e-05	5.76701e-05	7.03581e-05	0
872	0	0	0	1	0	1	1	9401	0	0.000106372	0.000106372	0	4573	5577	0	0	0	0.000179308
873	0	0	0	0	0	0	0	12439	0	0	0	-1	6070	7397	0	0	0	0
874	0	0	0	0	0	0	0	13991	0	0	0	-1	6835	8326	0	0	0	0
875	0	0	0	0	0	0	0	5067	0	0	0	-1	2479	3016	0	0	0	0
876	1	0	1	0	0	0	1	8219	0.000121669	0	0.000121669	-1	4019	4891	0	0.000204457	0	0
877	1	1	0	0	0	0	1	18481	5.41096e-05	0	5.41096e-05	-1	9033	11000	0.000110705	0	0	0
878	0	0	0	0	0	0	0	914	0	0	0	-1	446	543	0	0	0	0
879	0	0	0	0	0	0	0	32547	0	0	0	-1	15884	18985	0	0	0	0
880	0	0	0	0	0	0	0	20592	0	0	0	-1	10048	12011	0	0	0	0
881	1	0	1	0	0	0	1	12098	8.26583e-05	0	8.26583e-05	-1	5904	7056	0	0.000141723	0	0
882	0	0	0	0	0	0	0	16446	0	0	0	-1	8023	9594	0	0	0	0
883	0	0	0	0	0	0	0	2914	0	0	0	-1	1422	1703	0	0	0	0
884	0	0	0	0	0	0	0	17199	0	0	0	-1	8465	10124	0	0	0	0
885	0	0	0	0	0	0	0	3276	0	0	0	-1	1614	1929	0	0	0	0
886	0	0	0	0	0	0	0	4410	0	0	0	-1	2170	2594	0	0	0	0
887	2	1	1	1	1	0	3	27101	7.3798e-05	3.6899e-05	0.000110697	2	13342	15951	7.49513e-05	6.2692e-05	7.49513e-05	0
888	1	0	1	0	0	0	1	5355	0.000186741	0	0.000186741	-1	2633	3146	0	0.000317864	0	0
889	1	0	1	0	0	0	1	19621	5.09658e-05	0	5.09658e-05	-1	9650	11530	0	8.67303e-05	0	0
890	0	0	0	0	0	0	0	6004	0	0	0	-1	2952	3528	0	0	0	0
891	0	0	0	0	0	0	0	2712	0	0	0	-1	1333	1594	0	0	0	0
892	0	0	0	1	0	1	1	5193	0	0.000192567	0.000192567	0	2556	3053	0	0	0	0.000327547
893	4	1	3	1	0	1	5	26207	0.000152631	3.81577e-05	0.000190789	4	12890	15401	7.75795e-05	0.000194793	0	6.49308e-05
894	1	0	1	2	0	2	3	33795	2.95902e-05	5.91804e-05	8.87705e-05	0.5	16503	19972	0	5.00701e-05	0	0.00010014
895	0	0	0	0	0	0	0	33853	0	0	0	-1	16458	20081	0	0	0	0
896	2	1	1	0	0	0	2	21861	9.14871e-05	0	9.14871e-05	-1	10630	12968	9.40734e-05	7.71129e-05	0	0
897	0	0	0	0	0	0	0	9045	0	0	0	-1	4397	5366	0	0	0	0
898	1	0	1	3	0	3	4	108589	9.20904e-06	2.76271e-05	3.68361e-05	0.333333	52795	64407	0	1.55263e-05	0	4.65788e-05
899	2	0	2	3	1	2	5	53687	3.7253e-05	5.58794e-05	9.31324e-05	0.666667	26100	31842	0	6.28101e-05	3.83142e-05	6.28101e-05
900	1	1	0	1	0	1	2	16590	6.02773e-05	6.02773e-05	0.000120555	1	8073	9846	0.00012387	0	0	0.000101564
901	2	0	2	3	0	3	5	81761	2.44615e-05	3.66923e-05	6.11539e-05	0.666667	39957	48663	0	4.1099e-05	0	6.16485e-05
902	1	0	1	1	0	1	2	27173	3.68012e-05	3.68012e-05	7.36025e-05	1	13281	16175	0	6.18238e-05	0	6.18238e-05
903	0	0	0	1	0	1	1	21280	0	4.69925e-05	4.69925e-05	0	10404	12668	0	0	0	7.89391e-05
904	0	0	0	0	0	0	0	10205	0	0	0	-1	4988	6076	0	0	0	0
905	2	1	1	1	0	1	3	33360	5.9952e-05	2.9976e-05	8.99281e-05	2	16307	19859	6.13234e-05	5.0355e-05	0	5.0355e-05
906	1	0	1	1	0	1	2	62626	1.59678e-05	1.59678e-05	3.19356e-05	1	30615	37279	0	2.68248e-05	0	2.68248e-05
907	2	2	0	0	0	0	2	17349	0.00011528	0	0.00011528	-1	8483	10328	0.000235766	0	0	0
908	1	0	1	1	0	1	2	70287	1.42274e-05	1.42274e-05	2.84548e-05	1	34360	41842	0	2.38994e-05	0	2.38994e-05
909	2	0	2	1	1	0	3	39602	5.05025e-05	2.52512e-05	7.57537e-05	2	19361	23576	0	8.4832e-05	5.16502e-05	0
910	1	0	1	0	0	0	1	30948	3.23123e-05	0	3.23123e-05	-1	15103	18051	0	5.53986e-05	0	0
911	0	0	0	0	0	0	0	15246	0	0	0	-1	7440	8892	0	0	0	0
912	0	0	0	0	0	0	0	14552	0	0	0	-1	7099	8488	0	0	0	0
913	0	0	0	0	0	0	0	32670	0	0	0	-1	16036	19171	0	0	0	0
914	1	0	1	0	0	0	1	32630	3.06466e-05	0	3.06466e-05	-1	15927	19040	0	5.2521e-05	0	0
915	1	1	0	1	0	1	2	29885	3.34616e-05	3.34616e-05	6.69232e-05	1	14701	17580	6.80226e-05	0	0	5.68828e-05
916	0	0	0	0	0	0	0	4005	0	0	0	-1	1972	2357	0	0	0	0
917	0	0	0	0	0	0	0	4494	0	0	0	-1	2212	2646	0	0	0	0
918	0	0	0	0	0	0	0	3903	0	0	0	-1	1920	2298	0	0	0	0
919	1	0	1	0	0	0	1	19997	5.00075e-05	0	5.00075e-05	-1	9843	11771	0	8.49545e-05	0	0
920	1	0	1	2	0	2	3	38953	2.5672e-05	5.13439e-05	7.70159e-05	0.5	19156	22891	0	4.36853e-05	0	8.73706e-05
921	1	0	1	0	0	0	1	7605	0.000131492	0	0.000131492	-1	3740	4467	0	0.000223864	0	0
922	0	0	0	0	0	0	0	13765	0	0	0	-1	6772	8089	0	0	0	0
923	5	2	3	0	0	0	5	112208	4.45601e-05	0	4.45601e-05	-1	55183	65938	3.6243e-05	4.54973e-05	0	0
924	1	0	1	2	1	1	3	22410	4.46229e-05	8.92459e-05	0.000133869	0.5	11022	13168	0	7.59417e-05	9.07276e-05	7.59417e-05
925	6	1	5	1	1	0	7	141616	4.23681e-05	7.06135e-06	4.94294e-05	6	69355	83507	1.44186e-05	5.98752e-05	1.44186e-05	0
926	2	0	2	4	1	3	6	69418	2.8811e-05	5.76219e-05	8.64329e-05	0.5	33750	41175	0	4.85732e-05	2.96296e-05	7.28597e-05
927	2	1	1	0	0	0	2	49106	4.07282e-05	0	4.07282e-05	-1	23874	29128	4.18866e-05	3.43312e-05	0	0
928	2	1	1	0	0	0	2	40096	4.98803e-05	0	4.98803e-05	-1	19495	23781	5.12952e-05	4.20504e-05	0	0
929	2	1	1	0	0	0	2	79390	2.51921e-05	0	2.51921e-05	-1	38597	47088	2.59087e-05	2.12368e-05	0	0
930	0	0	0	0	0	0	0	28200	0	0	0	-1	13712	16724	0	0	0	0
931	1	1	0	2	0	2	3	26137	3.82599e-05	7.65199e-05	0.00011478	0.5	12753	15540	7.84129e-05	0	0	0.0001287
932	0	0	0	2	1	1	2	45777	0	4.36901e-05	4.36901e-05	0	22377	27248	0	0	4.46887e-05	3.66999e-05
933	0	0	0	1	0	1	1	32349	0	3.09129e-05	3.09129e-05	0	15813	19256	0	0	0	5.19319e-05
934	2	1	1	1	0	1	3	80115	2.49641e-05	1.24821e-05	3.74462e-05	2	39163	47688	2.55343e-05	2.09696e-05	0	2.09696e-05
935	0	0	0	0	0	0	0	14843	0	0	0	-1	7255	8837	0	0	0	0
936	0	0	0	0	0	0	0	7303	0	0	0	-1	3568	4348	0	0	0	0
937	0	0	0	0	0	0	0	9892	0	0	0	-1	4835	5888	0	0	0	0
938	0	0	0	0	0	0	0	9492	0	0	0	-1	4639	5651	0	0	0	0
939	0	0	0	0	0	0	0	14272	0	0	0	-1	6976	8496	0	0	0	0
940	0	0	0	3	1	2	3	42190	0	7.11069e-05	7.11069e-05	0	20624	25116	0	0	4.84872e-05	7.96305e-05
941	1	0	1	1	0	1	2	98020	1.0202e-05	1.0202e-05	2.0404e-05	1	48248	57694	0	1.73328e-05	0	1.73328e-05
942	0	0	0	0	0	0	0	17560	0	0	0	-1	8640	10328	0	0	0	0
943	0	0	0	0	0	0	0	9154	0	0	0	-1	4506	5388	0	0	0	0
944	1	0	1	1	0	1	2	21012	4.75919e-05	4.75919e-05	9.51837e-05	1	10342	12368	0	8.08538e-05	0	8.08538e-05
945	0	0	0	1	0	1	1	74023	0	1.35093e-05	1.35093e-05	0	36434	43568	0	0	0	2.29526e-05
946	2	1	1	1	0	1	3	62958	3.17672e-05	1.58836e-05	4.76508e-05	2	30990	37057	3.22685e-05	2.69855e-05	0	2.69855e-05
947	1	0	1	0	0	0	1	31010	3.22477e-05	0	3.22477e-05	-1	15265	18252	0	5.47885e-05	0	0
948	1	0	1	0	0	0	1	22051	4.53494e-05	0	4.53494e-05	-1	10856	12979	0	7.70475e-05	0	0
949	0	0	0	0	0	0	0	7404	0	0	0	-1	3645	4359	0	0	0	0
950	0	0	0	0	0	0	0	5006	0	0	0	-1	2463	2947	0	0	0	0
951	0	0	0	0	0	0	0	2610	0	0	0	-1	1286	1545	0	0	0	0
952	0	0	0	0	0	0	0	13997	0	0	0	-1	6899	8287	0	0	0	0
953	1	1	0	1	0	1	2	18541	5.39345e-05	5.39345e-05	0.000107869	1	9125	10921	0.000109589	0	0	9.15667e-05
954	1	1	0	0	0	0	1	27422	3.64671e-05	0	3.64671e-05	-1	13495	16154	7.41015e-05	0	0	0
955	1	1	0	0	0	0	1	16745	5.97193e-05	0	5.97193e-05	-1	8246	9891	0.000121271	0	0	0
956	8	2	6	2	0	2	10	157934	5.06541e-05	1.26635e-05	6.33176e-05	4	77490	93391	2.58098e-05	6.4246e-05	0	2.14153e-05
957	4	1	3	3	0	3	7	91184	4.38673e-05	3.29005e-05	7.67679e-05	1.33333	44333	54083	2.25566e-05	5.54703e-05	0	5.54703e-05
958	1	1	0	3	2	1	4	120271	8.31456e-06	2.49437e-05	3.32582e-05	0.333333	58475	71335	1.71013e-05	0	3.42027e-05	1.40184e-05
959	4	2	2	3	0	2	7	117106	3.41571e-05	2.56178e-05	5.97749e-05	1.33333	56900	69780	3.51494e-05	2.86615e-05	0	2.86615e-05
960	9	4	5	10	3	7	19	255232	3.5262e-05	3.918e-05	7.44421e-05	0.9	123875	153283	3.22906e-05	3.26194e-05	2.4218e-05	4.56672e-05
961	6	1	5	4	1	3	10	211914	2.83134e-05	1.88756e-05	4.7189e-05	1.5	102748	128205	9.73255e-06	3.9e-05	9.73255e-06	2.34e-05
962	4	0	4	5	1	4	9	51318	7.79454e-05	9.74317e-05	0.000175377	0.8	24890	31083	0	0.000128688	4.01768e-05	0.000128688
963	1	0	1	1	0	1	2	41075	2.43457e-05	2.43457e-05	4.86914e-05	1	20078	24452	0	4.08965e-05	0	4.08965e-05
964	2	1	1	4	0	4	6	39305	5.08841e-05	0.000101768	0.000152652	0.5	19212	23399	5.20508e-05	4.27369e-05	0	0.000170947
965	9	2	7	1	0	1	10	138910	6.47902e-05	7.19891e-06	7.19891e-05	9	67905	82692	2.94529e-05	8.46515e-05	0	1.20931e-05
966	1	0	1	0	0	0	1	42393	2.35888e-05	0	2.35888e-05	-1	20722	25236	0	3.96259e-05	0	0
967	2	0	2	0	0	0	2	39131	5.11104e-05	0	5.11104e-05	-1	19129	23293	0	8.58627e-05	0	0
968	1	0	1	0	0	0	1	33134	3.01805e-05	0	3.01805e-05	-1	16199	19722	0	5.07048e-05	0	0
969	2	0	2	1	0	1	3	74503	2.68446e-05	1.34223e-05	4.02668e-05	2	36420	44349	0	4.50968e-05	0	2.25484e-05
970	0	0	0	0	0	0	0	13356	0	0	0	-1	6532	7952	0	0	0	0
971	1	0	1	0	0	0	1	30032	3.32978e-05	0	3.32978e-05	-1	14682	17878	0	5.59347e-05	0	0
972	0	0	0	1	0	1	1	2772	0	0.00036075	0.00036075	0	1366	1632	0	0	0	0.000612745
973	2	0	2	1	0	1	3	55268	3.61873e-05	1.80937e-05	5.4281e-05	2	27207	32532	0	6.14779e-05	0	3.0739e-05
974	3	0	3	9	1	8	12	188003	1.59572e-05	4.78716e-05	6.38288e-05	0.333333	92546	110662	0	2.71096e-05	1.08054e-05	7.22922e-05
975	11	3	8	6	0	6	17	245463	4.48133e-05	2.44436e-05	6.92569e-05	1.83333	120832	144485	2.48279e-05	5.53691e-05	0	4.15268e-05
976	0	0	0	0	0	0	0	42163	0	0	0	-1	20754	24817	0	0	0	0
977	0	0	0	1	0	1	1	27107	0	3.68908e-05	3.68908e-05	0	13344	15955	0	0	0	6.26763e-05
978	1	0	1	0	0	0	1	52064	1.92071e-05	0	1.92071e-05	-1	25628	30646	0	3.26307e-05	0	0
979	4	0	4	0	0	0	4	12164	0.000328839	0	0.000328839	-1	5990	7160	0	0.000558659	0	0
980	0	0	0	0	0	0	0	10736	0	0	0	-1	5287	6319	0	0	0	0
981	0	0	0	0	0	0	0	4629	0	0	0	-1	2280	2726	0	0	0	0
982	0	0	0	0	0	0	0	10266	0	0	0	-1	5071	6117	0	0	0	0
983	1	0	1	0	0	0	1	40506	2.46877e-05	0	2.46877e-05	-1	20006	24148	0	4.14113e-05	0	0
984	3	1	2	1	0	1	4	38717	7.74853e-05	2.58284e-05	0.000103314	3	19123	23081	5.22931e-05	8.66514e-05	0	4.33257e-05
985	5	3	2	2	0	2	7	84041	5.94948e-05	2.37979e-05	8.32927e-05	2.5	41507	50100	7.2277e-05	3.99202e-05	0	3.99202e-05
986	10	2	8	8	1	7	18	202492	4.93847e-05	3.95077e-05	8.88924e-05	1.25	100015	120717	1.9997e-05	6.62707e-05	9.9985e-06	5.79869e-05
987	5	3	2	6	2	4	11	107329	4.65857e-05	5.59029e-05	0.000102489	0.833333	53010	63985	5.65931e-05	3.12573e-05	3.77287e-05	6.25147e-05
988	1	0	1	0	0	0	1	48209	2.0743e-05	0	2.0743e-05	-1	23702	28698	0	3.48456e-05	0	0
989	4	3	1	6	1	5	10	157888	2.53344e-05	3.80016e-05	6.3336e-05	0.666667	77027	93784	3.89474e-05	1.06628e-05	1.29825e-05	5.3314e-05
990	13	2	11	6	0	6	19	404516	3.21372e-05	1.48325e-05	4.69697e-05	2.16667	198598	242393	1.00706e-05	4.53808e-05	0	2.47532e-05
991	22	6	16	14	3	11	36	644946	3.41114e-05	2.17072e-05	5.58186e-05	1.57143	315280	384608	1.90307e-05	4.16008e-05	9.51535e-06	2.86005e-05
992	17	4	13	10	0	10	27	744174	2.28441e-05	1.34377e-05	3.62818e-05	1.7	367032	445720	1.08982e-05	2.91663e-05	0	2.24356e-05
993	12	2	10	8	2	6	20	323809	3.70589e-05	2.47059e-05	6.17648e-05	1.5	157864	196660	1.26691e-05	5.08492e-05	1.26691e-05	3.05095e-05
994	3	0	3	1	0	1	4	132236	2.26867e-05	7.56224e-06	3.02489e-05	3	64638	78907	0	3.80194e-05	0	1.26731e-05
995	3	0	3	3	1	2	6	121710	2.46488e-05	2.46488e-05	4.92975e-05	1	59496	72453	0	4.14062e-05	1.68079e-05	2.76041e-05
996	8	2	6	5	0	5	13	181814	4.4001e-05	2.75006e-05	7.15016e-05	1.6	88878	108230	2.25028e-05	5.54375e-05	0	4.61979e-05
997	2	0	2	0	0	0	2	31028	6.44579e-05	0	6.44579e-05	-1	15167	18471	0	0.000108278	0	0
998	2	0	2	1	0	1	3	50775	3.93895e-05	1.96947e-05	5.90842e-05	2	24821	30225	0	6.61704e-05	0	3.30852e-05
999	0	0	0	0	0	0	0	3826	0	0	0	-1	1871	2278	0	0	0	0
1000	4	0	4	1	0	1	5	64450	6.20636e-05	1.55159e-05	7.75795e-05	4	31507	38367	0	0.000104256	0	2.60641e-05
1001	0	0	0	1	1	0	1	9175	0	0.000108992	0.000108992	0	4484	5462	0	0	0.000223015	0
1002	2	1	1	3	1	2	5	111992	1.78584e-05	2.67876e-05	4.4646e-05	0.666667	54746	66667	1.82662e-05	1.49999e-05	1.82662e-05	2.99999e-05
1003	0	0	0	1	1	0	1	255	0	0.00392157	0.00392157	0	124	151	0	0	0.00806452	0
1004	0	0	0	0	0	0	0	1270	0	0	0	-1	625	750	0	0	0	0
1005	1	0	1	1	0	1	2	23395	4.27442e-05	4.27442e-05	8.54884e-05	1	11515	13773	0	7.26058e-05	0	7.26058e-05
1006	2	0	2	4	0	4	6	127611	1.56726e-05	3.13453e-05	4.70179e-05	0.5	62817	75115	0	2.66258e-05	0	5.32517e-05
1007	5	2	3	4	0	4	9	157548	3.17364e-05	2.53891e-05	5.71254e-05	1.25	77552	92739	2.57891e-05	3.23488e-05	0	4.31318e-05
1008	2	0	2	2	0	2	4	40404	4.95e-05	4.95e-05	9.90001e-05	1	19888	23784	0	8.40901e-05	0	8.40901e-05
1009	0	0	0	0	0	0	0	5433	0	0	0	-1	2674	3200	0	0	0	0
1010	1	1	0	0	0	0	1	7867	0.000127113	0	0.000127113	-1	3872	4631	0.000258264	0	0	0
1011	1	0	1	0	0	0	1	20937	4.77623e-05	0	4.77623e-05	-1	10305	12325	0	8.11359e-05	0	0
1012	2	1	1	2	0	2	4	116538	1.71618e-05	1.71618e-05	3.43236e-05	1	57368	68597	1.74313e-05	1.45779e-05	0	2.91558e-05
1013	0	0	0	0	0	0	0	5959	0	0	0	-1	2932	3510	0	0	0	0
1014	1	1	0	0	0	0	1	5513	0.000181389	0	0.000181389	-1	2722	3285	0.000367377	0	0	0
1015	0	0	0	0	0	0	0	3141	0	0	0	-1	1550	1872	0	0	0	0
1016	0	0	0	0	0	0	0	6335	0	0	0	-1	3128	3777	0	0	0	0
1017	1	1	0	0	0	0	1	21361	4.68143e-05	0	4.68143e-05	-1	10549	12735	9.47957e-05	0	0	0
1018	2	0	2	1	1	0	3	56095	3.56538e-05	1.78269e-05	5.34807e-05	2	27705	33441	0	5.98068e-05	3.60946e-05	0
1019	1	0	0	5	1	4	6	72811	1.37342e-05	6.86709e-05	8.24051e-05	0.2	35962	43405	0	0	2.78071e-05	9.21553e-05
1020	6	2	4	4	0	4	10	203459	2.949e-05	1.966e-05	4.915e-05	1.5	100490	121293	1.99025e-05	3.2978e-05	0	3.2978e-05
1021	4	1	3	2	0	2	6	201388	1.98622e-05	9.93108e-06	2.97932e-05	2	99657	120320	1.00344e-05	2.49335e-05	0	1.66223e-05
1022	6	2	4	11	3	8	17	585146	1.02539e-05	1.87987e-05	2.90526e-05	0.545455	289747	349858	6.90257e-06	1.14332e-05	1.03539e-05	2.28664e-05
1023	15	6	9	13	2	11	28	1134496	1.32217e-05	1.14588e-05	2.46806e-05	1.15385	559313	666334	1.07274e-05	1.35067e-05	3.57582e-06	1.65082e-05
1024	25	13	12	11	4	7	36	1213792	2.05966e-05	9.06251e-06	2.96591e-05	2.27273	607262	718190	2.14076e-05	1.67087e-05	6.58694e-06	9.74672e-06
1025	12	2	9	9	6	3	21	696127	1.72382e-05	1.29287e-05	3.01669e-05	1.33333	343360	419791	5.82479e-06	2.14392e-05	1.74744e-05	7.14641e-06
1026	1	1	0	3	0	3	4	151308	6.60904e-06	1.98271e-05	2.64361e-05	0.333333	73845	91561	1.35419e-05	0	0	3.2765e-05
1027	3	0	3	1	0	1	4	113068	2.65327e-05	8.84424e-06	3.53769e-05	3	55113	67283	0	4.45878e-05	0	1.48626e-05
1028	0	0	0	3	0	3	3	35343	0	8.48824e-05	8.48824e-05	0	17232	21033	0	0	0	0.000142633
1029	0	0	0	2	0	2	2	27255	0	7.3381e-05	7.3381e-05	0	13291	16218	0	0	0	0.00012332
1030	0	0	0	0	0	0	0	13323	0	0	0	-1	6496	7928	0	0	0	0
1031	2	1	1	0	0	0	2	111981	1.78602e-05	0	1.78602e-05	-1	54924	66065	1.8207e-05	1.51366e-05	0	0
1032	1	1	0	0	0	0	1	24257	4.12252e-05	0	4.12252e-05	-1	11900	14315	8.40336e-05	0	0	0
1033	0	0	0	0	0	0	0	21862	0	0	0	-1	10735	12892	0	0	0	0
1034	1	0	1	1	0	1	2	22171	4.5104e-05	4.5104e-05	9.02079e-05	1	10913	13051	0	7.66225e-05	0	7.66225e-05
1035	0	0	0	0	0	0	0	15072	0	0	0	-1	7420	8872	0	0	0	0
1036	1	0	1	0	0	0	1	9481	0.000105474	0	0.000105474	-1	4668	5580	0	0.000179211	0	0
1037	0	0	0	0	0	0	0	10617	0	0	0	-1	5227	6247	0	0	0	0
1038	0	0	0	0	0	0	0	12093	0	0	0	-1	5953	7118	0	0	0	0
1039	4	1	3	2	0	2	6	117607	3.40116e-05	1.70058e-05	5.10174e-05	2	57892	69225	1.72735e-05	4.33369e-05	0	2.88913e-05
1040	1	0	1	0	0	0	1	17694	5.65163e-05	0	5.65163e-05	-1	8730	10506	0	9.51837e-05	0	0
1041	0	0	0	0	0	0	0	16600	0	0	0	-1	8197	9896	0	0	0	0
1042	0	0	0	1	0	1	1	22514	0	4.44168e-05	4.44168e-05	0	11120	13420	0	0	0	7.45156e-05
1043	2	0	2	3	1	2	5	42065	4.75455e-05	7.13182e-05	0.000118864	0.666667	20777	25078	0	7.97512e-05	4.81301e-05	7.97512e-05
1044	0	0	0	0	0	0	0	19847	0	0	0	-1	9802	11830	0	0	0	0
1045	1	0	1	0	0	0	1	4634	0.000215796	0	0.000215796	-1	2288	2764	0	0.000361795	0	0
1046	2	0	2	7	2	5	9	124065	1.61206e-05	5.6422e-05	7.25426e-05	0.285714	61278	73964	0	2.70402e-05	3.26381e-05	6.76005e-05
1047	0	0	0	5	2	3	5	52920	0	9.44822e-05	9.44822e-05	0	26137	31550	0	0	7.65199e-05	9.50872e-05
1048	2	0	2	1	0	1	3	101625	1.96802e-05	9.8401e-06	2.95203e-05	2	50183	60745	0	3.29245e-05	0	1.64623e-05
1049	8	1	6	11	3	8	19	484867	1.64994e-05	2.26866e-05	3.9186e-05	0.727273	239922	289928	4.16802e-06	2.06948e-05	1.25041e-05	2.75931e-05
1050	14	4	10	14	3	11	28	565785	2.47444e-05	2.47444e-05	4.94888e-05	1	280331	337244	1.42688e-05	2.96521e-05	1.07016e-05	3.26173e-05
1051	16	5	11	6	0	6	22	949147	1.68572e-05	6.32147e-06	2.31787e-05	2.66667	469481	570383	1.06501e-05	1.92853e-05	0	1.05192e-05
1052	9	2	7	1	0	1	10	466982	1.92727e-05	2.14141e-06	2.14141e-05	9	228394	283995	8.7568e-06	2.46483e-05	0	3.52119e-06
1053	6	2	4	2	1	1	8	231115	2.59611e-05	8.6537e-06	3.46148e-05	3	112830	140679	1.77258e-05	2.84335e-05	8.86289e-06	7.10838e-06
1054	3	1	2	5	0	5	8	91557	3.27665e-05	5.46108e-05	8.73773e-05	0.6	44630	54483	2.24065e-05	3.67087e-05	0	9.17717e-05
1055	2	0	2	3	0	3	5	150289	1.33077e-05	1.99615e-05	3.32692e-05	0.666667	73255	89428	0	2.23644e-05	0	3.35465e-05
1056	10	5	5	6	0	6	16	223466	4.47495e-05	2.68497e-05	7.15993e-05	1.66667	108924	132973	4.59036e-05	3.76016e-05	0	4.51219e-05
1057	0	0	0	1	0	1	1	36332	0	2.75239e-05	2.75239e-05	0	17710	21619	0	0	0	4.62556e-05
1058	0	0	0	0	0	0	0	57	0	0	0	-1	29	35	0	0	0	0
1059	0	0	0	1	0	1	1	18479	0	5.41155e-05	5.41155e-05	0	9050	10873	0	0	0	9.19709e-05
1060	0	0	0	0	0	0	0	2465	0	0	0	-1	1211	1455	0	0	0	0
1061	0	0	0	0	0	0	0	6049	0	0	0	-1	2973	3567	0	0	0	0
1062	2	1	1	0	0	0	2	15028	0.000133085	0	0.000133085	-1	7398	8848	0.000135172	0.00011302	0	0
1063	1	0	1	0	0	0	1	21426	4.66723e-05	0	4.66723e-05	-1	10547	12612	0	7.92896e-05	0	0
1064	0	0	0	1	0	1	1	45738	0	2.18637e-05	2.18637e-05	0	22514	26921	0	0	0	3.71457e-05
1065	0	0	0	1	0	1	1	4682	0	0.000213584	0.000213584	0	2305	2754	0	0	0	0.000363108
1066	0	0	0	0	0	0	0	27387	0	0	0	-1	13481	16120	0	0	0	0
1067	0	0	0	1	0	1	1	7722	0	0.0001295	0.0001295	0	3802	4545	0	0	0	0.000220022
1068	1	1	0	1	1	0	2	8347	0.000119804	0.000119804	0.000239607	1	4115	4953	0.000243013	0	0.000243013	0
1069	0	0	0	0	0	0	0	8197	0	0	0	-1	4050	4886	0	0	0	0
1070	1	0	1	0	0	0	1	36186	2.7635e-05	0	2.7635e-05	-1	17875	21574	0	4.63521e-05	0	0
1071	3	2	1	2	0	2	5	95934	3.12715e-05	2.08477e-05	5.21192e-05	1.5	47383	57192	4.22092e-05	1.7485e-05	0	3.49699e-05
1072	0	0	0	0	0	0	0	8273	0	0	0	-1	4088	4933	0	0	0	0
1073	0	0	0	0	0	0	0	17734	0	0	0	-1	8759	10571	0	0	0	0
1074	2	1	1	1	0	1	3	38495	5.19548e-05	2.59774e-05	7.79322e-05	2	19012	22950	5.25984e-05	4.3573e-05	0	4.3573e-05
1075	1	1	0	0	0	0	1	56569	1.76775e-05	0	1.76775e-05	-1	27938	33725	3.57935e-05	0	0	0
1076	3	2	1	3	0	3	6	75065	3.99654e-05	3.99654e-05	7.99307e-05	1	36877	44927	5.42343e-05	2.22583e-05	0	6.6775e-05
1077	5	1	4	4	4	0	9	160264	3.11985e-05	2.49588e-05	5.61573e-05	1.25	78722	95933	1.27029e-05	4.16958e-05	5.08117e-05	0
1078	2	0	2	3	0	3	5	108834	1.83766e-05	2.75649e-05	4.59415e-05	0.666667	53629	65259	0	3.06471e-05	0	4.59707e-05
1079	6	2	4	5	2	3	11	237815	2.52297e-05	2.10247e-05	4.62544e-05	1.2	116315	144104	1.71947e-05	2.77577e-05	1.71947e-05	2.08183e-05
1080	1	0	1	1	1	0	2	57300	1.7452e-05	1.7452e-05	3.4904e-05	1	27932	34098	0	2.93272e-05	3.58012e-05	0
1081	0	0	0	0	0	0	0	24782	0	0	0	-1	12082	14748	0	0	0	0
1082	1	0	1	0	0	0	1	33814	2.95735e-05	0	2.95735e-05	-1	16481	20121	0	4.96993e-05	0	0
1083	1	0	1	0	0	0	1	43024	2.32428e-05	0	2.32428e-05	-1	20973	25604	0	3.90564e-05	0	0
1084	1	0	1	0	0	0	1	24141	4.14233e-05	0	4.14233e-05	-1	11767	14364	0	6.96185e-05	0	0
1085	0	0	0	2	1	1	2	19342	0	0.000103402	0.000103402	0	9428	11509	0	0	0.000106067	8.68885e-05
1086	0	0	0	0	0	0	0	213	0	0	0	-1	104	125	0	0	0	0
1087	0	0	0	0	0	0	0	9158	0	0	0	-1	4492	5405	0	0	0	0
1088	0	0	0	0	0	0	0	6077	0	0	0	-1	2982	3585	0	0	0	0
1089	1	1	0	2	0	2	3	24313	4.11303e-05	8.22605e-05	0.000123391	0.5	11952	14326	8.3668e-05	0	0	0.000139606
1090	0	0	0	0	0	0	0	22941	0	0	0	-1	11296	13503	0	0	0	0
1091	0	0	0	0	0	0	0	10200	0	0	0	-1	5020	6003	0	0	0	0
1092	3	1	2	2	0	2	5	57754	5.19445e-05	3.46296e-05	8.65741e-05	1.5	28431	33996	3.51729e-05	5.88305e-05	0	5.88305e-05
1093	0	0	0	0	0	0	0	3023	0	0	0	-1	1486	1778	0	0	0	0
1094	0	0	0	0	0	0	0	2559	0	0	0	-1	1259	1508	0	0	0	0
1095	0	0	0	0	0	0	0	3299	0	0	0	-1	1623	1944	0	0	0	0
1096	0	0	0	2	1	1	2	21284	0	9.39673e-05	9.39673e-05	0	10512	12689	0	0	9.51294e-05	7.88084e-05
1097	1	0	1	1	1	0	2	38642	2.58786e-05	2.58786e-05	5.17572e-05	1	19085	23034	0	4.34141e-05	5.23972e-05	0
1098	3	1	2	1	0	1	4	40560	7.39645e-05	2.46548e-05	9.86193e-05	3	20034	24180	4.99151e-05	8.2713e-05	0	4.13565e-05
1099	2	0	2	3	0	3	5	111404	1.79527e-05	2.6929e-05	4.48817e-05	0.666667	55023	66416	0	3.01132e-05	0	4.51698e-05
1100	0	0	0	0	0	0	0	9133	0	0	0	-1	4512	5445	0	0	0	0
1101	0	0	0	1	0	1	1	23935	0	4.17798e-05	4.17798e-05	0	11821	14269	0	0	0	7.0082e-05
1102	1	1	0	1	0	1	2	89995	1.11117e-05	1.11117e-05	2.22235e-05	1	44448	53651	2.24982e-05	0	0	1.8639e-05
1103	3	1	2	3	1	2	6	39192	7.65462e-05	7.65462e-05	0.000153092	1	19259	23452	5.19238e-05	8.52806e-05	5.19238e-05	8.52806e-05
1104	2	1	1	4	0	4	6	93362	2.1422e-05	4.2844e-05	6.4266e-05	0.5	45861	55885	2.1805e-05	1.78939e-05	0	7.15756e-05
1105	2	0	2	4	3	1	6	114469	1.7472e-05	3.4944e-05	5.24159e-05	0.5	56227	68519	0	2.9189e-05	5.33551e-05	1.45945e-05
1106	3	0	3	3	1	2	6	104125	2.88115e-05	2.88115e-05	5.7623e-05	1	51146	62326	0	4.8134e-05	1.95519e-05	3.20893e-05
1107	1	1	0	2	0	2	3	95320	1.0491e-05	2.0982e-05	3.14729e-05	0.5	46806	57043	2.13648e-05	0	0	3.50613e-05
1108	1	1	0	4	1	3	5	100372	9.96294e-06	3.98518e-05	4.98147e-05	0.25	48962	59761	2.0424e-05	0	2.0424e-05	5.02e-05
1109	0	0	0	0	0	0	0	7713	0	0	0	-1	3760	4590	0	0	0	0
1110	0	0	0	1	0	1	1	31382	0	3.18654e-05	3.18654e-05	0	15297	18675	0	0	0	5.35475e-05
1111	7	3	4	4	2	2	11	81268	8.61348e-05	4.92199e-05	0.000135355	1.75	39612	48358	7.57346e-05	8.27164e-05	5.04898e-05	4.13582e-05
1112	2	0	2	3	0	3	5	49128	4.071e-05	6.1065e-05	0.000101775	0.666667	23947	29233	0	6.84158e-05	0	0.000102624
1113	0	0	0	0	0	0	0	7456	0	0	0	-1	3632	4437	0	0	0	0
1114	0	0	0	0	0	0	0	9412	0	0	0	-1	4588	5601	0	0	0	0
1115	0	0	0	0	0	0	0	18717	0	0	0	-1	9123	11138	0	0	0	0
1116	0	0	0	0	0	0	0	5917	0	0	0	-1	2905	3492	0	0	0	0
1117	0	0	0	0	0	0	0	2224	0	0	0	-1	1091	1305	0	0	0	0
1118	0	0	0	1	0	1	1	11089	0	9.01795e-05	9.01795e-05	0	5449	6483	0	0	0	0.00015425
1119	0	0	0	1	1	0	1	19503	0	5.12742e-05	5.12742e-05	0	9591	11442	0	0	0.000104264	0
1120	0	0	0	0	0	0	0	7318	0	0	0	-1	3603	4307	0	0	0	0
1121	1	0	1	7	2	5	8	129586	7.71688e-06	5.40182e-05	6.17351e-05	0.142857	63787	76280	0	1.31096e-05	3.13544e-05	6.5548e-05
1122	6	0	6	4	0	4	10	126571	4.74042e-05	3.16028e-05	7.9007e-05	1.5	62304	74503	0	8.05337e-05	0	5.36891e-05
1123	0	0	0	0	0	0	0	2736	0	0	0	-1	1348	1612	0	0	0	0
1124	1	1	0	0	0	0	1	5723	0.000174734	0	0.000174734	-1	2819	3367	0.000354736	0	0	0
1125	0	0	0	0	0	0	0	7500	0	0	0	-1	3700	4454	0	0	0	0
1126	0	0	0	0	0	0	0	9549	0	0	0	-1	4716	5691	0	0	0	0
1127	0	0	0	0	0	0	0	8201	0	0	0	-1	4050	4888	0	0	0	0
1128	1	1	0	0	0	0	1	40487	2.46993e-05	0	2.46993e-05	-1	19997	24138	5.00075e-05	0	0	0
1129	0	0	0	0	0	0	0	11109	0	0	0	-1	5486	6624	0	0	0	0
1130	1	1	0	0	0	0	1	6563	0.000152369	0	0.000152369	-1	3243	3914	0.000308356	0	0	0
1131	0	0	0	1	1	0	1	12290	0	8.1367e-05	8.1367e-05	0	6068	7330	0	0	0.000164799	0
1132	2	1	1	2	0	2	4	36509	5.4781e-05	5.4781e-05	0.000109562	1	17958	21832	5.56855e-05	4.58043e-05	0	9.16086e-05
1133	5	0	5	4	1	3	9	236516	2.11402e-05	1.69122e-05	3.80524e-05	1.25	116178	141576	0	3.53167e-05	8.60748e-06	2.119e-05
1134	3	3	0	2	1	1	5	51901	5.78024e-05	3.85349e-05	9.63373e-05	1.5	25495	31067	0.00011767	0	3.92234e-05	3.21885e-05
1135	2	1	1	2	0	2	4	79018	2.53107e-05	2.53107e-05	5.06214e-05	1	38814	47298	2.57639e-05	2.11425e-05	0	4.22851e-05
1136	2	0	2	0	0	0	2	13115	0.000152497	0	0.000152497	-1	6442	7853	0	0.00025468	0	0
1137	0	0	0	3	0	3	3	43531	0	6.89164e-05	6.89164e-05	0	21376	26050	0	0	0	0.000115163
1138	0	0	0	1	0	1	1	20296	0	4.92708e-05	4.92708e-05	0	9907	12089	0	0	0	8.27198e-05
1139	0	0	0	0	0	0	0	20289	0	0	0	-1	9890	12076	0	0	0	0
1140	3	2	1	0	0	0	3	65141	4.60539e-05	0	4.60539e-05	-1	31752	38763	6.29882e-05	2.57978e-05	0	0
1141	4	1	3	0	0	0	4	35327	0.000113228	0	0.000113228	-1	17219	21021	5.80754e-05	0.000142714	0	0
1142	2	1	1	1	0	1	3	56454	3.54271e-05	1.77135e-05	5.31406e-05	2	27517	33595	3.63412e-05	2.97663e-05	0	2.97663e-05
1143	2	1	1	0	0	0	2	65020	3.07598e-05	0	3.07598e-05	-1	31692	38692	3.15537e-05	2.58451e-05	0	0
1144	1	0	1	0	0	0	1	45651	2.19053e-05	0	2.19053e-05	-1	22252	27165	0	3.68121e-05	0	0
1145	0	0	0	0	0	0	0	22011	0	0	0	-1	10730	13100	0	0	0	0
1146	0	0	0	0	0	0	0	2488	0	0	0	-1	1223	1455	0	0	0	0
1147	0	0	0	0	0	0	0	3006	0	0	0	-1	1477	1758	0	0	0	0
1148	0	0	0	0	0	0	0	4372	0	0	0	-1	2149	2557	0	0	0	0
1149	1	0	1	0	0	0	1	4422	0.000226142	0	0.000226142	-1	2173	2592	0	0.000385802	0	0
1150	0	0	0	0	0	0	0	9722	0	0	0	-1	4785	5719	0	0	0	0
1151	0	0	0	0	0	0	0	11747	0	0	0	-1	5782	6911	0	0	0	0
1152	2	0	2	0	0	0	2	32577	6.1393e-05	0	6.1393e-05	-1	16035	19170	0	0.00010433	0	0
1153	0	0	0	1	0	1	1	7592	0	0.000131718	0.000131718	0	3737	4470	0	0	0	0.000223714
1154	0	0	0	0	0	0	0	4490	0	0	0	-1	2209	2643	0	0	0	0
1155	1	0	1	0	0	0	1	7334	0.000136351	0	0.000136351	-1	3609	4318	0	0.000231589	0	0
1156	0	0	0	2	0	2	2	11386	0	0.000175654	0.000175654	0	5624	6784	0	0	0	0.000294811
1157	0	0	0	0	0	0	0	9373	0	0	0	-1	4627	5588	0	0	0	0
1158	0	0	0	0	0	0	0	6690	0	0	0	-1	3301	3979	0	0	0	0
1159	0	0	0	0	0	0	0	12063	0	0	0	-1	5960	7188	0	0	0	0
1160	1	0	1	1	0	1	2	17924	5.57911e-05	5.57911e-05	0.000111582	1	8850	10686	0	9.35804e-05	0	9.35804e-05
1161	5	1	4	0	0	0	5	74668	6.69631e-05	0	6.69631e-05	-1	36882	44513	2.71135e-05	8.98614e-05	0	0
1162	3	1	2	0	0	0	3	24780	0.000121065	0	0.000121065	-1	12179	14829	8.21085e-05	0.000134871	0	0
1163	2	1	1	0	0	0	2	48409	4.13146e-05	0	4.13146e-05	-1	23779	28977	4.20539e-05	3.45101e-05	0	0
1164	1	0	1	0	0	0	1	41292	2.42178e-05	0	2.42178e-05	-1	20283	24715	0	4.04613e-05	0	0
1165	2	0	2	0	0	0	2	100781	1.9845e-05	0	1.9845e-05	-1	49505	60325	0	3.31538e-05	0	0
1166	0	0	0	0	0	0	0	9319	0	0	0	-1	4580	5578	0	0	0	0
1167	0	0	0	0	0	0	0	5578	0	0	0	-1	2726	3326	0	0	0	0
1168	1	0	1	0	0	0	1	13708	7.29501e-05	0	7.29501e-05	-1	6682	8157	0	0.000122594	0	0
1169	1	0	1	0	0	0	1	7418	0.000134807	0	0.000134807	-1	3615	4414	0	0.000226552	0	0
1170	0	0	0	0	0	0	0	12298	0	0	0	-1	5994	7315	0	0	0	0
1171	0	0	0	1	0	1	1	22703	0	4.4047e-05	4.4047e-05	0	11064	13508	0	0	0	7.40302e-05
1172	3	2	1	1	1	0	4	29954	0.000100154	3.33845e-05	0.000133538	3	14611	17803	0.000136883	5.61703e-05	6.84416e-05	0
1173	2	0	2	0	0	0	2	44873	4.45702e-05	0	4.45702e-05	-1	21883	26673	0	7.49822e-05	0	0
1174	1	0	1	0	0	0	1	13812	7.24008e-05	0	7.24008e-05	-1	6757	8169	0	0.000122414	0	0
1175	1	0	1	4	0	4	5	35312	2.8319e-05	0.000113276	0.000141595	0.25	17288	20866	0	4.79249e-05	0	0.000191699
1176	0	0	0	0	0	0	0	5874	0	0	0	-1	2895	3434	0	0	0	0
1177	0	0	0	0	0	0	0	2907	0	0	0	-1	1428	1698	0	0	0	0
1178	1	0	1	1	0	1	2	30879	3.23845e-05	3.23845e-05	6.47689e-05	1	15173	18055	0	5.53863e-05	0	5.53863e-05
1179	2	0	2	2	1	1	4	49687	4.0252e-05	4.0252e-05	8.0504e-05	1	24416	29050	0	6.88468e-05	4.09567e-05	3.44234e-05
1180	0	0	0	0	0	0	0	3681	0	0	0	-1	1808	2152	0	0	0	0
1181	2	1	1	0	0	0	2	22288	8.97344e-05	0	8.97344e-05	-1	10952	13032	9.13075e-05	7.67342e-05	0	0
1182	0	0	0	0	0	0	0	8554	0	0	0	-1	4202	5005	0	0	0	0
1183	0	0	0	0	0	0	0	10528	0	0	0	-1	5173	6158	0	0	0	0
1184	1	0	1	2	0	2	3	34103	2.93229e-05	5.86459e-05	8.79688e-05	0.5	16761	19939	0	5.0153e-05	0	0.000100306
1185	1	0	1	0	0	0	1	9987	0.00010013	0	0.00010013	-1	4915	5866	0	0.000170474	0	0
1186	1	0	1	0	0	0	1	8886	0.000112537	0	0.000112537	-1	4368	5196	0	0.000192456	0	0
1187	0	0	0	0	0	0	0	6151	0	0	0	-1	3031	3636	0	0	0	0
1188	3	1	2	2	0	2	5	62349	4.81162e-05	3.20775e-05	8.01937e-05	1.5	30790	37161	3.24781e-05	5.38199e-05	0	5.38199e-05
1189	0	0	0	0	0	0	0	22457	0	0	0	-1	11075	13318	0	0	0	0
1190	0	0	0	0	0	0	0	6035	0	0	0	-1	2976	3584	0	0	0	0
1191	2	0	2	1	1	0	3	19593	0.000102077	5.10386e-05	0.000153116	2	9667	11649	0	0.000171689	0.000103445	0
1192	10	3	7	4	1	3	14	184755	5.41257e-05	2.16503e-05	7.5776e-05	2.5	91252	110144	3.2876e-05	6.35532e-05	1.09587e-05	2.72371e-05
1193	3	0	3	1	0	1	4	31603	9.49277e-05	3.16426e-05	0.00012657	3	15566	18880	0	0.000158898	0	5.29661e-05
1194	3	0	3	1	1	0	4	30038	9.98735e-05	3.32912e-05	0.000133165	3	14755	17980	0	0.000166852	6.77736e-05	0
1195	0	0	0	2	1	1	2	40631	0	4.92235e-05	4.92235e-05	0	19957	24322	0	0	5.01077e-05	4.1115e-05
1196	0	0	0	2	0	2	2	17741	0	0.000112733	0.000112733	0	8719	10588	0	0	0	0.000188893
1197	4	0	4	0	0	0	4	28767	0.000139048	0	0.000139048	-1	14146	17064	0	0.000234412	0	0
1198	0	0	0	2	1	1	2	4286	0	0.000466636	0.000466636	0	2103	2530	0	0	0.000475511	0.000395257
1199	1	0	1	0	0	0	1	23610	4.23549e-05	0	4.23549e-05	-1	11512	14044	0	7.12048e-05	0	0
1200	0	0	0	0	0	0	0	15542	0	0	0	-1	7634	9135	0	0	0	0
1201	0	0	0	0	0	0	0	8036	0	0	0	-1	3925	4766	0	0	0	0
1202	0	0	0	0	0	0	0	29635	0	0	0	-1	14583	17361	0	0	0	0
1203	0	0	0	0	0	0	0	8074	0	0	0	-1	3980	4721	0	0	0	0
1204	0	0	0	0	0	0	0	15545	0	0	0	-1	7658	9091	0	0	0	0
1205	6	1	5	1	0	1	7	115233	5.20684e-05	8.67807e-06	6.07465e-05	6	56771	67378	1.76146e-05	7.42082e-05	0	1.48416e-05
1206	0	0	0	0	0	0	0	32491	0	0	0	-1	16006	18999	0	0	0	0
1207	0	0	0	0	0	0	0	7190	0	0	0	-1	3542	4204	0	0	0	0
1208	1	0	1	0	0	0	1	2877	0.000347584	0	0.000347584	-1	1413	1681	0	0.000594884	0	0
1209	0	0	0	0	0	0	0	4241	0	0	0	-1	2084	2479	0	0	0	0
1210	1	1	0	0	0	0	1	6654	0.000150286	0	0.000150286	-1	3271	3890	0.000305717	0	0	0
1211	2	0	2	0	0	0	2	7440	0.000268817	0	0.000268817	-1	3657	4350	0	0.00045977	0	0
1212	5	2	3	1	0	1	6	33300	0.00015015	3.003e-05	0.00018018	5	16364	19469	0.00012222	0.000154091	0	5.13637e-05
1213	1	0	1	2	1	1	3	61245	1.63279e-05	3.26557e-05	4.89836e-05	0.5	30096	35807	0	2.79275e-05	3.3227e-05	2.79275e-05
1214	0	0	0	0	0	0	0	14992	0	0	0	-1	7366	8764	0	0	0	0
1215	1	0	1	0	0	0	1	13809	7.24165e-05	0	7.24165e-05	-1	6787	8073	0	0.00012387	0	0
1216	0	0	0	2	0	2	2	18646	0	0.000107262	0.000107262	0	9163	10901	0	0	0	0.000183469
1217	1	0	1	0	0	0	1	16165	6.1862e-05	0	6.1862e-05	-1	7944	9451	0	0.000105809	0	0
1218	0	0	0	1	0	1	1	6662	0	0.000150105	0.000150105	0	3274	3896	0	0	0	0.000256674
1219	0	0	0	1	0	1	1	6409	0	0.000156031	0.000156031	0	3160	3789	0	0	0	0.000263922
1220	0	0	0	0	0	0	0	7440	0	0	0	-1	3668	4411	0	0	0	0
1221	1	1	0	0	0	0	1	15832	6.31632e-05	0	6.31632e-05	-1	7806	9389	0.000128107	0	0	0
1222	0	0	0	1	1	0	1	14268	0	7.00869e-05	7.00869e-05	0	7036	8462	0	0	0.000142126	0
1223	0	0	0	0	0	0	0	15738	0	0	0	-1	7772	9377	0	0	0	0
1224	0	0	0	0	0	0	0	5592	0	0	0	-1	2754	3342	0	0	0	0
1225	6	1	5	6	0	6	12	136012	4.41138e-05	4.41138e-05	8.82275e-05	1	66809	81417	1.4968e-05	6.14122e-05	0	7.36947e-05
1226	3	1	2	2	1	1	5	23254	0.00012901	8.60067e-05	0.000215017	1.5	11420	13920	8.75657e-05	0.000143678	8.75657e-05	7.18391e-05
1227	1	0	1	0	0	0	1	12729	7.85608e-05	0	7.85608e-05	-1	6262	7546	0	0.000132521	0	0
1228	2	1	1	1	0	1	3	8812	0.000226963	0.000113482	0.000340445	2	4340	5153	0.000230415	0.000194062	0	0.000194062
1229	0	0	0	2	1	1	2	33993	0	5.88356e-05	5.88356e-05	0	16747	19875	0	0	5.97122e-05	5.03145e-05
1230	1	0	1	0	0	0	1	9815	0.000101885	0	0.000101885	-1	4835	5739	0	0.000174246	0	0
1231	0	0	0	1	0	1	1	24807	0	4.03112e-05	4.03112e-05	0	12222	14506	0	0	0	6.8937e-05
1232	0	0	0	0	0	0	0	8297	0	0	0	-1	4089	4852	0	0	0	0
1233	0	0	0	1	1	0	1	10166	0	9.83671e-05	9.83671e-05	0	5007	5947	0	0	0.00019972	0
1234	0	0	0	0	0	0	0	5880	0	0	0	-1	2897	3438	0	0	0	0
1235	0	0	0	0	0	0	0	11241	0	0	0	-1	5538	6572	0	0	0	0
1236	0	0	0	1	0	1	1	58152	0	1.71963e-05	1.71963e-05	0	28652	34001	0	0	0	2.94109e-05
1237	0	0	0	1	0	1	1	29697	0	3.36734e-05	3.36734e-05	0	14632	17363	0	0	0	5.75937e-05
1238	0	0	0	0	0	0	0	7394	0	0	0	-1	3642	4323	0	0	0	0
1239	0	0	0	0	0	0	0	1108	0	0	0	-1	546	651	0	0	0	0
1240	0	0	0	0	0	0	0	6386	0	0	0	-1	3136	3745	0	0	0	0
1241	1	0	1	0	0	0	1	14104	7.09019e-05	0	7.09019e-05	-1	6930	8245	0	0.000121286	0	0
1242	0	0	0	0	0	0	0	3436	0	0	0	-1	1688	2008	0	0	0	0
1243	0	0	0	0	0	0	0	2060	0	0	0	-1	1010	1204	0	0	0	0
1244	0	0	0	1	0	1	1	4659	0	0.000214638	0.000214638	0	2290	2724	0	0	0	0.000367107
1245	3	0	3	1	0	1	4	82511	3.63588e-05	1.21196e-05	4.84784e-05	3	40548	48239	0	6.21903e-05	0	2.07301e-05
1246	0	0	0	1	0	1	1	12648	0	7.90639e-05	7.90639e-05	0	6215	7393	0	0	0	0.000135263
1247	1	0	1	0	0	0	1	40299	2.48145e-05	0	2.48145e-05	-1	19803	23561	0	4.2443e-05	0	0
1248	0	0	0	1	0	1	1	15290	0	6.54022e-05	6.54022e-05	0	7512	8937	0	0	0	0.000111894
1249	0	0	0	0	0	0	0	24726	0	0	0	-1	12151	14458	0	0	0	0
1250	1	0	0	1	0	1	2	46652	2.14353e-05	2.14353e-05	4.28706e-05	1	22926	27275	0	0	0	3.66636e-05
1251	0	0	0	0	0	0	0	12810	0	0	0	-1	6295	7489	0	0	0	0
1252	2	0	2	2	2	0	4	29837	6.70309e-05	6.70309e-05	0.000134062	1	14712	17692	0	0.000113045	0.000135943	0
1253	1	1	0	0	0	0	1	13332	7.50075e-05	0	7.50075e-05	-1	6573	7905	0.000152138	0	0	0
1254	3	0	3	3	1	2	6	206011	1.45623e-05	1.45623e-05	2.91247e-05	1	101571	122167	0	2.45565e-05	9.84533e-06	1.6371e-05
1255	2	0	2	1	1	0	3	38947	5.13518e-05	2.56759e-05	7.70278e-05	2	19202	23096	0	8.65951e-05	5.20779e-05	0
1256	1	0	1	0	0	0	1	15514	6.44579e-05	0	6.44579e-05	-1	7637	9240	0	0.000108225	0	0
1257	0	0	0	0	0	0	0	5100	0	0	0	-1	2504	3052	0	0	0	0
1258	2	0	2	1	0	1	3	39234	5.09762e-05	2.54881e-05	7.64643e-05	2	19325	22968	0	8.70777e-05	0	4.35388e-05
1259	0	0	0	0	0	0	0	9178	0	0	0	-1	4522	5367	0	0	0	0
1260	2	1	1	0	0	0	2	26265	7.6147e-05	0	7.6147e-05	-1	12937	15356	7.72977e-05	6.51211e-05	0	0
1261	4	0	3	8	0	8	12	167689	2.38537e-05	4.77074e-05	7.1561e-05	0.5	82617	98049	0	3.05969e-05	0	8.15919e-05
1262	0	0	0	1	0	1	1	11917	0	8.39137e-05	8.39137e-05	0	5871	6970	0	0	0	0.000143472
1263	1	0	1	1	0	1	2	24199	4.1324e-05	4.1324e-05	8.2648e-05	1	11922	14149	0	7.06764e-05	0	7.06764e-05
1264	0	0	0	1	0	1	1	6251	0	0.000159974	0.000159974	0	3078	3654	0	0	0	0.000273673
1265	2	0	2	0	0	0	2	43062	4.64447e-05	0	4.64447e-05	-1	21216	25179	0	7.94313e-05	0	0
1266	1	0	1	1	0	1	2	14865	6.72721e-05	6.72721e-05	0.000134544	1	7322	8693	0	0.000115035	0	0.000115035
1267	1	1	0	1	0	1	2	32699	3.0582e-05	3.0582e-05	6.11639e-05	1	16109	19120	6.20771e-05	0	0	5.23013e-05
1268	0	0	0	0	0	0	0	6183	0	0	0	-1	3047	3614	0	0	0	0
1269	0	0	0	1	1	0	1	7546	0	0.000132521	0.000132521	0	3719	4415	0	0	0.000268889	0
1270	1	0	1	1	0	1	2	10760	9.29368e-05	9.29368e-05	0.000185874	1	5301	6291	0	0.000158957	0	0.000158957
1271	1	0	1	0	0	0	1	10909	9.16674e-05	0	9.16674e-05	-1	5375	6378	0	0.000156789	0	0
1272	0	0	0	0	0	0	0	2053	0	0	0	-1	1010	1205	0	0	0	0
1273	0	0	0	0	0	0	0	3527	0	0	0	-1	1735	2062	0	0	0	0
1274	0	0	0	0	0	0	0	16207	0	0	0	-1	7997	9477	0	0	0	0
1275	0	0	0	0	0	0	0	3242	0	0	0	-1	1597	1895	0	0	0	0
1276	0	0	0	1	0	1	1	11138	0	8.97827e-05	8.97827e-05	0	5474	6509	0	0	0	0.000153633
1277	3	1	2	2	1	1	5	37881	7.91954e-05	5.27969e-05	0.000131992	1.5	18615	22146	5.37201e-05	9.03098e-05	5.37201e-05	4.51549e-05
1278	4	0	4	2	0	2	6	57163	6.99753e-05	3.49877e-05	0.000104963	2	28091	33420	0	0.000119689	0	5.98444e-05
1279	1	0	1	3	0	3	4	80705	1.23908e-05	3.71724e-05	4.95632e-05	0.333333	39659	47182	0	2.11945e-05	0	6.35836e-05
1280	0	0	0	0	0	0	0	16265	0	0	0	-1	7993	9630	0	0	0	0
1281	0	0	0	2	0	2	2	42906	0	4.66135e-05	4.66135e-05	0	21085	25098	0	0	0	7.96876e-05
1282	3	0	3	1	1	0	4	52351	5.73055e-05	1.91018e-05	7.64073e-05	3	25725	30649	0	9.78825e-05	3.88727e-05	0
1283	1	1	0	0	0	0	1	36466	2.74228e-05	0	2.74228e-05	-1	17919	21319	5.58067e-05	0	0	0
1284	1	0	1	2	0	2	3	35773	2.7954e-05	5.59081e-05	8.38621e-05	0.5	17593	20989	0	4.7644e-05	0	9.5288e-05
1285	1	0	1	1	1	0	2	9122	0.000109625	0.000109625	0.00021925	1	4498	5409	0	0.000184877	0.000222321	0
1286	1	0	0	0	0	0	1	15278	6.54536e-05	0	6.54536e-05	-1	7532	9060	0	0	0	0
1287	1	0	1	0	0	0	1	57660	1.7343e-05	0	1.7343e-05	-1	28430	34194	0	2.92449e-05	0	0
1288	4	1	3	0	0	0	4	77436	5.16556e-05	0	5.16556e-05	-1	38176	45920	2.61945e-05	6.5331e-05	0	0
1289	0	0	0	0	0	0	0	5719	0	0	0	-1	2817	3380	0	0	0	0
1290	0	0	0	0	0	0	0	8595	0	0	0	-1	4233	5026	0	0	0	0
1291	2	1	1	0	0	0	2	46759	4.27725e-05	0	4.27725e-05	-1	23038	27341	4.34065e-05	3.65751e-05	0	0
1292	2	0	2	3	2	1	5	37372	5.3516e-05	8.0274e-05	0.00013379	0.666667	18412	21851	0	9.1529e-05	0.000108625	4.57645e-05
1293	0	0	0	0	0	0	0	20125	0	0	0	-1	9915	11767	0	0	0	0
1294	2	1	1	0	0	0	2	21636	9.24385e-05	0	9.24385e-05	-1	10660	12650	9.38086e-05	7.90514e-05	0	0
1295	0	0	0	0	0	0	0	14201	0	0	0	-1	6997	8304	0	0	0	0
1296	0	0	0	0	0	0	0	14434	0	0	0	-1	7110	8440	0	0	0	0
1297	1	1	0	0	0	0	1	17010	5.87889e-05	0	5.87889e-05	-1	8380	9946	0.000119332	0	0	0
1298	0	0	0	0	0	0	0	12906	0	0	0	-1	6359	7547	0	0	0	0
1299	0	0	0	0	0	0	0	7794	0	0	0	-1	3840	4556	0	0	0	0
1300	1	0	1	0	0	0	1	7824	0.000127812	0	0.000127812	-1	3854	4575	0	0.000218579	0	0
1301	0	0	0	0	0	0	0	5589	0	0	0	-1	2755	3268	0	0	0	0
1302	0	0	0	0	0	0	0	3420	0	0	0	-1	1685	1998	0	0	0	0
1303	0	0	0	0	0	0	0	2703	0	0	0	-1	1331	1579	0	0	0	0
1304	0	0	0	0	0	0	0	67	0	0	0	-1	33	39	0	0	0	0
1305	0	0	0	0	0	0	0	2357	0	0	0	-1	1165	1381	0	0	0	0
1306	1	0	1	0	0	0	1	4766	0.00020982	0	0.00020982	-1	2353	2787	0	0.000358809	0	0
1307	0	0	0	0	0	0	0	6596	0	0	0	-1	3260	3858	0	0	0	0
1308	0	0	0	0	0	0	0	5877	0	0	0	-1	2903	3439	0	0	0	0
1309	0	0	0	0	0	0	0	14124	0	0	0	-1	6961	8260	0	0	0	0
1310	0	0	0	4	1	3	4	78154	0	5.1181e-05	5.1181e-05	0	38428	46024	0	0	2.60227e-05	6.51834e-05
1311	4	1	3	3	1	2	7	134581	2.97219e-05	2.22914e-05	5.20133e-05	1.33333	66144	80769	1.51185e-05	3.7143e-05	1.51185e-05	2.4762e-05
1312	5	1	4	7	2	5	12	389580	1.28343e-05	1.79681e-05	3.08024e-05	0.714286	191487	234559	5.22229e-06	1.70533e-05	1.04446e-05	2.13166e-05
1313	8	2	6	2	0	2	10	240768	3.3227e-05	8.30675e-06	4.15338e-05	4	118342	145080	1.69002e-05	4.13565e-05	0	1.37855e-05
1314	2	1	1	0	0	0	2	55510	3.60295e-05	0	3.60295e-05	-1	27283	33410	3.66529e-05	2.99312e-05	0	0
1315	10	2	8	6	2	3	16	301903	3.31232e-05	1.98739e-05	5.29972e-05	1.66667	148393	181783	1.34777e-05	4.40085e-05	1.34777e-05	1.65032e-05
1316	0	0	0	1	0	1	1	17049	0	5.86545e-05	5.86545e-05	0	8378	9968	0	0	0	0.000100321
1317	2	1	1	1	0	1	3	35803	5.58612e-05	2.79306e-05	8.37919e-05	2	17613	21027	5.67762e-05	4.75579e-05	0	4.75579e-05
1318	0	0	0	1	1	0	1	5495	0	0.000181984	0.000181984	0	2709	3258	0	0	0.00036914	0
1319	0	0	0	0	0	0	0	6249	0	0	0	-1	3083	3706	0	0	0	0
1320	2	0	2	2	0	2	4	89843	2.22611e-05	2.22611e-05	4.45221e-05	1	44296	53277	0	3.75397e-05	0	3.75397e-05
1321	0	0	0	0	0	0	0	9490	0	0	0	-1	4679	5627	0	0	0	0
1322	1	0	1	0	0	0	1	6923	0.000144446	0	0.000144446	-1	3413	4100	0	0.000243902	0	0
1323	1	1	0	0	0	0	1	9060	0.000110375	0	0.000110375	-1	4466	5298	0.000223914	0	0	0
1324	0	0	0	0	0	0	0	10191	0	0	0	-1	5019	5956	0	0	0	0
1325	0	0	0	0	0	0	0	12577	0	0	0	-1	6195	7353	0	0	0	0
1326	0	0	0	0	0	0	0	9884	0	0	0	-1	4871	5780	0	0	0	0
1327	1	1	0	0	0	0	1	27740	3.6049e-05	0	3.6049e-05	-1	13667	16219	7.31689e-05	0	0	0
1328	0	0	0	0	0	0	0	5404	0	0	0	-1	2664	3160	0	0	0	0
1329	0	0	0	0	0	0	0	12586	0	0	0	-1	6201	7360	0	0	0	0
1330	0	0	0	1	1	0	1	27918	0	3.58192e-05	3.58192e-05	0	13754	16324	0	0	7.27061e-05	0
1331	1	0	1	0	0	0	1	3258	0.000306937	0	0.000306937	-1	1607	1905	0	0.000524934	0	0
1332	0	0	0	0	0	0	0	7534	0	0	0	-1	3710	4404	0	0	0	0
1333	0	0	0	0	0	0	0	18119	0	0	0	-1	8925	10594	0	0	0	0
1334	2	0	2	0	0	0	2	10782	0.000185494	0	0.000185494	-1	5313	6305	0	0.000317209	0	0
1335	1	0	1	0	0	0	1	7278	0.0001374	0	0.0001374	-1	3584	4257	0	0.000234907	0	0
1336	0	0	0	0	0	0	0	5807	0	0	0	-1	2860	3396	0	0	0	0
1337	0	0	0	0	0	0	0	2888	0	0	0	-1	1421	1690	0	0	0	0
1338	0	0	0	0	0	0	0	3660	0	0	0	-1	1806	2141	0	0	0	0
1339	0	0	0	0	0	0	0	5984	0	0	0	-1	2957	3501	0	0	0	0
1340	0	0	0	0	0	0	0	2347	0	0	0	-1	1158	1370	0	0	0	0
1341	0	0	0	0	0	0	0	2494	0	0	0	-1	1232	1460	0	0	0	0
1342	0	0	0	0	0	0	0	18113	0	0	0	-1	8949	10592	0	0	0	0
1343	0	0	0	1	0	1	1	61034	0	1.63843e-05	1.63843e-05	0	30059	36374	0	0	0	2.74922e-05
1344	8	1	7	4	0	4	12	351739	2.27441e-05	1.13721e-05	3.41162e-05	2	172889	211960	5.78406e-06	3.30251e-05	0	1.88715e-05
1345	4	1	3	4	0	4	8	466510	8.57431e-06	8.57431e-06	1.71486e-05	1	229298	281129	4.36114e-06	1.06713e-05	0	1.42283e-05
1346	4	1	3	4	0	4	8	344761	1.16022e-05	1.16022e-05	2.32045e-05	1	169457	207594	5.9012e-06	1.44513e-05	0	1.92684e-05
1347	0	0	0	1	0	1	1	11211	0	8.91981e-05	8.91981e-05	0	5509	6554	0	0	0	0.000152579
1348	4	2	2	0	0	0	4	129305	3.09346e-05	0	3.09346e-05	-1	63540	75600	3.14762e-05	2.6455e-05	0	0
1349	1	0	1	2	0	2	3	55157	1.81301e-05	3.62601e-05	5.43902e-05	0.5	27190	32684	0	3.0596e-05	0	6.1192e-05
1350	1	1	0	1	0	1	2	22135	4.51773e-05	4.51773e-05	9.03546e-05	1	10914	13128	9.16254e-05	0	0	7.61731e-05
1351	1	0	1	0	0	0	1	14607	6.84603e-05	0	6.84603e-05	-1	7203	8660	0	0.000115473	0	0
1352	1	0	1	0	0	0	1	30198	3.31148e-05	0	3.31148e-05	-1	14887	17909	0	5.58378e-05	0	0
1353	1	1	0	2	0	2	3	66945	1.49376e-05	2.98753e-05	4.48129e-05	0.5	33005	39701	3.02984e-05	0	0	5.03766e-05
1354	0	0	0	0	0	0	0	6778	0	0	0	-1	3342	4019	0	0	0	0
1355	0	0	0	0	0	0	0	10913	0	0	0	-1	5381	6464	0	0	0	0
1356	1	1	0	2	2	0	3	31485	3.17612e-05	6.35223e-05	9.52835e-05	0.5	15511	18412	6.44704e-05	0	0.000128941	0
1357	0	0	0	0	0	0	0	6308	0	0	0	-1	3108	3689	0	0	0	0
1358	0	0	0	0	0	0	0	10988	0	0	0	-1	5415	6424	0	0	0	0
1359	0	0	0	0	0	0	0	9481	0	0	0	-1	4672	5542	0	0	0	0
1360	0	0	0	0	0	0	0	10704	0	0	0	-1	5273	6259	0	0	0	0
1361	0	0	0	0	0	0	0	1988	0	0	0	-1	980	1163	0	0	0	0
1362	0	0	0	0	0	0	0	17255	0	0	0	-1	8500	10092	0	0	0	0
1363	0	0	0	0	0	0	0	2159	0	0	0	-1	1063	1261	0	0	0	0
1364	0	0	0	1	0	1	1	4513	0	0.000221582	0.000221582	0	2223	2637	0	0	0	0.000379219
1365	0	0	0	1	0	1	1	12300	0	8.13008e-05	8.13008e-05	0	6061	7193	0	0	0	0.000139024
1366	2	0	2	1	1	0	3	13123	0.000152404	7.62021e-05	0.000228606	2	6463	7671	0	0.000260722	0.000154727	0
1367	0	0	0	1	0	1	1	5688	0	0.000175809	0.000175809	0	2803	3325	0	0	0	0.000300752
1368	1	0	1	0	0	0	1	11278	8.86682e-05	0	8.86682e-05	-1	5555	6593	0	0.000151676	0	0
1369	0	0	0	0	0	0	0	18655	0	0	0	-1	9191	10910	0	0	0	0
1370	0	0	0	1	1	0	1	71979	0	1.38929e-05	1.38929e-05	0	35461	42083	0	0	2.82e-05	0
1371	0	0	0	0	0	0	0	4140	0	0	0	-1	2044	2421	0	0	0	0
1372	0	0	0	0	0	0	0	3235	0	0	0	-1	1598	1894	0	0	0	0
1373	0	0	0	0	0	0	0	3200	0	0	0	-1	1581	1873	0	0	0	0
1374	0	0	0	1	0	1	1	24733	0	4.04318e-05	4.04318e-05	0	12221	14463	0	0	0	6.91419e-05
1375	0	0	0	0	0	0	0	9341	0	0	0	-1	4617	5463	0	0	0	0
1376	1	1	0	2	0	2	3	91881	1.08836e-05	2.17673e-05	3.26509e-05	0.5	45255	54720	2.2097e-05	0	0	3.65497e-05
1377	4	0	4	4	1	3	8	306133	1.30662e-05	1.30662e-05	2.61324e-05	1	150499	184285	0	2.17055e-05	6.64456e-06	1.62791e-05
1378	7	2	5	5	0	5	12	194257	3.60347e-05	2.57391e-05	6.17738e-05	1.4	95491	116986	2.09444e-05	4.27402e-05	0	4.27402e-05
1379	1	1	0	2	0	2	3	66242	1.50962e-05	3.01923e-05	4.52885e-05	0.5	32592	39685	3.06824e-05	0	0	5.03969e-05
1380	7	1	6	0	0	0	7	95210	7.35217e-05	0	7.35217e-05	-1	46975	55679	2.12879e-05	0.000107761	0	0
1381	1	1	0	0	0	0	1	16811	5.94849e-05	0	5.94849e-05	-1	8270	9879	0.000120919	0	0	0
1382	1	0	1	2	2	0	3	35457	2.82032e-05	5.64064e-05	8.46095e-05	0.5	17481	21026	0	4.75602e-05	0.00011441	0
1383	7	2	5	6	1	5	13	232566	3.0099e-05	2.57991e-05	5.58981e-05	1.16667	114662	137915	1.74426e-05	3.62542e-05	8.72129e-06	3.62542e-05
1384	5	0	5	3	2	1	8	161563	3.09477e-05	1.85686e-05	4.95163e-05	1.66667	79659	95807	0	5.21883e-05	2.5107e-05	1.04377e-05
1385	0	0	0	0	0	0	0	3029	0	0	0	-1	1493	1797	0	0	0	0
1386	1	1	0	1	0	1	2	7651	0.000130702	0.000130702	0.000261404	1	3773	4538	0.000265041	0	0	0.000220361
1387	0	0	0	0	0	0	0	6656	0	0	0	-1	3281	3946	0	0	0	0
1388	2	0	2	0	0	0	2	10287	0.00019442	0	0.00019442	-1	5070	6046	0	0.000330797	0	0
1389	1	0	1	5	2	3	6	140858	7.09935e-06	3.54967e-05	4.25961e-05	0.2	69395	82362	0	1.21415e-05	2.88205e-05	3.64246e-05
1390	2	0	2	3	0	3	5	56523	3.53838e-05	5.30757e-05	8.84596e-05	0.666667	27848	33050	0	6.05144e-05	0	9.07716e-05
1391	1	0	1	0	0	0	1	3395	0.000294551	0	0.000294551	-1	1672	1983	0	0.000504286	0	0
1392	0	0	0	1	0	1	1	27392	0	3.6507e-05	3.6507e-05	0	13497	16016	0	0	0	6.24376e-05
1393	1	1	0	0	0	0	1	5937	0.000168435	0	0.000168435	-1	2925	3470	0.00034188	0	0	0
1394	0	0	0	0	0	0	0	15873	0	0	0	-1	7820	9282	0	0	0	0
1395	0	0	0	0	0	0	0	4021	0	0	0	-1	1980	2350	0	0	0	0
1396	0	0	0	0	0	0	0	2478	0	0	0	-1	1222	1449	0	0	0	0
1397	0	0	0	0	0	0	0	15228	0	0	0	-1	7501	8905	0	0	0	0
1398	1	0	1	0	0	0	1	13471	7.42335e-05	0	7.42335e-05	-1	6637	7877	0	0.000126952	0	0
1399	0	0	0	1	0	1	1	27878	0	3.58706e-05	3.58706e-05	0	13735	16300	0	0	0	6.13497e-05
1400	1	0	1	1	0	1	2	16124	6.20194e-05	6.20194e-05	0.000124039	1	7943	9428	0	0.000106067	0	0.000106067
1401	0	0	0	0	0	0	0	9756	0	0	0	-1	4808	5706	0	0	0	0
1402	0	0	0	0	0	0	0	10124	0	0	0	-1	4988	5920	0	0	0	0
1403	1	0	1	0	0	0	1	45740	2.18627e-05	0	2.18627e-05	-1	22536	26746	0	3.73888e-05	0	0
1404	0	0	0	1	1	0	1	4393	0	0.000227635	0.000227635	0	2167	2571	0	0	0.000461467	0
1405	1	1	0	2	2	0	3	50778	1.96936e-05	3.93871e-05	5.90807e-05	0.5	25086	29699	3.98629e-05	0	7.97257e-05	0
1406	0	0	0	0	0	0	0	34992	0	0	0	-1	17288	20466	0	0	0	0
1407	5	2	3	2	0	2	7	88401	5.65604e-05	2.26242e-05	7.91846e-05	2.5	43678	51700	4.57896e-05	5.80271e-05	0	3.86847e-05
1408	0	0	0	0	0	0	0	52603	0	0	0	-1	25989	30766	0	0	0	0
1409	0	0	0	0	0	0	0	7955	0	0	0	-1	3932	4652	0	0	0	0
1410	2	1	1	1	0	1	3	83227	2.40307e-05	1.20153e-05	3.6046e-05	2	41118	48675	2.43202e-05	2.05444e-05	0	2.05444e-05
1411	2	0	2	2	0	2	4	77015	2.5969e-05	2.5969e-05	5.19379e-05	1	38030	45197	0	4.42507e-05	0	4.42507e-05
1412	1	0	1	0	0	0	1	48372	2.06731e-05	0	2.06731e-05	-1	23901	28290	0	3.53482e-05	0	0
1413	1	0	1	1	0	1	2	10679	9.36417e-05	9.36417e-05	0.000187283	1	5269	6250	0	0.00016	0	0.00016
1414	2	1	1	1	0	1	3	14568	0.000137287	6.86436e-05	0.000205931	2	7181	8637	0.000139256	0.000115781	0	0.000115781
1415	3	1	2	0	0	0	3	50834	5.90156e-05	0	5.90156e-05	-1	25063	30146	3.98995e-05	6.63438e-05	0	0
1416	5	2	3	4	1	3	9	128077	3.9039e-05	3.12312e-05	7.02702e-05	1.25	63148	75950	3.16716e-05	3.94997e-05	1.58358e-05	3.94997e-05
1417	1	0	1	1	1	0	2	102485	9.75753e-06	9.75753e-06	1.95151e-05	1	50529	60776	0	1.64539e-05	1.97906e-05	0
1418	0	0	0	0	0	0	0	3250	0	0	0	-1	1604	1927	0	0	0	0
1419	0	0	0	0	0	0	0	16481	0	0	0	-1	8125	9773	0	0	0	0
1420	1	0	1	0	0	0	1	5294	0.000188893	0	0.000188893	-1	2610	3138	0	0.000318674	0	0
1421	2	0	2	0	0	0	2	27417	7.29474e-05	0	7.29474e-05	-1	13361	16086	0	0.000124332	0	0
1422	2	0	2	1	0	1	3	24711	8.09356e-05	4.04678e-05	0.000121403	2	12055	14468	0	0.000138236	0	6.91181e-05
1423	0	0	0	1	0	1	1	7143	0	0.000139997	0.000139997	0	3486	4183	0	0	0	0.000239063
1424	0	0	0	0	0	0	0	5641	0	0	0	-1	2760	3302	0	0	0	0
1425	1	0	1	0	0	0	1	41675	2.39952e-05	0	2.39952e-05	-1	20533	24367	0	4.10391e-05	0	0
1426	0	0	0	0	0	0	0	6566	0	0	0	-1	3237	3842	0	0	0	0
1427	2	1	1	0	0	0	2	8914	0.000224366	0	0.000224366	-1	4391	5211	0.000227739	0.000191902	0	0
1428	0	0	0	0	0	0	0	6279	0	0	0	-1	3093	3672	0	0	0	0
1429	0	0	0	0	0	0	0	13329	0	0	0	-1	6566	7793	0	0	0	0
1430	0	0	0	0	0	0	0	25243	0	0	0	-1	12439	14760	0	0	0	0
1431	0	0	0	0	0	0	0	9661	0	0	0	-1	4763	5649	0	0	0	0
1432	2	0	2	3	2	1	5	61706	3.24118e-05	4.86176e-05	8.10294e-05	0.666667	30402	36083	0	5.54278e-05	6.57851e-05	2.77139e-05
1433	3	0	3	5	0	5	8	177053	1.69441e-05	2.82401e-05	4.51842e-05	0.6	87233	103524	0	2.89788e-05	0	4.8298e-05
1434	1	1	0	0	0	0	1	17597	5.68279e-05	0	5.68279e-05	-1	8669	10288	0.000115354	0	0	0
1435	0	0	0	1	0	1	1	8222	0	0.000121625	0.000121625	0	4051	4806	0	0	0	0.000208073
1436	1	0	1	1	0	1	2	41532	2.40778e-05	2.40778e-05	4.81556e-05	1	20462	24283	0	4.11811e-05	0	4.11811e-05
1437	1	0	1	0	0	0	1	5779	0.00017304	0	0.00017304	-1	2854	3381	0	0.00029577	0	0
1438	0	0	0	0	0	0	0	7917	0	0	0	-1	3911	4629	0	0	0	0
1439	0	0	0	1	0	1	1	13384	0	7.47161e-05	7.47161e-05	0	6613	7828	0	0	0	0.000127747
1440	0	0	0	0	0	0	0	4278	0	0	0	-1	2114	2502	0	0	0	0
1441	0	0	0	0	0	0	0	18209	0	0	0	-1	8997	10650	0	0	0	0
1442	0	0	0	0	0	0	0	9088	0	0	0	-1	4490	5314	0	0	0	0
1443	4	0	4	0	0	0	4	74121	5.39658e-05	0	5.39658e-05	-1	36620	43349	0	9.22743e-05	0	0
1444	3	2	1	1	1	0	4	38940	7.70416e-05	2.56805e-05	0.000102722	3	19241	22773	0.000103945	4.39116e-05	5.19724e-05	0
1445	1	0	1	0	0	0	1	9587	0.000104308	0	0.000104308	-1	4738	5607	0	0.000178348	0	0
1446	1	0	1	2	0	2	3	102399	9.76572e-06	1.95314e-05	2.92972e-05	0.5	50541	59951	0	1.66803e-05	0	3.33606e-05
1447	2	0	2	1	0	1	3	42332	4.72456e-05	2.36228e-05	7.08684e-05	2	20861	24964	0	8.01154e-05	0	4.00577e-05
1448	3	3	0	2	1	1	5	32592	9.20471e-05	6.13648e-05	0.000153412	1.5	16069	19328	0.000186695	0	6.22316e-05	5.17384e-05
1449	6	1	4	2	0	2	8	83987	7.14396e-05	2.38132e-05	9.52528e-05	3	41409	49789	2.41493e-05	8.0339e-05	0	4.01695e-05
1450	1	0	1	0	0	0	1	9481	0.000105474	0	0.000105474	-1	4675	5620	0	0.000177936	0	0
1451	4	3	1	0	0	0	4	34023	0.000117568	0	0.000117568	-1	16777	20174	0.000178816	4.95688e-05	0	0
1452	0	0	0	0	0	0	0	3296	0	0	0	-1	1625	1955	0	0	0	0
1453	0	0	0	1	1	0	1	7157	0	0.000139723	0.000139723	0	3493	4205	0	0	0.000286287	0
1454	0	0	0	1	0	1	1	14570	0	6.86342e-05	6.86342e-05	0	7087	8535	0	0	0	0.000117165
1455	0	0	0	0	0	0	0	8562	0	0	0	-1	4164	5013	0	0	0	0
1456	1	0	1	1	0	1	2	40143	2.49109e-05	2.49109e-05	4.98219e-05	1	19520	23516	0	4.25242e-05	0	4.25242e-05
1457	0	0	0	0	0	0	0	15896	0	0	0	-1	7732	9310	0	0	0	0
1458	0	0	0	0	0	0	0	15767	0	0	0	-1	7678	9233	0	0	0	0
1459	0	0	0	0	0	0	0	8967	0	0	0	-1	4417	5241	0	0	0	0
1460	0	0	0	1	1	0	1	54406	0	1.83803e-05	1.83803e-05	0	26804	31812	0	0	3.73079e-05	0
1461	1	0	1	1	0	1	2	5660	0.000176678	0.000176678	0.000353357	1	2789	3309	0	0.000302206	0	0.000302206
1462	0	0	0	0	0	0	0	2813	0	0	0	-1	1386	1645	0	0	0	0
1463	1	0	1	1	1	0	2	6624	0.000150966	0.000150966	0.000301932	1	3261	3871	0	0.000258331	0.000306654	0
1464	0	0	0	0	0	0	0	7608	0	0	0	-1	3749	4447	0	0	0	0
1465	0	0	0	1	0	1	1	13001	0	7.69172e-05	7.69172e-05	0	6403	7603	0	0	0	0.000131527
1466	0	0	0	2	1	1	2	12959	0	0.000154333	0.000154333	0	6383	7576	0	0	0.000156666	0.000131996
1467	0	0	0	0	0	0	0	12229	0	0	0	-1	6027	7152	0	0	0	0
1468	0	0	0	0	0	0	0	12052	0	0	0	-1	5937	7046	0	0	0	0
1469	0	0	0	0	0	0	0	1566	0	0	0	-1	772	917	0	0	0	0
1470	0	0	0	2	0	2	2	18087	0	0.000110577	0.000110577	0	8936	10577	0	0	0	0.00018909
1471	0	0	0	0	0	0	0	4849	0	0	0	-1	2394	2839	0	0	0	0
1472	0	0	0	1	0	1	1	10454	0	9.56572e-05	9.56572e-05	0	5164	6114	0	0	0	0.000163559
1473	1	0	1	1	1	0	2	19097	5.23642e-05	5.23642e-05	0.000104728	1	9435	11169	0	8.95335e-05	0.000105988	0
1474	0	0	0	0	0	0	0	3354	0	0	0	-1	1656	1960	0	0	0	0
1475	1	1	0	0	0	0	1	14441	6.92473e-05	0	6.92473e-05	-1	7133	8448	0.000140193	0	0	0
1476	0	0	0	1	0	1	1	21818	0	4.58337e-05	4.58337e-05	0	10780	12761	0	0	0	7.83638e-05
1477	2	0	2	0	0	0	2	18289	0.000109355	0	0.000109355	-1	9036	10694	0	0.000187021	0	0
1478	0	0	0	0	0	0	0	7614	0	0	0	-1	3756	4458	0	0	0	0
1479	3	2	1	0	0	0	3	40343	7.43623e-05	0	7.43623e-05	-1	19905	23629	0.000100477	4.23209e-05	0	0
1480	4	0	4	2	1	1	6	170012	2.35278e-05	1.17639e-05	3.52916e-05	2	83760	99719	0	4.01127e-05	1.19389e-05	1.00282e-05
1481	3	1	2	3	3	0	6	72848	4.11816e-05	4.11816e-05	8.23633e-05	1	35893	42807	2.78606e-05	4.67213e-05	8.35818e-05	0
1482	0	0	0	0	0	0	0	53768	0	0	0	-1	26492	31537	0	0	0	0
1483	0	0	0	1	0	1	1	19559	0	5.11274e-05	5.11274e-05	0	9635	11473	0	0	0	8.71612e-05
1484	0	0	0	0	0	0	0	5955	0	0	0	-1	2935	3522	0	0	0	0
1485	0	0	0	0	0	0	0	3496	0	0	0	-1	1707	2057	0	0	0	0
1486	0	0	0	0	0	0	0	15231	0	0	0	-1	7407	8924	0	0	0	0
1487	0	0	0	0	0	0	0	2734	0	0	0	-1	1330	1602	0	0	0	0
1488	0	0	0	0	0	0	0	4662	0	0	0	-1	2266	2731	0	0	0	0
1489	0	0	0	0	0	0	0	11255	0	0	0	-1	5471	6593	0	0	0	0
1490	0	0	0	0	0	0	0	5706	0	0	0	-1	2774	3342	0	0	0	0
1491	0	0	0	0	0	0	0	2223	0	0	0	-1	1081	1302	0	0	0	0
1492	0	0	0	0	0	0	0	44	0	0	0	-1	20	24	0	0	0	0
1493	1	0	1	0	0	0	1	9039	0.000110632	0	0.000110632	-1	4452	5285	0	0.000189215	0	0
1494	0	0	0	0	0	0	0	1939	0	0	0	-1	954	1134	0	0	0	0
1495	1	0	1	0	0	0	1	3053	0.000327547	0	0.000327547	-1	1506	1786	0	0.00055991	0	0
1496	0	0	0	0	0	0	0	12595	0	0	0	-1	6206	7365	0	0	0	0
1497	0	0	0	0	0	0	0	5590	0	0	0	-1	2755	3269	0	0	0	0
1498	1	0	1	0	0	0	1	8830	0.00011325	0	0.00011325	-1	4352	5163	0	0.000193686	0	0
1499	0	0	0	0	0	0	0	18019	0	0	0	-1	8878	10537	0	0	0	0
1500	1	1	0	1	0	1	2	7058	0.000141683	0.000141683	0.000283366	1	3478	4125	0.000287522	0	0	0.000242424
1501	0	0	0	0	0	0	0	1022	0	0	0	-1	503	599	0	0	0	0
1502	0	0	0	0	0	0	0	11349	0	0	0	-1	5585	6671	0	0	0	0
1503	0	0	0	0	0	0	0	4166	0	0	0	-1	2046	2454	0	0	0	0
1504	0	0	0	0	0	0	0	14995	0	0	0	-1	7405	8772	0	0	0	0
1505	0	0	0	1	0	1	1	4207	0	0.000237699	0.000237699	0	2063	2473	0	0	0	0.000404367
1506	0	0	0	0	0	0	0	10600	0	0	0	-1	5237	6199	0	0	0	0
1507	2	1	1	1	0	1	3	79556	2.51395e-05	1.25698e-05	3.77093e-05	2	39306	46529	2.54414e-05	2.1492e-05	0	2.1492e-05
1508	4	1	3	2	0	2	6	76843	5.20542e-05	2.60271e-05	7.80813e-05	2	37967	44942	2.63387e-05	6.67527e-05	0	4.45018e-05
1509	0	0	0	0	0	0	0	20950	0	0	0	-1	10351	12253	0	0	0	0
1510	0	0	0	0	0	0	0	6717	0	0	0	-1	3315	3933	0	0	0	0
1511	0	0	0	0	0	0	0	3977	0	0	0	-1	1958	2330	0	0	0	0
1512	2	0	2	4	1	3	6	127653	1.56675e-05	3.13349e-05	4.70024e-05	0.5	62890	74875	0	2.67112e-05	1.59008e-05	4.00668e-05
1513	2	0	2	2	1	1	4	94619	2.11374e-05	2.11374e-05	4.22748e-05	1	46616	55498	0	3.60373e-05	2.14519e-05	1.80187e-05
1514	10	2	8	12	0	12	22	408498	2.44799e-05	2.93759e-05	5.38558e-05	0.833333	201253	239602	9.93774e-06	3.33887e-05	0	5.00831e-05
1515	5	0	5	1	0	1	6	77503	6.45136e-05	1.29027e-05	7.74164e-05	5	38184	45458	0	0.000109992	0	2.19983e-05
1516	0	0	0	0	0	0	0	11240	0	0	0	-1	5539	6595	0	0	0	0
1517	0	0	0	0	0	0	0	14046	0	0	0	-1	6854	8255	0	0	0	0
1518	1	1	0	1	0	1	2	33133	3.01814e-05	3.01814e-05	6.03628e-05	1	16113	19407	6.20617e-05	0	0	5.15278e-05
1519	2	0	2	3	0	3	5	11505	0.000173837	0.000260756	0.000434594	0.666667	5597	6738	0	0.000296824	0	0.000445236
1520	0	0	0	1	1	0	1	6455	0	0.000154919	0.000154919	0	3140	3781	0	0	0.000318471	0
1521	0	0	0	0	0	0	0	10772	0	0	0	-1	5236	6307	0	0	0	0
1522	2	1	1	2	1	1	4	55267	3.6188e-05	3.6188e-05	7.23759e-05	1	26876	32373	3.72079e-05	3.08899e-05	3.72079e-05	3.08899e-05
1523	0	0	0	0	0	0	0	370	0	0	0	-1	181	217	0	0	0	0
1524	0	0	0	0	0	0	0	10331	0	0	0	-1	5092	6040	0	0	0	0
1525	1	0	1	0	0	0	1	3534	0.000282965	0	0.000282965	-1	1739	2068	0	0.000483559	0	0
1526	0	0	0	0	0	0	0	2857	0	0	0	-1	1408	1673	0	0	0	0
1527	0	0	0	2	0	2	2	4618	0	0.000433088	0.000433088	0	2274	2699	0	0	0	0.000741015
1528	0	0	0	0	0	0	0	7307	0	0	0	-1	3600	4273	0	0	0	0
1529	1	0	1	0	0	0	1	13614	7.34538e-05	0	7.34538e-05	-1	6708	7960	0	0.000125628	0	0
1530	0	0	0	1	0	1	1	13455	0	7.43218e-05	7.43218e-05	0	6629	7867	0	0	0	0.000127113
1531	0	0	0	0	0	0	0	2782	0	0	0	-1	1372	1628	0	0	0	0
1532	2	1	1	1	0	1	3	82289	2.43046e-05	1.21523e-05	3.64569e-05	2	40371	48563	2.47703e-05	2.05918e-05	0	2.05918e-05
1533	1	0	1	0	0	0	1	7675	0.000130293	0	0.000130293	-1	3756	4521	0	0.00022119	0	0
1534	0	0	0	0	0	0	0	3527	0	0	0	-1	1726	2077	0	0	0	0
1535	5	0	5	1	0	1	6	45323	0.000110319	2.20639e-05	0.000132383	5	22166	26682	0	0.000187392	0	3.74784e-05
1536	2	1	1	0	0	0	2	30508	6.55566e-05	0	6.55566e-05	-1	14949	17936	6.68941e-05	5.57538e-05	0	0
1537	14	3	10	1	0	1	15	199088	7.03207e-05	5.0229e-06	7.53436e-05	14	98348	116448	3.05039e-05	8.58752e-05	0	8.58752e-06
1538	1	0	1	0	0	0	1	55450	1.80343e-05	0	1.80343e-05	-1	27395	32433	0	3.08328e-05	0	0
1539	1	0	1	0	0	0	1	5827	0.000171615	0	0.000171615	-1	2878	3408	0	0.000293427	0	0
1540	0	0	0	0	0	0	0	11597	0	0	0	-1	5716	6799	0	0	0	0
1541	2	1	1	0	0	0	2	8750	0.000228571	0	0.000228571	-1	4311	5130	0.000231965	0.000194932	0	0
1542	1	0	1	0	0	0	1	46389	2.15568e-05	0	2.15568e-05	-1	22855	27210	0	3.67512e-05	0	0
1543	0	0	0	2	1	1	2	99653	0	2.00696e-05	2.00696e-05	0	49096	58450	0	0	2.03683e-05	1.71086e-05
1544	2	1	1	5	2	3	7	96515	2.07222e-05	5.18054e-05	7.25276e-05	0.4	47549	56612	2.10309e-05	1.76641e-05	4.20619e-05	5.29923e-05
1545	1	0	1	0	0	0	1	21330	4.68823e-05	0	4.68823e-05	-1	10508	12513	0	7.99169e-05	0	0
1546	1	0	1	0	0	0	1	22820	4.38212e-05	0	4.38212e-05	-1	11244	13385	0	7.47105e-05	0	0
1547	2	1	1	0	0	0	2	33891	5.90127e-05	0	5.90127e-05	-1	16679	19877	5.99556e-05	5.03094e-05	0	0
1548	0	0	0	0	0	0	0	4764	0	0	0	-1	2316	2792	0	0	0	0
1549	2	0	2	0	0	0	2	24855	8.04667e-05	0	8.04667e-05	-1	12086	14559	0	0.000137372	0	0
1550	0	0	0	0	0	0	0	4240	0	0	0	-1	2060	2482	0	0	0	0
1551	0	0	0	0	0	0	0	2161	0	0	0	-1	1050	1266	0	0	0	0
1552	0	0	0	0	0	0	0	6833	0	0	0	-1	3323	4003	0	0	0	0
1553	0	0	0	1	0	1	1	4322	0	0.000231374	0.000231374	0	2103	2532	0	0	0	0.000394945
1554	0	0	0	0	0	0	0	32	0	0	0	-1	17	18	0	0	0	0
1555	0	0	0	0	0	0	0	6	0	0	0	-1	0	0	-1	-1	-1	-1
1556	0	0	0	0	0	0	0	22	0	0	0	-1	16	18	0	0	0	0
1557	0	0	0	0	0	0	0	6	0	0	0	-1	0	1	-1	0	-1	0
1558	0	0	0	0	0	0	0	17	0	0	0	-1	8	11	0	0	0	0
1559	2	0	2	2	1	1	4	40628	4.92271e-05	4.92271e-05	9.84543e-05	1	19916	23961	0	8.3469e-05	5.02109e-05	4.17345e-05
1560	1	1	0	0	0	0	1	12977	7.70594e-05	0	7.70594e-05	-1	6346	7640	0.00015758	0	0	0
1561	0	0	0	0	0	0	0	8693	0	0	0	-1	4252	5118	0	0	0	0
1562	1	1	0	0	0	0	1	29233	3.42079e-05	0	3.42079e-05	-1	14297	17210	6.99447e-05	0	0	0
1563	4	3	1	1	0	1	5	60392	6.62339e-05	1.65585e-05	8.27924e-05	4	29533	35555	0.000101581	2.81254e-05	0	2.81254e-05
1564	3	0	3	2	1	1	5	60481	4.96024e-05	3.30682e-05	8.26706e-05	1.5	29683	35524	0	8.44499e-05	3.36893e-05	2.815e-05
1565	0	0	0	1	1	0	1	23742	0	4.21195e-05	4.21195e-05	0	11728	13885	0	0	8.5266e-05	0
1566	0	0	0	0	0	0	0	2234	0	0	0	-1	1104	1305	0	0	0	0
1567	0	0	0	0	0	0	0	1901	0	0	0	-1	937	1114	0	0	0	0
1568	0	0	0	0	0	0	0	16634	0	0	0	-1	8196	9757	0	0	0	0
1569	1	1	0	1	0	1	2	23472	4.2604e-05	4.2604e-05	8.52079e-05	1	11563	13768	8.64827e-05	0	0	7.26322e-05
1570	2	1	1	5	1	4	7	85934	2.32737e-05	5.81842e-05	8.14579e-05	0.4	42336	50405	2.36206e-05	1.98393e-05	2.36206e-05	7.93572e-05
1571	6	1	5	4	0	4	10	138694	4.32607e-05	2.88405e-05	7.21012e-05	1.5	68331	81350	1.46346e-05	6.14628e-05	0	4.91703e-05
1572	0	0	0	1	0	1	1	12222	0	8.18197e-05	8.18197e-05	0	6021	7167	0	0	0	0.000139528
1573	0	0	0	0	0	0	0	4249	0	0	0	-1	2094	2491	0	0	0	0
1574	0	0	0	0	0	0	0	10752	0	0	0	-1	5272	6304	0	0	0	0
1575	0	0	0	0	0	0	0	12252	0	0	0	-1	5958	7177	0	0	0	0
1576	1	0	1	0	0	0	1	8086	0.000123671	0	0.000123671	-1	3934	4735	0	0.000211193	0	0
1577	0	0	0	0	0	0	0	6125	0	0	0	-1	2979	3587	0	0	0	0
1578	0	0	0	1	0	1	1	10770	0	9.28505e-05	9.28505e-05	0	5236	6307	0	0	0	0.000158554
1579	0	0	0	0	0	0	0	4590	0	0	0	-1	2233	2690	0	0	0	0
1580	0	0	0	0	0	0	0	5684	0	0	0	-1	2766	3329	0	0	0	0
1581	1	0	1	2	0	2	3	21874	4.57164e-05	9.14328e-05	0.000137149	0.5	10636	12814	0	7.80396e-05	0	0.000156079
1582	4	2	2	3	0	3	7	62352	6.41519e-05	4.81139e-05	0.000112266	1.33333	30528	36741	6.55136e-05	5.44351e-05	0	8.16526e-05
1583	7	1	6	3	1	2	10	73062	9.5809e-05	4.1061e-05	0.00013687	2.33333	35730	43014	2.79877e-05	0.000139489	2.79877e-05	4.64965e-05
1584	0	0	0	0	0	0	0	13148	0	0	0	-1	6432	7738	0	0	0	0
1585	3	2	0	2	1	1	5	85048	3.52742e-05	2.35161e-05	5.87903e-05	1.5	41592	50070	4.80862e-05	0	2.40431e-05	1.9972e-05
1586	0	0	0	0	0	0	0	19110	0	0	0	-1	9346	11251	0	0	0	0
1587	1	0	1	1	1	0	2	16931	5.90633e-05	5.90633e-05	0.000118127	1	8279	9967	0	0.000100331	0.000120788	0
1588	2	0	2	2	0	2	4	43523	4.59527e-05	4.59527e-05	9.19054e-05	1	21283	25625	0	7.80488e-05	0	7.80488e-05
1589	4	3	0	1	1	0	5	23504	0.000170184	4.25459e-05	0.00021273	4	11578	13786	0.000259112	0	8.63707e-05	0
1590	0	0	0	0	0	0	0	3381	0	0	0	-1	1665	1984	0	0	0	0
1591	0	0	0	0	0	0	0	8605	0	0	0	-1	4242	5050	0	0	0	0
1592	3	0	3	6	0	6	9	88866	3.37587e-05	6.75174e-05	0.000101276	0.5	43781	52122	0	5.75573e-05	0	0.000115115
1593	3	1	2	3	1	2	6	59499	5.0421e-05	5.0421e-05	0.000100842	1	29314	34900	3.41134e-05	5.73066e-05	3.41134e-05	5.73066e-05
1594	0	0	0	2	1	1	2	34703	0	5.76319e-05	5.76319e-05	0	17096	20356	0	0	5.84932e-05	4.91256e-05
1595	0	0	0	0	0	0	0	18952	0	0	0	-1	9336	11117	0	0	0	0
1596	0	0	0	1	0	1	1	7029	0	0.000142268	0.000142268	0	3460	4123	0	0	0	0.000242542
1597	0	0	0	0	0	0	0	5561	0	0	0	-1	2723	3260	0	0	0	0
1598	5	2	3	2	0	2	7	130251	3.83874e-05	1.5355e-05	5.37424e-05	2.5	63342	76293	3.15746e-05	3.93221e-05	0	2.62147e-05
1599	0	0	0	0	0	0	0	24860	0	0	0	-1	12089	14562	0	0	0	0
1600	0	0	0	0	0	0	0	3472	0	0	0	-1	1689	2033	0	0	0	0
1601	0	0	0	1	0	1	1	8621	0	0.000115996	0.000115996	0	4191	5050	0	0	0	0.00019802
1602	0	0	0	0	0	0	0	2572	0	0	0	-1	1251	1505	0	0	0	0
1603	0	0	0	0	0	0	0	5559	0	0	0	-1	2703	3259	0	0	0	0
1604	0	0	0	0	0	0	0	9856	0	0	0	-1	4793	5774	0	0	0	0
1605	8	1	7	3	0	3	11	93376	8.56751e-05	3.21282e-05	0.000117803	2.66667	45415	55202	2.20192e-05	0.000126807	0	5.43459e-05
1606	0	0	0	1	0	1	1	52107	0	1.91913e-05	1.91913e-05	0	25305	30839	0	0	0	3.24265e-05
1607	2	0	2	0	0	0	2	81127	2.46527e-05	0	2.46527e-05	-1	39363	48044	0	4.16285e-05	0	0
1608	1	0	1	3	1	2	4	21340	4.68604e-05	0.000140581	0.000187441	0.333333	10437	12564	0	7.95925e-05	9.5813e-05	0.000159185
1609	1	0	1	1	0	1	2	21918	4.56246e-05	4.56246e-05	9.12492e-05	1	10724	12913	0	7.74413e-05	0	7.74413e-05
1610	5	1	4	1	0	1	6	62029	8.06075e-05	1.61215e-05	9.67289e-05	5	30415	36645	3.28785e-05	0.000109155	0	2.72889e-05
1611	0	0	0	1	0	1	1	39739	0	2.51642e-05	2.51642e-05	0	19451	23416	0	0	0	4.27058e-05
1612	2	1	1	0	0	0	2	20657	9.68195e-05	0	9.68195e-05	-1	10178	12117	9.82511e-05	8.25287e-05	0	0
1613	0	0	0	0	0	0	0	5173	0	0	0	-1	2548	3035	0	0	0	0
1614	0	0	0	0	0	0	0	6492	0	0	0	-1	3198	3810	0	0	0	0
1615	4	0	4	2	1	1	6	175832	2.2749e-05	1.13745e-05	3.41235e-05	2	86479	103781	0	3.85427e-05	1.15635e-05	9.63568e-06
1616	2	1	1	10	1	9	12	108497	1.84337e-05	9.21684e-05	0.000110602	0.2	53378	63970	1.87343e-05	1.56323e-05	1.87343e-05	0.000140691
1617	1	0	1	3	1	2	4	66005	1.51504e-05	4.54511e-05	6.06015e-05	0.333333	32508	38768	0	2.57945e-05	3.07617e-05	5.15889e-05
1618	1	0	1	0	0	0	1	13314	7.51089e-05	0	7.51089e-05	-1	6559	7810	0	0.000128041	0	0
1619	0	0	0	2	0	2	2	22530	0	8.87705e-05	8.87705e-05	0	11099	13214	0	0	0	0.000151355
1620	0	0	0	0	0	0	0	8988	0	0	0	-1	4377	5264	0	0	0	0
1621	0	0	0	0	0	0	0	4309	0	0	0	-1	2096	2523	0	0	0	0
1622	0	0	0	0	0	0	0	13683	0	0	0	-1	6654	8013	0	0	0	0
1623	0	0	0	0	0	0	0	3563	0	0	0	-1	1729	2087	0	0	0	0
1624	0	0	0	0	0	0	0	1610	0	0	0	-1	785	946	0	0	0	0
1625	0	0	0	0	0	0	0	1496	0	0	0	-1	728	877	0	0	0	0
1626	0	0	0	0	0	0	0	6304	0	0	0	-1	3064	3693	0	0	0	0
1627	0	0	0	0	0	0	0	11325	0	0	0	-1	5508	6631	0	0	0	0
1628	7	4	3	6	2	4	13	428123	1.63504e-05	1.40147e-05	3.03651e-05	1.16667	207467	253777	1.92802e-05	1.18214e-05	9.64009e-06	1.57619e-05
1629	8	2	6	3	0	3	11	253088	3.16096e-05	1.18536e-05	4.34631e-05	2.66667	122645	150021	1.63072e-05	3.99944e-05	0	1.99972e-05
1630	1	0	1	2	0	2	3	152750	6.54664e-06	1.30933e-05	1.96399e-05	0.5	74288	90304	0	1.10737e-05	0	2.21474e-05
1631	5	4	1	2	0	2	7	134814	3.70881e-05	1.48353e-05	5.19234e-05	2.5	65930	79371	6.06704e-05	1.25991e-05	0	2.51981e-05
1632	7	2	5	8	4	4	15	206638	3.38757e-05	3.8715e-05	7.25907e-05	0.875	101947	123025	1.9618e-05	4.06421e-05	3.92361e-05	3.25137e-05
1633	14	4	10	7	0	7	21	477085	2.93449e-05	1.46724e-05	4.40173e-05	2	235391	284069	1.6993e-05	3.52027e-05	0	2.46419e-05
1634	10	0	10	3	0	3	13	175357	5.70265e-05	1.7108e-05	7.41345e-05	3.33333	86519	104390	0	9.57946e-05	0	2.87384e-05
1635	3	2	1	0	0	0	3	32158	9.32894e-05	0	9.32894e-05	-1	15843	18863	0.000126239	5.30138e-05	0	0
1636	0	0	0	0	0	0	0	313	0	0	0	-1	153	184	0	0	0	0
1637	0	0	0	0	0	0	0	7491	0	0	0	-1	3686	4426	0	0	0	0
1638	12	4	8	6	1	5	18	323965	3.7041e-05	1.85205e-05	5.55616e-05	2	159288	191433	2.51117e-05	4.17901e-05	6.27794e-06	2.61188e-05
1639	4	0	4	1	1	0	5	152983	2.61467e-05	6.53667e-06	3.26834e-05	4	75220	90398	0	4.42488e-05	1.32943e-05	0
1640	1	0	1	2	0	2	3	43045	2.32315e-05	4.6463e-05	6.96945e-05	0.5	21167	25420	0	3.93391e-05	0	7.86782e-05
1641	1	0	1	0	0	0	1	19706	5.0746e-05	0	5.0746e-05	-1	9702	11580	0	8.63558e-05	0	0
1642	1	1	0	0	0	0	1	7006	0.000142735	0	0.000142735	-1	3449	4109	0.000289939	0	0	0
1643	0	0	0	0	0	0	0	26514	0	0	0	-1	12907	15533	0	0	0	0
1644	0	0	0	0	0	0	0	3450	0	0	0	-1	1676	2019	0	0	0	0
1645	1	0	1	1	0	1	2	3514	0.000284576	0.000284576	0.000569152	1	1709	2058	0	0.000485909	0	0.000485909
1646	0	0	0	0	0	0	0	7615	0	0	0	-1	3702	4459	0	0	0	0
1647	0	0	0	0	0	0	0	2030	0	0	0	-1	990	1190	0	0	0	0
1648	2	0	2	1	1	0	3	21168	9.44822e-05	4.72411e-05	0.000141723	2	10294	12399	0	0.000161303	9.7144e-05	0
1649	0	0	0	0	0	0	0	3006	0	0	0	-1	1460	1762	0	0	0	0
1650	0	0	0	0	0	0	0	1433	0	0	0	-1	697	839	0	0	0	0
1651	6	2	4	3	1	2	9	188888	3.17649e-05	1.58824e-05	4.76473e-05	2	91538	111966	2.18488e-05	3.57251e-05	1.09244e-05	1.78626e-05
1652	0	0	0	4	0	4	4	71824	0	5.56917e-05	5.56917e-05	0	34852	42556	0	0	0	9.39938e-05
1653	9	5	4	1	0	1	10	167035	5.38809e-05	5.98677e-06	5.98677e-05	9	81754	99226	6.11591e-05	4.0312e-05	0	1.0078e-05
1654	10	3	7	3	2	1	13	167284	5.97786e-05	1.79336e-05	7.77122e-05	3.33333	82512	99570	3.63583e-05	7.03023e-05	2.42389e-05	1.00432e-05
1655	5	0	5	3	0	3	8	200820	2.48979e-05	1.49388e-05	3.98367e-05	1.66667	99083	119575	0	4.18148e-05	0	2.50889e-05
1656	9	2	7	3	0	3	12	478560	1.88064e-05	6.26881e-06	2.50752e-05	3	236119	284947	8.47031e-06	2.4566e-05	0	1.05283e-05
1657	9	2	7	6	3	3	15	270099	3.33211e-05	2.22141e-05	5.55352e-05	1.5	133264	160824	1.50078e-05	4.35258e-05	2.25117e-05	1.86539e-05
1658	0	0	0	0	0	0	0	14176	0	0	0	-1	6986	8350	0	0	0	0
1659	0	0	0	0	0	0	0	1200	0	0	0	-1	589	709	0	0	0	0
1660	0	0	0	0	0	0	0	31746	0	0	0	-1	15608	18759	0	0	0	0
1661	0	0	0	3	0	3	3	87874	0	3.41398e-05	3.41398e-05	0	43204	51925	0	0	0	5.77756e-05
1662	2	1	1	1	0	1	3	110242	1.81419e-05	9.07095e-06	2.72129e-05	2	54205	65141	1.84485e-05	1.53513e-05	0	1.53513e-05
1663	3	0	1	2	1	1	5	107493	2.79088e-05	1.86059e-05	4.65147e-05	1.5	52851	63519	0	1.57433e-05	1.89211e-05	1.57433e-05
1664	3	1	2	0	0	0	3	64468	4.65347e-05	0	4.65347e-05	-1	31699	38095	3.15467e-05	5.25003e-05	0	0
1665	2	1	1	1	1	0	3	10252	0.000195084	9.75419e-05	0.000292626	2	5043	6015	0.000198295	0.000166251	0.000198295	0
1666	0	0	0	2	0	2	2	9866	0	0.000202716	0.000202716	0	4825	5786	0	0	0	0.000345662
1667	1	0	1	0	0	0	1	8935	0.000111919	0	0.000111919	-1	4391	5240	0	0.00019084	0	0
1668	0	0	0	0	0	0	0	3174	0	0	0	-1	1547	1858	0	0	0	0
1669	1	0	1	1	1	0	2	4838	0.000206697	0.000206697	0.000413394	1	2354	2832	0	0.000353107	0.000424809	0
1670	0	0	0	0	0	0	0	20252	0	0	0	-1	9931	11878	0	0	0	0
1671	1	0	1	1	0	1	2	5566	0.000179662	0.000179662	0.000359324	1	2712	3261	0	0.000306654	0	0.000306654
1672	0	0	0	0	0	0	0	1848	0	0	0	-1	899	1082	0	0	0	0
1673	1	0	1	1	1	0	2	41324	2.4199e-05	2.4199e-05	4.8398e-05	1	20079	24477	0	4.08547e-05	4.98033e-05	0
1674	1	0	1	4	3	1	5	67508	1.48131e-05	5.92522e-05	7.40653e-05	0.25	33140	39864	0	2.50853e-05	9.0525e-05	2.50853e-05
1675	7	0	7	2	0	2	9	94939	7.37316e-05	2.10662e-05	9.47977e-05	3.5	46782	56411	0	0.000124089	0	3.54541e-05
1676	5	1	4	1	1	0	6	102288	4.88816e-05	9.77632e-06	5.86579e-05	5	50450	60870	1.98216e-05	6.57138e-05	1.98216e-05	0
1677	12	2	10	3	0	3	15	259002	4.63317e-05	1.15829e-05	5.79146e-05	4	127788	154215	1.56509e-05	6.48445e-05	0	1.94534e-05
1678	4	1	3	4	3	1	8	198303	2.01712e-05	2.01712e-05	4.03423e-05	1	97843	118077	1.02205e-05	2.54071e-05	3.06614e-05	8.46905e-06
1679	3	1	2	4	2	2	7	149073	2.01244e-05	2.68325e-05	4.69569e-05	0.75	73551	88762	1.3596e-05	2.25322e-05	2.7192e-05	2.25322e-05
1680	0	0	0	1	0	1	1	21987	0	4.54814e-05	4.54814e-05	0	10786	13175	0	0	0	7.59013e-05
1681	2	0	2	0	0	0	2	76539	2.61305e-05	0	2.61305e-05	-1	37511	45925	0	4.35493e-05	0	0
1682	1	0	1	0	0	0	1	27647	3.61703e-05	0	3.61703e-05	-1	13556	16553	0	6.0412e-05	0	0
1683	5	1	4	1	0	1	6	124318	4.02194e-05	8.04389e-06	4.82633e-05	5	61106	73555	1.6365e-05	5.43811e-05	0	1.35953e-05
1684	2	0	2	0	0	0	2	59439	3.36479e-05	0	3.36479e-05	-1	29159	35485	0	5.63618e-05	0	0
1685	2	1	1	0	0	0	2	47768	4.1869e-05	0	4.1869e-05	-1	23484	28228	4.25822e-05	3.54258e-05	0	0
1686	1	0	1	0	0	0	1	57858	1.72837e-05	0	1.72837e-05	-1	28446	34187	0	2.92509e-05	0	0
1687	0	0	0	0	0	0	0	9030	0	0	0	-1	4442	5300	0	0	0	0
1688	1	0	1	3	2	1	4	70433	1.41979e-05	4.25937e-05	5.67916e-05	0.333333	34653	41326	0	2.41978e-05	5.77151e-05	2.41978e-05
1689	0	0	0	1	0	1	1	31210	0	3.2041e-05	3.2041e-05	0	15354	18314	0	0	0	5.4603e-05
1690	0	0	0	0	0	0	0	10659	0	0	0	-1	5240	6254	0	0	0	0
1691	1	0	1	1	1	0	2	14286	6.99986e-05	6.99986e-05	0.000139997	1	7013	8379	0	0.000119346	0.000142592	0
1692	4	1	3	2	0	2	6	111013	3.60318e-05	1.80159e-05	5.40477e-05	2	54615	65139	1.831e-05	4.60554e-05	0	3.07036e-05
1693	1	1	0	1	0	1	2	23690	4.22119e-05	4.22119e-05	8.44238e-05	1	11656	13899	8.57927e-05	0	0	7.19476e-05
1694	0	0	0	0	0	0	0	11	0	0	0	-1	0	1	-1	0	-1	0
1695	3	1	2	5	1	4	8	67033	4.47541e-05	7.45901e-05	0.000119344	0.6	32510	39725	3.07598e-05	5.03461e-05	3.07598e-05	0.000100692
1696	0	0	0	0	0	0	0	20474	0	0	0	-1	10051	12088	0	0	0	0
1697	4	1	3	3	1	2	7	122794	3.25749e-05	2.44312e-05	5.7006e-05	1.33333	60281	72511	1.6589e-05	4.1373e-05	1.6589e-05	2.7582e-05
1698	2	0	2	1	0	1	3	36976	5.40891e-05	2.70446e-05	8.11337e-05	2	18152	21836	0	9.15919e-05	0	4.57959e-05
1699	2	1	1	0	0	0	2	44016	4.5438e-05	0	4.5438e-05	-1	21635	26047	4.62214e-05	3.83921e-05	0	0
1700	2	1	1	0	0	0	2	48868	4.09266e-05	0	4.09266e-05	-1	24001	28878	4.16649e-05	3.46284e-05	0	0
1701	1	0	1	4	0	4	5	33649	2.97186e-05	0.000118874	0.000148593	0.25	16558	20097	0	4.97587e-05	0	0.000199035
1702	0	0	0	2	1	1	2	76892	0	2.60105e-05	2.60105e-05	0	37682	46136	0	0	2.65379e-05	2.1675e-05
1703	7	2	5	7	1	6	14	199388	3.51074e-05	3.51074e-05	7.02149e-05	1	97714	119635	2.04679e-05	4.17938e-05	1.02339e-05	5.01525e-05
1704	6	3	3	3	1	2	9	180025	3.33287e-05	1.66644e-05	4.99931e-05	2	88225	108015	3.4004e-05	2.77739e-05	1.13347e-05	1.85159e-05
1705	4	0	4	0	0	0	4	140846	2.83998e-05	0	2.83998e-05	-1	69025	84510	0	4.73317e-05	0	0
1706	5	0	5	1	0	1	6	89297	5.59929e-05	1.11986e-05	6.71915e-05	5	43762	53575	0	9.33271e-05	0	1.86654e-05
1707	0	0	0	1	0	1	1	13178	0	7.5884e-05	7.5884e-05	0	6457	7770	0	0	0	0.0001287
1708	0	0	0	1	0	1	1	13735	0	7.28067e-05	7.28067e-05	0	6752	8065	0	0	0	0.000123993
1709	2	2	0	0	0	0	2	24318	8.22436e-05	0	8.22436e-05	-1	11961	14271	0.00016721	0	0	0
1710	0	0	0	0	0	0	0	5340	0	0	0	-1	2628	3132	0	0	0	0
1711	0	0	0	0	0	0	0	9218	0	0	0	-1	4534	5409	0	0	0	0
1712	1	0	1	0	0	0	1	17610	5.67859e-05	0	5.67859e-05	-1	8661	10333	0	9.67773e-05	0	0
1713	1	0	1	0	0	0	1	5356	0.000186706	0	0.000186706	-1	2635	3143	0	0.000318167	0	0
1714	0	0	0	0	0	0	0	1996	0	0	0	-1	983	1173	0	0	0	0
1715	0	0	0	0	0	0	0	3274	0	0	0	-1	1612	1921	0	0	0	0
1716	0	0	0	0	0	0	0	396	0	0	0	-1	193	232	0	0	0	0
1717	2	0	2	2	1	1	4	108656	1.84067e-05	1.84067e-05	3.68134e-05	1	53340	64163	0	3.11706e-05	1.87477e-05	1.55853e-05
1718	1	1	0	2	1	1	3	35321	2.83118e-05	5.66235e-05	8.49353e-05	0.5	17339	20856	5.76735e-05	0	5.76735e-05	4.79478e-05
1719	6	0	6	7	1	6	13	200091	2.99864e-05	3.49841e-05	6.49704e-05	0.857143	98223	118154	0	5.07812e-05	1.01809e-05	5.07812e-05
1720	5	1	4	1	1	0	6	111400	4.48833e-05	8.97666e-06	5.386e-05	5	54685	65782	1.82866e-05	6.08069e-05	1.82866e-05	0
1721	2	0	2	6	0	6	8	106442	1.87896e-05	5.63687e-05	7.51583e-05	0.333333	52252	62855	0	3.18193e-05	0	9.54578e-05
1722	5	1	4	1	1	0	6	79834	6.263e-05	1.2526e-05	7.51559e-05	5	39189	47143	2.55174e-05	8.48482e-05	2.55174e-05	0
1723	0	0	0	0	0	0	0	10998	0	0	0	-1	5391	6598	0	0	0	0
1724	2	0	2	2	0	2	4	69510	2.87728e-05	2.87728e-05	5.75457e-05	1	34064	41706	0	4.79547e-05	0	4.79547e-05
1725	6	0	6	0	0	0	6	326096	1.83995e-05	0	1.83995e-05	-1	159811	195662	0	3.06651e-05	0	0
1726	9	3	5	5	1	4	14	250981	3.58593e-05	1.99218e-05	5.57811e-05	1.8	122997	150591	2.43908e-05	3.32025e-05	8.13028e-06	2.6562e-05
1727	1	0	1	2	1	1	3	170937	5.85011e-06	1.17002e-05	1.75503e-05	0.5	83770	102561	0	9.75029e-06	1.19374e-05	9.75029e-06
1728	2	0	2	2	0	2	4	61811	3.23567e-05	3.23567e-05	6.47134e-05	1	30284	36902	0	5.41976e-05	0	5.41976e-05
1729	1	1	0	0	0	0	1	13026	7.67695e-05	0	7.67695e-05	-1	6377	7594	0.000156814	0	0	0
1730	0	0	0	2	0	2	2	31609	0	6.32731e-05	6.32731e-05	0	15477	18430	0	0	0	0.000108519
1731	1	1	0	0	0	0	1	8202	0.000121921	0	0.000121921	-1	4034	4813	0.000247893	0	0	0
1732	0	0	0	0	0	0	0	7978	0	0	0	-1	3927	4683	0	0	0	0
1733	3	1	2	0	0	0	3	26116	0.000114872	0	0.000114872	-1	12848	15324	7.78331e-05	0.000130514	0	0
1734	9	3	5	9	0	9	18	216487	4.15729e-05	4.15729e-05	8.31459e-05	1	106506	127024	2.81674e-05	3.93626e-05	0	7.08528e-05
1735	4	1	3	4	1	3	8	125266	3.1932e-05	3.1932e-05	6.38641e-05	1	61626	73498	1.62269e-05	4.08174e-05	1.62269e-05	4.08174e-05
1736	0	0	0	0	0	0	0	10119	0	0	0	-1	4979	5936	0	0	0	0
1737	0	0	0	0	0	0	0	7257	0	0	0	-1	3569	4256	0	0	0	0
1738	5	1	3	5	2	3	10	140206	3.56618e-05	3.56618e-05	7.13236e-05	1	68828	82790	1.4529e-05	3.62363e-05	2.90579e-05	3.62363e-05
1739	2	0	2	0	0	0	2	11532	0.00017343	0	0.00017343	-1	5662	6810	0	0.000293686	0	0
1740	0	0	0	0	0	0	0	8311	0	0	0	-1	4079	4907	0	0	0	0
1741	0	0	0	0	0	0	0	12262	0	0	0	-1	6019	7242	0	0	0	0
1742	2	0	1	0	0	0	2	28862	6.92953e-05	0	6.92953e-05	-1	14169	17041	0	5.8682e-05	0	0
1743	2	0	2	1	1	0	3	68711	2.91074e-05	1.45537e-05	4.36611e-05	2	33730	40574	0	4.92927e-05	2.96472e-05	0
1744	1	1	0	0	0	0	1	10145	9.85707e-05	0	9.85707e-05	-1	4976	5972	0.000200965	0	0	0
1745	3	1	2	2	0	2	5	91580	3.27582e-05	2.18388e-05	5.45971e-05	1.5	44877	54828	2.22831e-05	3.64777e-05	0	3.64777e-05
1746	9	3	6	3	1	2	12	161251	5.58136e-05	1.86045e-05	7.44181e-05	3	79023	96752	3.79636e-05	6.20142e-05	1.26545e-05	2.06714e-05
1747	4	0	4	5	1	4	9	165697	2.41404e-05	3.01756e-05	5.4316e-05	0.8	81202	99421	0	4.02329e-05	1.2315e-05	4.02329e-05
1748	5	1	4	1	0	1	6	128676	3.88573e-05	7.77146e-06	4.66287e-05	5	63060	77208	1.58579e-05	5.18081e-05	0	1.2952e-05
1749	3	2	1	0	0	0	3	16990	0.000176574	0	0.000176574	-1	8322	10038	0.000240327	9.96214e-05	0	0
1750	1	0	1	0	0	0	1	8089	0.000123625	0	0.000123625	-1	3959	4716	0	0.000212044	0	0
1751	0	0	0	0	0	0	0	8639	0	0	0	-1	4229	5037	0	0	0	0
1752	1	0	1	0	0	0	1	4155	0.000240674	0	0.000240674	-1	2043	2439	0	0.000410004	0	0
1753	1	0	1	0	0	0	1	11398	8.77347e-05	0	8.77347e-05	-1	5609	6688	0	0.000149522	0	0
1754	0	0	0	0	0	0	0	5189	0	0	0	-1	2552	3045	0	0	0	0
1755	0	0	0	2	0	2	2	40926	0	4.88687e-05	4.88687e-05	0	20132	24014	0	0	0	8.32848e-05
1756	0	0	0	0	0	0	0	8986	0	0	0	-1	4422	5275	0	0	0	0
1757	0	0	0	0	0	0	0	1994	0	0	0	-1	982	1173	0	0	0	0
1758	2	1	1	0	0	0	2	32165	6.21794e-05	0	6.21794e-05	-1	15789	18995	6.33352e-05	5.26454e-05	0	0
1759	1	0	1	1	0	1	2	9701	0.000103082	0.000103082	0.000206164	1	4763	5727	0	0.000174611	0	0.000174611
1760	0	0	0	0	0	0	0	2212	0	0	0	-1	1086	1306	0	0	0	0
1761	0	0	0	0	0	0	0	519	0	0	0	-1	254	305	0	0	0	0
1762	0	0	0	0	0	0	0	2441	0	0	0	-1	1198	1440	0	0	0	0
1763	0	0	0	1	0	1	1	13205	0	7.57289e-05	7.57289e-05	0	6483	7791	0	0	0	0.000128353
1764	0	0	0	1	0	1	1	24079	0	4.153e-05	4.153e-05	0	11795	14074	0	0	0	7.1053e-05
1765	0	0	0	0	0	0	0	19326	0	0	0	-1	9470	11494	0	0	0	0
1766	2	0	2	1	0	1	3	28352	7.05418e-05	3.52709e-05	0.000105813	2	13896	16988	0	0.00011773	0	5.88651e-05
1767	2	0	2	1	0	1	3	19497	0.00010258	5.12899e-05	0.00015387	2	9546	11466	0	0.000174429	0	8.72144e-05
1768	2	1	1	0	0	0	2	31101	6.43066e-05	0	6.43066e-05	-1	15228	18239	6.56685e-05	5.48276e-05	0	0
1769	0	0	0	0	0	0	0	16167	0	0	0	-1	7921	9644	0	0	0	0
1770	3	0	3	3	0	3	6	91674	3.27247e-05	3.27247e-05	6.54493e-05	1	44879	53447	0	5.61304e-05	0	5.61304e-05
1771	2	0	2	2	1	1	4	91058	2.1964e-05	2.1964e-05	4.3928e-05	1	44578	53090	0	3.76719e-05	2.24326e-05	1.88359e-05
1772	1	0	1	0	0	0	1	11251	8.8881e-05	0	8.8881e-05	-1	5532	6599	0	0.000151538	0	0
1773	1	0	1	0	0	0	1	8760	0.000114155	0	0.000114155	-1	4308	5141	0	0.000194515	0	0
1774	0	0	0	0	0	0	0	2602	0	0	0	-1	1278	1525	0	0	0	0
1775	1	0	1	0	0	0	1	3289	0.000304044	0	0.000304044	-1	1618	1931	0	0.000517866	0	0
1776	1	0	1	0	0	0	1	7168	0.000139509	0	0.000139509	-1	3527	4208	0	0.000237643	0	0
1777	0	0	0	0	0	0	0	7846	0	0	0	-1	3858	4604	0	0	0	0
1778	0	0	0	0	0	0	0	15	0	0	0	-1	2	5	0	0	0	0
1779	13	5	8	6	3	2	19	109916	0.000118272	5.45871e-05	0.000172859	2.16667	53958	64904	9.26647e-05	0.000123259	5.55988e-05	3.08147e-05
1780	0	0	0	0	0	0	0	4765	0	0	0	-1	2340	2813	0	0	0	0
1781	0	0	0	0	0	0	0	130	0	0	0	-1	65	80	0	0	0	0
1782	0	0	0	0	0	0	0	328	0	0	0	-1	160	193	0	0	0	0
1783	0	0	0	0	0	0	0	6896	0	0	0	-1	3376	4020	0	0	0	0
1784	0	0	0	0	0	0	0	2420	0	0	0	-1	1183	1412	0	0	0	0
1785	0	0	0	0	0	0	0	1997	0	0	0	-1	979	1165	0	0	0	0
1786	0	0	0	0	0	0	0	2948	0	0	0	-1	1444	1718	0	0	0	0
1787	1	0	1	2	0	2	3	20005	4.99875e-05	9.9975e-05	0.000149963	0.5	9793	11663	0	8.57412e-05	0	0.000171482
1788	0	0	0	1	1	0	1	54950	0	1.81984e-05	1.81984e-05	0	26903	32037	0	0	3.71706e-05	0
1789	0	0	0	0	0	0	0	6484	0	0	0	-1	3174	3781	0	0	0	0
1790	0	0	0	2	0	2	2	7653	0	0.000261335	0.000261335	0	3746	4459	0	0	0	0.000448531
1791	0	0	0	1	0	1	1	27553	0	3.62937e-05	3.62937e-05	0	13490	16063	0	0	0	6.22549e-05
1792	0	0	0	0	0	0	0	4033	0	0	0	-1	1980	2361	0	0	0	0
1793	0	0	0	0	0	0	0	1183	0	0	0	-1	584	692	0	0	0	0
1794	0	0	0	0	0	0	0	1524	0	0	0	-1	751	895	0	0	0	0
1795	0	0	0	0	0	0	0	19276	0	0	0	-1	9483	11309	0	0	0	0
1796	0	0	0	0	0	0	0	2211	0	0	0	-1	1087	1296	0	0	0	0
1797	0	0	0	0	0	0	0	926	0	0	0	-1	453	537	0	0	0	0
1798	0	0	0	2	1	1	2	12260	0	0.000163132	0.000163132	0	6018	7239	0	0	0.000166168	0.000138141
1799	0	0	0	0	0	0	0	8145	0	0	0	-1	3999	4811	0	0	0	0
1800	0	0	0	0	0	0	0	7152	0	0	0	-1	3503	4182	0	0	0	0
1801	1	1	0	0	0	0	1	1654	0.000604595	0	0.000604595	-1	810	963	0.00123457	0	0	0
1802	0	0	0	0	0	0	0	1169	0	0	0	-1	571	682	0	0	0	0
1803	0	0	0	0	0	0	0	585	0	0	0	-1	286	341	0	0	0	0
1804	0	0	0	0	0	0	0	61	0	0	0	-1	31	36	0	0	0	0
1805	0	0	0	0	0	0	0	2288	0	0	0	-1	1120	1333	0	0	0	0
1806	0	0	0	0	0	0	0	4704	0	0	0	-1	2302	2741	0	0	0	0
1807	0	0	0	1	1	0	1	24241	0	4.12524e-05	4.12524e-05	0	11868	14135	0	0	8.42602e-05	0
1808	0	0	0	0	0	0	0	3907	0	0	0	-1	1914	2279	0	0	0	0
1809	1	0	1	0	0	0	1	8481	0.000117911	0	0.000117911	-1	4153	4947	0	0.000202143	0	0
1810	0	0	0	0	0	0	0	2581	0	0	0	-1	1263	1505	0	0	0	0
1811	0	0	0	1	0	1	1	12801	0	7.81189e-05	7.81189e-05	0	6269	7463	0	0	0	0.000133994
1812	0	0	0	0	0	0	0	5171	0	0	0	-1	2532	3015	0	0	0	0
1813	0	0	0	0	0	0	0	1107	0	0	0	-1	544	646	0	0	0	0
1814	0	0	0	0	0	0	0	2045	0	0	0	-1	1006	1200	0	0	0	0
1815	2	0	2	1	0	1	3	38318	5.21948e-05	2.60974e-05	7.82922e-05	2	18850	22481	0	8.8964e-05	0	4.4482e-05
1816	0	0	0	0	0	0	0	2525	0	0	0	-1	1243	1482	0	0	0	0
1817	1	0	1	0	0	0	1	7067	0.000141503	0	0.000141503	-1	3469	4093	0	0.00024432	0	0
1818	0	0	0	0	0	0	0	10675	0	0	0	-1	5241	6191	0	0	0	0
1819	1	0	1	2	0	2	3	6796	0.000147145	0.000294291	0.000441436	0.5	3336	3941	0	0.000253743	0	0.000507485
1820	0	0	0	0	0	0	0	3267	0	0	0	-1	1603	1900	0	0	0	0
1821	0	0	0	0	0	0	0	161	0	0	0	-1	78	93	0	0	0	0
1822	0	0	0	0	0	0	0	80	0	0	0	-1	38	46	0	0	0	0
1823	0	0	0	0	0	0	0	152	0	0	0	-1	74	90	0	0	0	0
1824	0	0	0	0	0	0	0	517	0	0	0	-1	253	302	0	0	0	0
1825	0	0	0	0	0	0	0	470	0	0	0	-1	229	275	0	0	0	0
1826	1	0	1	0	0	0	1	4137	0.000241721	0	0.000241721	-1	2024	2413	0	0.000414422	0	0
1827	0	0	0	0	0	0	0	4494	0	0	0	-1	2198	2622	0	0	0	0
1828	0	0	0	0	0	0	0	14020	0	0	0	-1	6862	8174	0	0	0	0
1829	0	0	0	0	0	0	0	2257	0	0	0	-1	1105	1316	0	0	0	0
1830	0	0	0	0	0	0	0	4739	0	0	0	-1	2320	2761	0	0	0	0
1831	0	0	0	0	0	0	0	6224	0	0	0	-1	3047	3627	0	0	0	0
1832	0	0	0	0	0	0	0	5443	0	0	0	-1	2666	3174	0	0	0	0
1833	0	0	0	0	0	0	0	5069	0	0	0	-1	2480	2955	0	0	0	0
1834	1	0	1	1	0	1	2	17630	5.67215e-05	5.67215e-05	0.000113443	1	8630	10279	0	9.72857e-05	0	9.72857e-05
1835	1	1	0	0	0	0	1	9355	0.000106895	0	0.000106895	-1	4580	5456	0.000218341	0	0	0
1836	0	0	0	0	0	0	0	1444	0	0	0	-1	709	836	0	0	0	0
1837	0	0	0	0	0	0	0	2441	0	0	0	-1	1196	1417	0	0	0	0
1838	0	0	0	0	0	0	0	32334	0	0	0	-1	15874	18735	0	0	0	0
1839	0	0	0	0	0	0	0	3263	0	0	0	-1	1601	1890	0	0	0	0
1840	0	0	0	0	0	0	0	663	0	0	0	-1	325	384	0	0	0	0
1841	0	0	0	0	0	0	0	1381	0	0	0	-1	674	805	0	0	0	0
1842	0	0	0	0	0	0	0	1532	0	0	0	-1	750	891	0	0	0	0
1843	0	0	0	0	0	0	0	2055	0	0	0	-1	1007	1198	0	0	0	0
1844	0	0	0	0	0	0	0	5716	0	0	0	-1	2798	3334	0	0	0	0
1845	1	0	1	0	0	0	1	9430	0.000106045	0	0.000106045	-1	4615	5497	0	0.000181917	0	0
1846	0	0	0	1	1	0	1	23210	0	4.30849e-05	4.30849e-05	0	11361	13534	0	0	8.80204e-05	0
1847	0	0	0	0	0	0	0	1600	0	0	0	-1	782	933	0	0	0	0
1848	0	0	0	0	0	0	0	270	0	0	0	-1	133	156	0	0	0	0
1849	0	0	0	0	0	0	0	3198	0	0	0	-1	1566	1866	0	0	0	0
1850	0	0	0	0	0	0	0	2253	0	0	0	-1	1103	1314	0	0	0	0
1851	0	0	0	0	0	0	0	632	0	0	0	-1	309	370	0	0	0	0
1852	0	0	0	0	0	0	0	1370	0	0	0	-1	671	799	0	0	0	0
1853	3	0	3	3	2	1	6	53708	5.58576e-05	5.58576e-05	0.000111715	1	26291	31312	0	9.58099e-05	7.60717e-05	3.19366e-05
1854	0	0	0	0	0	0	0	5267	0	0	0	-1	2584	3052	0	0	0	0
1855	0	0	0	0	0	0	0	10297	0	0	0	-1	5053	5968	0	0	0	0
1856	0	0	0	0	0	0	0	1867	0	0	0	-1	916	1084	0	0	0	0
1857	0	0	0	0	0	0	0	1142	0	0	0	-1	560	660	0	0	0	0
1858	0	0	0	0	0	0	0	687	0	0	0	-1	338	400	0	0	0	0
1859	0	0	0	0	0	0	0	27	0	0	0	-1	17	18	0	0	0	0
1860	0	0	0	0	0	0	0	604	0	0	0	-1	296	352	0	0	0	0
1861	0	0	0	0	0	0	0	1374	0	0	0	-1	671	802	0	0	0	0
1862	0	0	0	3	2	1	3	23931	0	0.00012536	0.00012536	0	11715	13951	0	0	0.000170721	7.16794e-05
1863	0	0	0	1	0	1	1	12663	0	7.89702e-05	7.89702e-05	0	6200	7384	0	0	0	0.000135428
1864	0	0	0	0	0	0	0	4290	0	0	0	-1	2097	2502	0	0	0	0
1865	0	0	0	0	0	0	0	3091	0	0	0	-1	1514	1802	0	0	0	0
1866	0	0	0	0	0	0	0	766	0	0	0	-1	375	447	0	0	0	0
1867	0	0	0	0	0	0	0	344	0	0	0	-1	169	202	0	0	0	0
1868	0	0	0	0	0	0	0	637	0	0	0	-1	311	371	0	0	0	0
1869	0	0	0	0	0	0	0	884	0	0	0	-1	433	515	0	0	0	0
1870	0	0	0	0	0	0	0	1472	0	0	0	-1	722	858	0	0	0	0
1871	0	0	0	0	0	0	0	0	-1	-1	-1	-1	0	0	-1	-1	-1	-1
1872	0	0	0	0	0	0	0	867	0	0	0	-1	424	502	0	0	0	0
1873	0	0	0	0	0	0	0	117	0	0	0	-1	57	69	0	0	0	0
1874	0	0	0	0	0	0	0	1364	0	0	0	-1	669	789	0	0	0	0
1875	0	0	0	0	0	0	0	1104	0	0	0	-1	543	639	0	0	0	0
1876	0	0	0	0	0	0	0	4102	0	0	0	-1	2014	2378	0	0	0	0
1877	0	0	0	0	0	0	0	391	0	0	0	-1	192	225	0	0	0	0
1878	0	0	0	1	0	1	1	289	0	0.00346021	0.00346021	0	141	171	0	0	0	0.00584795
1879	0	0	0	0	0	0	0	908	0	0	0	-1	442	539	0	0	0	0
1880	0	0	0	0	0	0	0	2903	0	0	0	-1	1420	1692	0	0	0	0
1881	1	0	1	0	0	0	1	40225	2.48602e-05	0	2.48602e-05	-1	19624	23797	0	4.20221e-05	0	0
1882	0	0	0	0	0	0	0	23729	0	0	0	-1	11571	14051	0	0	0	0
1883	3	0	3	1	1	0	4	57447	5.2222e-05	1.74073e-05	6.96294e-05	3	28018	34007	0	8.82171e-05	3.56913e-05	0
1884	1	1	0	0	0	0	1	33279	3.0049e-05	0	3.0049e-05	-1	16252	19598	6.15309e-05	0	0	0
1885	0	0	0	2	0	2	2	7154	0	0.000279564	0.000279564	0	3492	4230	0	0	0	0.000472813
1886	0	0	0	0	0	0	0	1584	0	0	0	-1	777	925	0	0	0	0
1887	0	0	0	2	0	2	2	13541	0	0.0001477	0.0001477	0	6630	7895	0	0	0	0.000253325
1888	0	0	0	0	0	0	0	4596	0	0	0	-1	2251	2680	0	0	0	0
1889	0	0	0	0	0	0	0	992	0	0	0	-1	487	575	0	0	0	0
1890	0	0	0	1	0	1	1	621	0	0.00161031	0.00161031	0	304	362	0	0	0	0.00276243
1891	0	0	0	0	0	0	0	2567	0	0	0	-1	1260	1485	0	0	0	0
1892	0	0	0	0	0	0	0	5723	0	0	0	-1	2811	3318	0	0	0	0
1893	0	0	0	0	0	0	0	911	0	0	0	-1	449	529	0	0	0	0
1894	0	0	0	0	0	0	0	47	0	0	0	-1	20	25	0	0	0	0
1895	0	0	0	0	0	0	0	1199	0	0	0	-1	584	710	0	0	0	0
1896	1	1	0	0	0	0	1	9328	0.000107204	0	0.000107204	-1	4549	5526	0.000219829	0	0	0
1897	0	0	0	0	0	0	0	7255	0	0	0	-1	3539	4298	0	0	0	0
1898	2	0	2	0	0	0	2	51992	3.84675e-05	0	3.84675e-05	-1	25351	30799	0	6.49372e-05	0	0
1899	1	0	1	0	0	0	1	19304	5.18027e-05	0	5.18027e-05	-1	9413	11436	0	8.74432e-05	0	0
1900	2	1	1	3	0	3	5	203960	9.80584e-06	1.47088e-05	2.45146e-05	0.666667	99450	120831	1.00553e-05	8.27602e-06	0	2.48281e-05
1901	3	0	3	2	0	2	5	105677	2.83884e-05	1.89256e-05	4.7314e-05	1.5	51528	62608	0	4.79172e-05	0	3.19448e-05
1902	3	0	3	1	0	1	4	65480	4.58155e-05	1.52718e-05	6.10874e-05	3	31928	38790	0	7.73395e-05	0	2.57798e-05
1903	0	0	0	1	0	1	1	9889	0	0.000101122	0.000101122	0	4826	5842	0	0	0	0.000171174
1904	0	0	0	0	0	0	0	164	0	0	0	-1	82	94	0	0	0	0
1905	0	0	0	0	0	0	0	734	0	0	0	-1	359	427	0	0	0	0
1906	0	0	0	0	0	0	0	3524	0	0	0	-1	1731	2043	0	0	0	0
1907	2	1	1	0	0	0	2	19144	0.000104471	0	0.000104471	-1	9396	11091	0.000106428	9.01632e-05	0	0
1908	0	0	0	1	0	1	1	2651	0	0.000377216	0.000377216	0	1302	1536	0	0	0	0.000651042
1909	0	0	0	0	0	0	0	26	0	0	0	-1	17	18	0	0	0	0
1910	0	0	0	0	0	0	0	179	0	0	0	-1	86	106	0	0	0	0
1911	0	0	0	0	0	0	0	1232	0	0	0	-1	600	729	0	0	0	0
1912	0	0	0	0	0	0	0	918	0	0	0	-1	446	545	0	0	0	0
1913	1	0	1	0	0	0	1	28086	3.56049e-05	0	3.56049e-05	-1	13694	16640	0	6.00962e-05	0	0
1914	5	2	3	2	1	1	7	81953	6.10106e-05	2.44042e-05	8.54148e-05	2.5	39960	48552	5.00501e-05	6.17894e-05	2.5025e-05	2.05965e-05
1915	0	0	0	1	0	1	1	18438	0	5.42358e-05	5.42358e-05	0	8989	10924	0	0	0	9.15416e-05
1916	2	0	2	1	0	1	3	51243	3.90297e-05	1.95149e-05	5.85446e-05	2	24986	30359	0	6.58783e-05	0	3.29392e-05
1917	0	0	0	3	0	3	3	46290	0	6.48088e-05	6.48088e-05	0	22570	27425	0	0	0	0.000109389
1918	0	0	0	0	0	0	0	250	0	0	0	-1	121	146	0	0	0	0
1919	0	0	0	0	0	0	0	1853	0	0	0	-1	910	1073	0	0	0	0
1920	0	0	0	1	1	0	1	2738	0	0.00036523	0.00036523	0	1345	1587	0	0	0.000743494	0
1921	0	0	0	0	0	0	0	2659	0	0	0	-1	1305	1542	0	0	0	0
1922	0	0	0	0	0	0	0	502	0	0	0	-1	246	291	0	0	0	0
1923	0	0	0	0	0	0	0	736	0	0	0	-1	360	429	0	0	0	0
1924	0	0	0	0	0	0	0	1138	0	0	0	-1	556	673	0	0	0	0
1925	0	0	0	0	0	0	0	2168	0	0	0	-1	1059	1286	0	0	0	0
1926	0	0	0	0	0	0	0	3995	0	0	0	-1	1948	2366	0	0	0	0
1927	0	0	0	0	0	0	0	15731	0	0	0	-1	7670	9319	0	0	0	0
1928	1	0	1	2	0	2	3	64875	1.54143e-05	3.08285e-05	4.62428e-05	0.5	31634	38434	0	2.60186e-05	0	5.20373e-05
1929	0	0	0	2	1	1	2	43120	0	4.63822e-05	4.63822e-05	0	21026	25545	0	0	4.75602e-05	3.91466e-05
1930	1	0	1	3	1	2	4	54596	1.83164e-05	5.49491e-05	7.32654e-05	0.333333	26619	32346	0	3.09157e-05	3.75672e-05	6.18314e-05
1931	0	0	0	0	0	0	0	255	0	0	0	-1	125	151	0	0	0	0
1932	2	1	1	0	0	0	2	20464	9.77326e-05	0	9.77326e-05	-1	10044	11857	9.95619e-05	8.43384e-05	0	0
1933	3	1	2	2	0	2	5	34455	8.70701e-05	5.80467e-05	0.000145117	1.5	16914	19962	5.91226e-05	0.00010019	0	0.00010019
1934	0	0	0	0	0	0	0	1563	0	0	0	-1	767	904	0	0	0	0
1935	0	0	0	0	0	0	0	189	0	0	0	-1	93	112	0	0	0	0
1936	0	0	0	0	0	0	0	1771	0	0	0	-1	869	1028	0	0	0	0
1937	0	0	0	0	0	0	0	523	0	0	0	-1	255	307	0	0	0	0
1938	0	0	0	0	0	0	0	407	0	0	0	-1	197	240	0	0	0	0
1939	0	0	0	0	0	0	0	12932	0	0	0	-1	6304	7658	0	0	0	0
1940	1	1	0	1	0	1	2	57890	1.72741e-05	1.72741e-05	3.45483e-05	1	28226	34296	3.54283e-05	0	0	2.91579e-05
1941	1	0	1	5	1	4	6	82721	1.20888e-05	6.04441e-05	7.2533e-05	0.2	40334	48945	0	2.04311e-05	2.4793e-05	8.17244e-05
1942	4	2	2	3	2	1	7	112349	3.56033e-05	2.67025e-05	6.23059e-05	1.33333	54782	66073	3.65083e-05	3.02696e-05	3.65083e-05	1.51348e-05
1943	2	0	2	2	0	2	4	39255	5.09489e-05	5.09489e-05	0.000101898	1	19142	23186	0	8.62589e-05	0	8.62589e-05
1944	2	1	1	1	1	0	3	26758	7.4744e-05	3.7372e-05	0.000112116	2	13136	15506	7.61267e-05	6.44912e-05	7.61267e-05	0
1945	0	0	0	2	1	1	2	20911	0	9.56434e-05	9.56434e-05	0	10268	12118	0	0	9.73899e-05	8.25219e-05
1946	0	0	0	0	0	0	0	7273	0	0	0	-1	3572	4215	0	0	0	0
1947	0	0	0	0	0	0	0	1665	0	0	0	-1	814	977	0	0	0	0
1948	0	0	0	0	0	0	0	4866	0	0	0	-1	2371	2859	0	0	0	0
1949	0	0	0	0	0	0	0	3690	0	0	0	-1	1800	2168	0	0	0	0
1950	3	0	3	0	0	0	3	17236	0.000174054	0	0.000174054	-1	8407	10126	0	0.000296267	0	0
1951	2	0	2	0	0	0	2	14823	0.000134925	0	0.000134925	-1	7228	8712	0	0.000229568	0	0
1952	1	0	1	1	0	1	2	70585	1.41673e-05	1.41673e-05	2.83346e-05	1	34419	41503	0	2.40946e-05	0	2.40946e-05
1953	2	0	1	6	1	5	8	258544	7.73563e-06	2.32069e-05	3.09425e-05	0.333333	126069	151890	0	6.58371e-06	7.93216e-06	3.29186e-05
1954	3	0	3	3	1	2	6	226504	1.32448e-05	1.32448e-05	2.64896e-05	1	110443	133068	0	2.25449e-05	9.05444e-06	1.50299e-05
1955	0	0	0	1	0	1	1	27737	0	3.60529e-05	3.60529e-05	0	13528	16294	0	0	0	6.13723e-05
1956	0	0	0	0	0	0	0	6957	0	0	0	-1	3371	4097	0	0	0	0
1957	0	0	0	0	0	0	0	1264	0	0	0	-1	619	732	0	0	0	0
1958	0	0	0	0	0	0	0	751	0	0	0	-1	370	433	0	0	0	0
1959	0	0	0	0	0	0	0	937	0	0	0	-1	457	548	0	0	0	0
1960	0	0	0	0	0	0	0	258	0	0	0	-1	124	153	0	0	0	0
1961	0	0	0	0	0	0	0	1544	0	0	0	-1	755	905	0	0	0	0
1962	0	0	0	1	0	1	1	3271	0	0.000305717	0.000305717	0	1595	1922	0	0	0	0.000520291
1963	0	0	0	0	0	0	0	2378	0	0	0	-1	1161	1396	0	0	0	0
1964	0	0	0	3	1	2	3	50172	0	5.97943e-05	5.97943e-05	0	24464	29475	0	0	4.08764e-05	6.78541e-05
1965	6	1	5	5	2	3	11	226682	2.64688e-05	2.20573e-05	4.85261e-05	1.2	110534	133176	9.04699e-06	3.75443e-05	1.8094e-05	2.25266e-05
1966	6	1	5	2	0	2	8	181644	3.30316e-05	1.10105e-05	4.40422e-05	3	88572	106714	1.12902e-05	4.68542e-05	0	1.87417e-05
1967	0	0	0	0	0	0	0	3338	0	0	0	-1	1601	1987	0	0	0	0
1968	0	0	0	0	0	0	0	709	0	0	0	-1	345	416	0	0	0	0
1969	0	0	0	0	0	0	0	38	0	0	0	-1	17	20	0	0	0	0
1970	0	0	0	0	0	0	0	13	0	0	0	-1	0	2	-1	0	-1	0
1971	0	0	0	0	0	0	0	207	0	0	0	-1	101	121	0	0	0	0
1972	0	0	0	0	0	0	0	2075	0	0	0	-1	1013	1219	0	0	0	0
1973	0	0	0	0	0	0	0	946	0	0	0	-1	461	556	0	0	0	0
1974	0	0	0	0	0	0	0	733	0	0	0	-1	357	428	0	0	0	0
1975	0	0	0	0	0	0	0	3943	0	0	0	-1	1925	2316	0	0	0	0
1976	3	0	3	0	0	0	3	67520	4.44313e-05	0	4.44313e-05	-1	32924	39668	0	7.56277e-05	0	0
1977	1	0	1	1	1	0	2	36920	2.70856e-05	2.70856e-05	5.41712e-05	1	18002	21691	0	4.61021e-05	5.55494e-05	0
1978	0	0	0	0	0	0	0	147	0	0	0	-1	71	89	0	0	0	0
1979	1	0	1	0	0	0	1	993	0.00100705	0	0.00100705	-1	481	587	0	0.00170358	0	0
1980	0	0	0	0	0	0	0	104	0	0	0	-1	51	60	0	0	0	0
1981	0	0	0	0	0	0	0	241	0	0	0	-1	117	140	0	0	0	0
1982	0	0	0	0	0	0	0	425	0	0	0	-1	208	248	0	0	0	0
1983	0	0	0	0	0	0	0	941	0	0	0	-1	460	553	0	0	0	0
1984	0	0	0	0	0	0	0	304	0	0	0	-1	148	178	0	0	0	0
1985	0	0	0	0	0	0	0	873	0	0	0	-1	426	512	0	0	0	0
1986	0	0	0	0	0	0	0	6855	0	0	0	-1	3342	4027	0	0	0	0
1987	2	1	1	2	1	1	4	48544	4.11997e-05	4.11997e-05	8.23995e-05	1	23671	28520	4.22458e-05	3.50631e-05	4.22458e-05	3.50631e-05
1988	0	0	0	0	0	0	0	6295	0	0	0	-1	3070	3698	0	0	0	0
1989	0	0	0	0	0	0	0	72	0	0	0	-1	34	41	0	0	0	0
1990	0	0	0	0	0	0	0	84	0	0	0	-1	41	51	0	0	0	0
1991	0	0	0	0	0	0	0	54	0	0	0	-1	27	32	0	0	0	0
1992	0	0	0	0	0	0	0	25	0	0	0	-1	15	18	0	0	0	0
1993	0	0	0	0	0	0	0	125	0	0	0	-1	63	74	0	0	0	0
1994	0	0	0	0	0	0	0	297	0	0	0	-1	144	175	0	0	0	0
1995	0	0	0	0	0	0	0	382	0	0	0	-1	189	223	0	0	0	0
1996	1	0	1	0	0	0	1	3112	0.000321337	0	0.000321337	-1	1516	1827	0	0.000547345	0	0
1997	0	0	0	0	0	0	0	3618	0	0	0	-1	1766	2126	0	0	0	0
1998	1	0	1	0	0	0	1	12203	8.19471e-05	0	8.19471e-05	-1	5950	7166	0	0.000139548	0	0
1999	0	0	0	0	0	0	0	94	0	0	0	-1	47	57	0	0	0	0
[truncated: 1,025 more rows]

## Sheet: m_0_80
OID	m_0	m_1	m_5	m_10	m_15	m_20	m_25	m_30	m_35	m_40	m_45	m_50	m_55	m_60	m_65	m_70	m_75	m_80	m_total
1	2	6	8	9	8	7	7	8	8	9	9	11	11	11	11	10	7	8	150
2	8	33	44	47	42	38	38	41	44	45	49	56	60	59	55	50	35	42	786
3	1	2	3	3	3	3	3	3	3	3	3	4	4	4	4	3	2	3	54
4	7	27	36	38	34	31	31	34	36	37	40	46	49	48	45	41	28	34	642
5	0	0	0	0	0	0	0	0	0	0	1	1	1	1	1	1	0	0	6
6	0	2	2	3	2	2	2	2	2	2	3	3	3	3	3	3	2	2	41
7	4	14	19	20	18	16	16	17	18	19	21	24	25	25	23	21	15	18	333
8	3	12	16	17	15	14	14	15	16	16	18	20	22	21	20	18	13	15	285
9	19	75	98	105	95	86	85	93	98	101	109	126	135	132	124	113	78	94	1766
10	19	76	99	105	95	86	85	93	99	102	110	127	136	133	125	114	78	95	1777
11	2	7	9	10	9	8	8	8	9	9	10	12	12	12	11	10	7	9	162
12	29	116	152	162	147	132	131	143	152	156	169	195	208	205	192	175	120	146	2730
13	132	529	692	736	667	602	594	651	690	711	769	887	949	932	873	797	547	663	12421
14	49	196	257	273	248	224	221	242	256	264	286	329	352	346	324	296	203	246	4612
15	110	442	579	615	558	503	497	544	577	594	643	742	793	779	730	666	457	554	10383
16	134	539	705	749	679	613	605	663	702	724	783	904	966	949	889	812	557	675	12648
17	78	314	411	437	396	357	353	386	409	422	456	527	563	553	518	473	324	393	7370
18	0	0	0	0	0	0	0	0	0	0	0	0	0	0	0	0	0	0	0
19	0	0	1	1	1	0	0	0	1	1	1	1	1	1	1	1	0	0	11
20	3	11	15	16	14	13	13	14	15	15	17	19	20	20	19	17	12	14	267
21	121	483	633	673	609	550	543	595	630	649	703	811	867	851	798	729	500	606	11351
22	239	958	1254	1333	1208	1091	1077	1180	1250	1287	1394	1608	1719	1688	1582	1444	990	1201	22503
23	155	624	816	868	786	710	701	768	813	838	907	1046	1118	1098	1030	940	644	781	14643
24	109	435	570	606	549	496	489	536	568	585	633	730	781	767	719	656	450	545	10224
25	13	51	67	71	65	58	58	63	67	69	74	86	92	90	85	77	53	64	1203
26	15	62	81	86	78	70	69	76	81	83	90	104	111	109	102	93	64	77	1451
27	9	37	48	49	48	53	46	46	47	49	53	61	63	59	56	53	37	48	862
28	62	249	324	330	323	354	312	309	318	331	358	408	422	398	373	355	249	320	5795
29	7	28	36	37	36	40	35	35	36	37	40	46	47	45	42	40	28	36	651
30	7	29	39	41	37	34	33	36	38	40	43	49	53	52	49	44	30	37	691
31	64	257	337	358	325	293	289	317	336	346	374	432	462	453	425	388	266	323	6045
32	57	229	300	318	289	261	257	282	298	307	333	384	410	403	378	345	236	287	5374
33	65	259	339	360	326	295	291	319	338	348	377	434	464	456	428	390	268	324	6081
34	197	791	1035	1101	997	901	889	974	1031	1063	1150	1327	1419	1393	1306	1192	817	991	18574
35	19	74	97	103	94	85	84	92	97	100	108	125	133	131	123	112	77	93	1747
36	40	161	211	224	203	184	181	198	210	217	235	271	289	284	266	243	167	202	3786
37	10	41	54	58	52	47	46	51	54	56	60	69	74	73	68	62	43	52	970
38	304	1218	1587	1632	1577	1678	1504	1511	1563	1626	1757	2005	2088	1983	1858	1754	1227	1561	28433
39	178	713	928	948	928	1016	896	886	912	951	1027	1169	1211	1143	1070	1018	715	918	16627
40	22	86	113	115	113	123	109	107	111	115	125	142	147	138	130	123	87	111	2017
41	17	66	86	88	86	94	83	82	85	88	95	109	112	106	99	94	66	85	1541
42	47	190	247	252	247	270	238	236	243	253	273	311	322	304	285	271	190	244	4423
43	32	127	165	169	165	181	159	158	162	169	183	208	215	203	190	181	127	163	2957
44	18	70	92	98	89	80	79	86	92	94	102	118	126	124	116	106	73	88	1651
45	124	497	650	691	626	565	558	611	648	667	722	833	891	875	820	748	513	622	11661
46	90	360	471	501	454	410	405	443	470	484	524	604	646	634	595	543	372	451	8457
47	51	206	269	286	259	234	231	253	268	276	299	345	369	362	339	310	212	258	4827
48	26	103	135	144	130	118	116	127	135	139	150	174	186	182	171	156	107	130	2429
49	80	322	422	448	406	367	362	397	420	433	469	541	578	567	532	486	333	404	7567
50	24	98	128	136	123	111	110	120	128	132	142	164	176	172	162	148	101	123	2298
51	819	3285	4279	4392	4259	4564	4074	4077	4212	4383	4737	5402	5617	5328	4992	4720	3304	4214	76658
52	332	1331	1732	1769	1732	1896	1672	1654	1702	1774	1917	2182	2260	2132	1997	1899	1333	1713	31027
53	82	328	428	437	427	468	413	408	420	438	473	539	558	526	493	469	329	423	7659
54	47	190	247	252	247	271	239	236	243	253	274	311	322	304	285	271	190	244	4426
55	340	1362	1774	1811	1773	1941	1712	1693	1742	1816	1962	2234	2313	2183	2044	1944	1365	1753	31762
56	234	939	1223	1248	1222	1338	1180	1167	1201	1252	1353	1540	1595	1504	1409	1340	941	1208	21894
57	20	79	103	109	99	90	88	97	103	106	114	132	141	139	130	119	81	99	1849
58	55	219	287	305	277	250	247	270	286	295	319	368	394	386	362	331	227	275	5153
59	97	390	510	542	491	444	438	480	508	524	567	654	699	686	644	587	403	488	9152
60	10	42	54	58	52	47	47	51	54	56	61	70	75	73	69	63	43	52	977
61	39	156	204	217	196	177	175	192	203	209	226	261	279	274	257	235	161	195	3656
62	52	207	271	288	261	236	233	255	270	278	301	348	372	365	342	312	214	260	4865
63	130	520	678	700	671	700	634	644	668	694	751	858	896	855	802	753	525	664	12143
64	46	183	238	243	238	261	230	227	234	244	263	300	311	293	275	261	183	235	4265
65	1	2	3	3	3	3	3	3	3	3	3	4	4	4	4	3	2	3	54
66	49	196	255	260	255	279	246	243	251	261	282	321	333	314	294	280	196	252	4567
67	302	1211	1577	1610	1577	1726	1522	1505	1549	1614	1745	1986	2057	1941	1818	1729	1214	1559	28242
68	213	853	1111	1134	1110	1216	1072	1060	1091	1137	1229	1399	1449	1367	1280	1217	855	1098	19891
69	2	8	11	11	10	9	9	10	11	11	12	14	15	14	14	12	9	10	192
70	16	64	84	90	81	73	72	79	84	87	94	108	115	113	106	97	67	81	1511
71	31	125	164	175	158	143	141	154	164	169	182	210	225	221	207	189	130	157	2945
72	18	71	92	98	89	80	79	87	92	95	103	118	127	124	117	106	73	88	1657
73	20	79	104	110	100	90	89	97	103	106	115	133	142	139	131	119	82	99	1858
74	63	252	329	349	319	294	287	310	328	338	366	421	449	439	412	377	259	316	5908
75	13	54	70	71	70	76	67	67	69	71	77	88	91	86	80	77	54	69	1250
76	10	39	50	51	50	55	48	48	49	51	56	63	65	62	58	55	39	50	899
77	0	1	1	2	1	2	1	1	1	2	2	2	2	2	2	2	1	1	26
78	13	51	67	68	67	73	64	64	66	68	74	84	87	82	77	73	51	66	1195
79	79	315	410	419	410	449	396	392	403	420	454	517	535	505	473	450	316	406	7349
80	99	397	517	528	517	566	499	493	508	529	572	651	674	636	596	567	398	511	9258
81	215	864	1125	1149	1125	1231	1086	1074	1105	1152	1245	1417	1467	1384	1297	1233	866	1112	20147
82	12	49	64	68	62	56	55	60	64	66	71	82	88	86	81	74	51	61	1150
83	12	47	61	65	59	53	52	57	61	63	68	78	84	82	77	70	48	58	1095
84	12	49	65	69	62	56	56	61	64	66	72	83	89	87	82	74	51	62	1160
85	23	91	119	125	116	112	106	112	118	122	132	151	160	156	146	135	93	115	2132
86	10	40	52	53	52	57	50	50	51	53	58	66	68	64	60	57	40	52	933
87	27	110	143	146	143	157	138	137	141	147	158	180	187	176	165	157	110	141	2563
88	17	67	87	89	87	95	84	83	85	89	96	109	113	107	100	95	67	86	1556
89	23	94	122	125	122	134	118	117	120	125	135	154	159	150	141	134	94	121	2188
90	28	111	145	148	144	158	140	138	142	148	160	182	188	178	167	158	111	143	2589
91	689	2763	3598	3674	3597	3938	3473	3434	3534	3683	3980	4531	4692	4427	4147	3943	2769	3556	64428
92	59	235	306	312	306	335	295	292	300	313	338	385	399	376	352	335	235	302	5475
93	81	324	422	431	422	462	408	403	415	432	467	532	551	520	487	463	325	417	7562
94	72	288	374	382	374	410	361	357	368	383	414	472	488	461	432	410	288	370	6704
95	6	22	29	31	28	26	25	28	29	30	33	38	40	40	37	34	23	28	527
96	24	95	125	132	121	114	110	118	124	128	138	159	169	165	155	142	98	120	2237
97	26	103	134	137	134	146	129	128	132	137	148	169	175	165	155	147	103	132	2400
98	13	51	66	67	66	72	64	63	65	67	73	83	86	81	76	72	51	65	1181
99	36	144	188	192	188	206	181	179	184	192	208	237	245	231	216	206	145	186	3364
100	22	88	114	116	114	125	110	109	112	117	126	144	149	140	131	125	88	113	2043
101	28	114	148	151	148	162	143	141	145	152	164	186	193	182	171	162	114	146	2650
102	63	253	329	336	329	360	317	314	323	337	364	414	429	405	379	360	253	325	5890
103	49	196	255	260	255	279	246	243	250	261	282	321	333	314	294	279	196	252	4565
104	45	182	237	242	237	259	229	226	233	242	262	298	309	291	273	260	182	234	4241
105	96	385	501	511	501	548	483	478	492	513	554	631	653	616	577	549	385	495	8968
106	34	137	179	183	179	196	173	171	176	183	198	225	233	220	206	196	138	177	3204
107	0	1	2	2	2	1	1	2	2	2	2	2	2	2	2	2	1	2	30
108	63	252	329	350	317	287	283	310	328	338	366	422	451	443	415	379	260	315	5908
109	16	64	83	85	83	91	81	80	82	85	92	105	109	103	96	91	64	82	1492
110	14	56	73	74	73	80	70	69	71	74	80	92	95	89	84	80	56	72	1302
111	16	63	82	83	82	89	79	78	80	84	90	103	107	101	94	90	63	81	1465
112	22	89	116	118	116	127	112	110	114	118	128	146	151	142	133	127	89	114	2072
113	16	65	85	86	84	93	82	81	83	87	93	106	110	104	97	93	65	84	1514
114	22	88	114	117	114	125	110	109	112	117	127	144	149	141	132	125	88	113	2047
115	126	504	657	671	657	719	634	627	645	672	727	827	857	808	757	720	505	649	11762
116	108	433	563	575	563	616	544	537	553	576	623	709	734	693	649	617	433	557	10083
117	30	120	156	159	156	170	150	149	153	160	173	196	203	192	180	171	120	154	2792
118	17	67	87	90	86	87	82	85	88	91	98	110	114	107	99	96	68	91	1563
119	0	0	0	0	0	0	0	0	0	0	0	0	0	0	0	0	0	0	0
120	10	42	54	56	54	59	52	52	53	56	60	69	71	67	63	60	42	54	974
121	16	63	83	84	83	90	80	79	81	85	91	104	108	102	95	91	64	82	1481
122	37	150	195	200	195	214	189	187	192	200	216	246	255	240	225	214	150	193	3498
123	27	107	140	143	140	153	135	133	137	143	155	176	182	172	161	153	108	138	2503
124	13	51	67	68	67	73	64	64	65	68	74	84	87	82	77	73	51	66	1194
125	13	52	68	69	68	74	65	65	67	69	75	85	88	83	78	74	52	67	1212
126	8	32	42	43	42	46	40	40	41	43	46	53	55	51	48	46	32	41	749
127	19	75	98	100	98	106	94	94	96	100	108	123	128	120	113	107	75	97	1751
128	16	63	83	85	82	87	79	80	83	86	92	105	108	102	95	91	64	84	1485
129	101	407	533	554	524	496	496	535	551	566	607	676	697	658	604	591	425	577	9598
130	247	990	1297	1350	1275	1204	1207	1304	1342	1380	1478	1647	1697	1603	1472	1441	1035	1407	23376
131	1	3	4	4	4	5	4	4	4	4	5	5	6	5	5	5	3	4	75
132	0	0	0	0	0	0	0	0	0	0	0	0	0	0	0	0	0	0	0
133	172	691	900	919	900	985	869	859	884	921	996	1133	1174	1107	1037	986	693	890	16116
134	222	890	1159	1183	1159	1269	1119	1106	1139	1187	1282	1460	1512	1426	1336	1270	892	1146	20757
135	20	80	104	107	104	114	101	100	103	107	116	132	136	129	120	115	80	103	1871
136	31	126	164	168	164	180	159	157	161	168	182	207	214	202	189	180	127	162	2941
137	4	17	23	23	23	24	22	22	23	24	25	29	30	28	26	25	18	23	409
138	13	51	67	70	66	62	62	67	69	71	77	85	88	83	76	75	54	73	1209
139	19	75	99	103	97	92	92	99	102	105	112	125	129	122	112	110	79	107	1779
140	65	263	344	358	338	319	320	346	356	366	392	437	450	425	390	382	275	373	6199
141	177	710	930	968	914	863	865	935	962	990	1060	1181	1216	1150	1055	1033	742	1009	16760
142	0	0	0	0	0	0	0	0	0	0	0	0	0	0	0	0	0	0	0
143	62	249	325	331	325	355	313	310	319	332	359	409	423	399	374	356	250	321	5812
144	16	63	82	83	82	89	79	78	80	84	90	103	106	100	94	89	63	81	1462
145	12	48	63	64	63	69	61	60	62	64	69	79	82	77	72	69	48	62	1124
146	1	3	3	3	3	3	3	3	3	4	4	4	4	4	4	4	3	4	60
147	3	12	15	16	15	14	14	16	16	16	18	20	20	19	18	17	12	17	278
148	18	71	93	97	91	86	86	93	96	99	106	118	121	115	105	103	74	101	1673
149	50	202	265	276	260	246	246	266	274	282	302	336	346	327	300	294	211	287	4770
150	21	85	112	116	110	104	104	112	116	119	127	142	146	138	127	124	89	121	2013
151	140	562	736	766	723	683	684	739	761	783	838	934	962	909	835	817	587	798	13257
152	0	1	1	1	1	1	1	1	1	1	1	2	2	2	2	1	1	1	21
153	1	5	7	7	7	7	6	6	7	7	7	8	9	8	8	7	5	7	119
154	77	308	402	410	401	440	388	383	394	411	444	506	524	494	463	440	309	397	7191
155	2	9	12	12	12	13	11	11	11	12	13	15	15	14	13	13	9	11	208
156	8	34	44	45	44	48	42	42	43	45	49	55	57	54	51	48	34	43	786
157	7	27	36	37	35	33	33	36	37	38	40	45	46	44	40	39	28	39	640
158	54	217	284	296	279	264	264	286	294	302	324	361	372	351	322	316	227	308	5121
159	1	2	3	3	3	3	3	3	3	3	3	4	4	4	3	3	2	3	53
160	9	37	48	50	47	45	45	48	50	51	55	61	63	59	54	53	38	52	865
161	1	6	7	8	7	7	7	7	7	8	8	9	9	9	8	8	6	8	130
162	10	38	47	48	46	52	50	49	49	47	48	53	54	48	40	40	27	32	778
163	96	385	476	483	459	523	500	499	491	471	485	537	545	479	407	401	271	323	7831
164	98	394	487	494	469	535	511	510	502	481	496	549	558	490	416	410	278	330	8008
165	733	2941	3635	3685	3502	3992	3813	3806	3749	3592	3703	4099	4162	3657	3104	3063	2072	2465	59773
166	1	4	5	5	4	5	5	5	5	5	5	5	5	5	4	4	3	3	78
167	1	3	4	4	4	4	4	4	4	4	4	5	5	5	4	4	3	3	69
168	0	1	1	1	1	1	1	1	1	1	1	1	1	1	1	1	1	1	17
169	1	4	5	5	5	5	5	5	5	5	5	6	6	6	5	5	3	4	85
170	333	1337	1736	1757	1658	1755	1628	1678	1683	1712	1790	2034	2103	1936	1705	1711	1149	1303	29008
171	340	1362	1764	1787	1686	1791	1663	1712	1716	1741	1819	2065	2133	1961	1724	1730	1162	1319	29475
172	221	885	1139	1154	1090	1169	1089	1117	1116	1124	1173	1327	1368	1250	1095	1096	737	841	18991
173	1621	6502	8041	8152	7747	8824	8427	8414	8289	7947	8194	9073	9213	8099	6878	6788	4590	5459	132258
174	582	2334	2885	2925	2780	3168	3026	3021	2975	2851	2939	3254	3304	2903	2465	2432	1645	1957	47446
175	0	0	0	0	0	0	0	0	0	0	0	0	0	0	0	0	0	0	0
176	1	3	4	4	3	4	3	3	3	3	4	4	4	4	3	3	2	3	58
177	0	0	0	0	0	0	0	0	0	0	0	0	0	0	0	0	0	0	0
178	14	58	75	76	72	76	70	73	73	74	77	88	91	84	74	74	50	56	1255
179	95	381	495	501	473	501	464	479	480	488	511	580	600	553	487	489	328	372	8277
180	595	2385	3096	3135	2957	3130	2903	2992	3002	3055	3194	3629	3753	3456	3044	3055	2052	2325	51758
181	289	1158	1503	1522	1435	1519	1409	1452	1457	1483	1550	1762	1821	1677	1477	1483	996	1129	25122
182	145	580	752	762	719	761	705	727	730	742	776	882	912	840	740	742	499	565	12579
183	229	919	1193	1208	1139	1206	1118	1153	1157	1177	1231	1398	1446	1332	1173	1177	790	896	19942
184	486	1951	2533	2564	2419	2561	2374	2448	2456	2499	2613	2969	3070	2827	2490	2499	1678	1902	42339
185	417	1671	2169	2196	2071	2193	2033	2096	2103	2140	2237	2542	2629	2421	2132	2140	1437	1629	36256
186	480	1927	2444	2476	2344	2570	2418	2454	2440	2413	2507	2815	2887	2604	2257	2249	1515	1753	40553
187	0	0	0	0	0	0	0	0	0	0	0	0	0	0	0	0	0	0	0
188	2	8	11	11	10	11	10	11	11	11	11	13	13	12	11	11	7	8	182
189	120	480	623	631	595	630	584	602	604	615	643	730	755	695	612	615	413	468	10415
190	35	142	184	186	176	186	172	178	178	181	190	216	223	205	181	181	122	138	3074
191	52	209	271	274	259	274	254	262	263	267	279	317	328	302	266	267	179	203	4526
192	0	1	1	1	1	1	1	1	1	1	1	1	1	1	1	1	0	0	15
193	84	336	437	442	417	442	409	422	424	431	451	512	529	488	429	431	289	328	7301
194	477	1913	2483	2514	2372	2511	2328	2400	2408	2450	2562	2911	3010	2772	2441	2450	1645	1865	41512
195	490	1965	2551	2583	2436	2579	2391	2465	2473	2517	2631	2990	3092	2847	2508	2517	1690	1916	42641
196	384	1539	1998	2022	1908	2019	1873	1931	1937	1971	2061	2341	2421	2230	1964	1971	1324	1500	33394
197	46	183	237	240	227	240	223	229	230	234	245	278	288	265	233	234	157	178	3967
198	204	818	1062	1075	1014	1073	995	1026	1029	1047	1095	1245	1287	1185	1044	1048	703	797	17747
199	312	1251	1624	1644	1551	1642	1522	1569	1574	1602	1675	1903	1968	1813	1596	1602	1076	1220	27144
200	429	1720	2233	2261	2133	2258	2094	2158	2165	2203	2304	2618	2707	2493	2195	2204	1480	1677	37332
201	404	1619	2102	2128	2007	2125	1970	2031	2038	2073	2168	2464	2547	2346	2066	2074	1393	1578	35133
202	0	0	0	0	0	0	0	0	0	0	0	0	0	0	0	0	0	0	0
203	0	0	0	0	0	0	0	0	0	0	0	0	0	0	0	0	0	0	0
204	0	0	0	0	0	0	0	0	0	0	0	0	0	0	0	0	0	0	0
205	2	6	8	8	8	8	7	8	8	8	8	9	10	9	8	8	5	6	134
206	42	167	217	219	207	219	203	209	210	214	223	254	263	242	213	214	144	163	3623
207	145	580	753	762	719	761	706	728	730	743	777	883	913	840	740	743	499	566	12588
208	10	41	54	54	51	54	50	52	52	53	55	63	65	60	53	53	36	40	896
209	56	223	290	293	277	293	271	280	281	286	299	339	351	323	285	286	192	217	4842
210	12	47	61	62	59	62	58	59	60	61	63	72	74	69	60	61	41	46	1027
211	19	75	97	98	93	98	91	94	94	96	100	114	117	108	95	96	64	73	1622
212	58	234	303	307	290	307	284	293	294	299	313	356	368	339	298	299	201	228	5071
213	103	412	535	542	511	541	502	517	519	528	552	628	649	598	526	528	355	402	8948
214	118	471	612	620	584	619	574	591	593	604	631	717	742	683	602	604	405	460	10230
215	129	517	659	668	632	686	643	655	653	651	678	763	785	712	620	619	417	479	10966
216	64	256	328	332	314	338	316	323	323	324	337	381	392	357	312	312	210	241	5460
217	34	138	179	181	171	182	169	174	174	176	184	209	216	198	174	175	117	133	2984
218	234	937	1216	1231	1162	1230	1141	1176	1180	1200	1255	1425	1474	1357	1195	1199	805	913	20330
219	321	1287	1670	1691	1595	1689	1566	1614	1619	1648	1723	1958	2024	1864	1642	1648	1107	1254	27920
220	141	565	717	726	688	754	710	720	716	708	735	826	846	763	662	659	444	514	11894
221	0	0	0	0	0	0	0	0	0	0	0	0	0	0	0	0	0	0	0
222	8	30	39	40	37	40	37	38	38	39	40	46	48	44	39	39	26	29	657
223	14	55	71	72	68	72	67	69	69	70	73	83	86	79	70	70	47	53	1188
224	71	284	369	373	352	373	346	356	357	364	380	432	447	412	362	364	244	277	6163
225	14	55	71	72	68	72	67	69	69	70	73	83	86	79	70	70	47	53	1188
226	22	87	113	114	108	114	106	109	109	111	116	132	137	126	111	111	75	85	1886
227	31	124	161	163	154	163	151	155	156	159	166	189	195	180	158	159	107	121	2692
228	32	130	168	170	161	170	158	162	163	166	173	197	204	188	165	166	111	126	2810
229	102	411	534	540	510	539	500	516	517	526	550	625	647	596	525	526	354	401	8919
230	23	92	119	121	114	120	112	115	115	117	123	140	144	133	117	117	79	89	1990
231	29	118	153	154	146	154	143	147	148	151	157	179	185	170	150	151	101	115	2551
232	2	8	10	10	9	10	9	10	10	10	10	12	12	11	10	10	7	7	167
233	4	15	18	19	18	20	19	19	19	18	19	21	21	19	16	16	11	13	305
234	4	15	18	18	17	20	19	19	19	18	18	20	21	18	15	15	10	12	296
235	2	7	8	8	8	9	9	9	8	8	8	9	9	8	7	7	5	6	135
236	16	65	81	82	78	89	85	85	83	80	82	91	92	81	69	68	46	55	1328
237	29	116	143	145	138	157	150	150	148	142	146	162	164	144	122	121	82	97	2356
238	0	0	0	0	0	0	0	0	0	0	0	0	0	0	0	0	0	0	0
239	6	25	32	32	30	32	30	31	31	31	33	37	39	36	31	31	21	24	532
240	11	44	58	58	55	58	54	56	56	57	59	68	70	64	57	57	38	43	963
241	19	74	96	98	92	98	90	93	94	95	99	113	117	108	95	95	64	72	1612
242	9	38	49	50	47	50	46	48	48	49	51	58	60	55	48	49	33	37	825
243	15	61	80	81	76	81	75	77	77	79	82	93	97	89	78	79	53	60	1333
244	13	54	70	71	67	71	66	68	68	69	72	82	85	78	69	69	46	53	1171
245	10	40	52	52	49	52	48	50	50	51	53	61	63	58	51	51	34	39	864
246	10	42	54	55	52	55	51	53	53	54	56	64	66	61	54	54	36	41	911
247	7	29	37	38	36	38	35	36	36	37	38	44	45	42	37	37	25	28	625
248	12	49	64	65	61	65	60	62	62	63	66	75	78	72	63	63	42	48	1070
249	24	94	123	124	117	124	115	118	119	121	126	144	149	137	120	121	81	92	2049
250	3	11	13	14	13	15	14	14	14	13	14	15	16	14	12	12	8	9	224
251	8	32	40	40	38	44	42	42	41	39	40	45	45	40	34	33	23	27	653
252	63	252	311	315	300	342	326	326	321	307	317	351	356	313	266	262	177	211	5116
253	22	90	111	113	107	122	117	117	115	110	114	126	128	112	95	94	64	76	1833
254	1	4	5	5	5	5	5	5	5	5	5	6	6	5	5	5	3	4	84
255	0	1	2	2	2	2	2	2	2	2	2	2	2	2	2	2	1	1	31
256	36	146	189	192	181	191	177	183	183	187	195	222	229	211	186	187	125	142	3162
257	14	57	73	74	70	74	69	71	71	72	76	86	89	82	72	72	49	55	1226
258	16	64	84	85	80	85	78	81	81	83	86	98	101	93	82	83	55	63	1398
259	20	82	107	108	102	108	100	103	103	105	110	125	129	119	105	105	71	80	1782
260	41	163	211	214	202	213	198	204	205	208	218	247	256	236	208	208	140	159	3531
261	29	117	151	153	145	153	142	146	147	149	156	178	184	169	149	149	100	114	2531
262	13	52	68	69	65	69	64	66	66	67	70	80	82	76	67	67	45	51	1137
263	8	34	44	45	42	45	41	43	43	44	46	52	54	49	43	44	29	33	739
264	4	18	23	24	22	24	22	23	23	23	24	27	28	26	23	23	15	18	390
265	3	13	16	16	15	17	16	16	16	16	17	19	19	18	15	15	10	12	269
266	0	1	1	1	1	2	2	2	1	1	1	2	2	1	1	1	1	1	22
267	6	25	31	31	29	34	32	32	32	30	31	35	35	31	26	26	17	21	504
268	17	68	85	86	82	93	89	89	87	84	86	95	97	85	72	71	48	57	1391
269	21	83	104	106	99	109	106	108	108	105	108	120	122	108	93	91	61	73	1725
270	32	130	169	171	161	171	158	163	164	167	174	198	205	189	166	167	112	127	2824
271	25	100	130	131	124	131	122	125	126	128	134	152	157	145	127	128	86	97	2168
272	18	70	91	93	87	92	86	88	89	90	94	107	111	102	90	90	61	69	1528
273	10	41	53	54	51	54	50	52	52	53	55	63	65	60	52	53	35	40	893
274	33	134	174	176	166	176	163	168	169	172	179	204	211	194	171	172	115	131	2908
275	6	25	33	33	31	33	31	32	32	32	34	38	40	37	32	32	22	25	548
276	0	1	2	2	1	2	1	2	2	2	2	2	2	2	2	2	1	1	29
277	5	21	26	26	25	28	27	27	27	25	26	29	30	26	22	22	15	17	424
278	8	32	39	40	38	43	41	41	41	39	40	44	45	40	34	33	22	27	647
279	26	102	127	128	122	139	133	133	131	125	129	143	145	127	108	107	72	86	2083
280	6	23	28	28	27	31	29	29	29	28	29	32	32	28	24	24	16	19	462
281	9	38	49	50	45	45	46	49	52	51	54	59	60	54	48	46	31	37	823
282	11	43	56	57	53	57	52	54	54	55	58	66	68	62	55	55	37	42	935
283	26	105	136	138	130	138	128	132	132	135	141	160	165	152	134	135	90	103	2280
284	17	68	88	89	84	89	82	85	85	87	91	103	107	98	86	87	58	66	1470
285	14	57	74	74	70	74	69	71	71	73	76	86	89	82	72	73	49	55	1229
286	1	2	3	3	3	3	3	3	3	3	3	4	4	3	3	3	2	2	51
287	0	1	1	1	1	2	1	1	1	1	1	2	2	1	1	1	1	1	20
288	3	11	13	13	13	15	14	14	14	13	14	15	15	13	11	11	8	9	219
289	51	206	255	258	245	280	267	267	263	252	259	287	291	256	217	214	145	173	4186
290	5	18	23	23	22	25	24	24	23	22	23	26	26	23	19	19	13	15	373
291	18	73	95	96	88	90	91	95	99	98	102	112	114	102	90	87	59	70	1579
292	0	0	0	0	0	0	0	0	0	0	0	0	0	0	0	0	0	0	0
293	15	59	77	78	73	77	72	74	74	76	79	90	93	85	75	76	51	58	1282
294	13	52	67	68	64	68	63	65	65	67	70	79	82	75	66	67	45	51	1127
295	9	37	49	49	46	49	46	47	47	48	50	57	59	54	48	48	32	36	811
296	2	6	8	8	8	8	8	8	8	8	8	9	9	8	7	7	5	6	131
297	16	66	81	82	78	89	85	85	84	80	83	92	93	82	69	69	46	55	1335
298	5	20	25	25	24	27	26	26	26	25	25	28	28	25	21	21	14	17	408
299	6	24	30	30	29	33	31	31	31	29	30	34	34	30	25	25	17	20	489
300	26	104	129	131	124	140	134	134	133	128	132	146	148	130	111	110	74	87	2121
301	88	352	456	462	436	461	428	441	443	450	471	535	553	509	449	450	302	343	7629
302	50	201	261	264	249	263	244	252	253	257	269	305	316	291	256	257	173	196	4357
303	4	15	19	19	18	19	18	18	18	19	20	22	23	21	19	19	13	14	318
304	2	7	9	9	9	10	9	9	9	9	9	10	10	9	8	8	5	6	147
305	25	100	123	125	119	135	129	129	127	122	125	139	141	124	105	104	70	84	2026
306	3	13	16	16	15	18	17	17	17	16	16	18	18	16	14	14	9	11	264
307	3	10	13	13	13	14	13	13	14	13	14	15	15	13	12	11	8	9	216
308	8	31	40	40	38	39	38	39	42	43	44	48	48	43	38	37	24	27	667
309	0	0	0	0	0	0	0	0	0	0	0	0	0	0	0	0	0	0	0
310	23	91	118	120	113	120	111	114	115	117	122	139	144	132	116	117	78	89	1979
311	3	12	16	16	15	16	15	16	16	15	16	18	19	17	15	15	10	11	261
312	3	12	15	15	15	17	16	16	16	15	16	17	17	15	13	13	9	10	250
313	8	34	42	42	40	46	44	43	43	41	42	47	48	42	35	35	24	28	684
314	40	159	197	200	190	216	207	206	203	195	201	222	226	198	168	166	112	134	3240
315	66	265	328	332	316	360	344	343	338	324	334	370	375	330	280	276	187	222	5390
316	11	46	57	58	55	62	60	60	59	57	59	65	66	58	49	49	33	39	943
317	20	79	102	104	98	104	96	99	99	101	106	120	124	114	101	101	68	77	1713
318	10	38	49	50	47	50	46	48	48	49	51	58	60	55	49	49	33	37	827
319	20	81	101	102	97	110	105	105	103	100	103	114	116	102	87	86	58	69	1659
320	6	23	28	29	27	31	30	30	29	28	29	32	33	29	24	24	16	19	467
321	7	28	35	35	34	38	37	36	36	34	35	39	40	35	30	29	20	24	572
322	10	41	51	52	49	56	54	54	53	51	52	58	59	51	44	43	29	35	842
323	16	65	81	82	78	88	85	84	83	80	82	91	92	81	69	68	46	55	1326
324	22	90	113	114	108	120	115	116	117	114	117	129	131	115	100	98	65	76	1860
325	3	14	18	18	17	18	17	17	17	17	18	21	21	20	17	17	12	13	295
326	8	33	43	43	41	43	40	41	42	42	44	50	52	48	42	42	28	32	714
327	5	20	26	26	25	26	24	25	25	25	27	30	31	29	25	25	17	19	430
328	5	20	25	25	24	26	25	25	25	25	26	29	29	26	23	23	15	18	414
329	3	12	15	15	15	17	16	16	16	15	16	17	17	15	13	13	9	10	250
330	10	38	47	48	46	52	50	50	49	47	48	53	54	48	40	40	27	32	779
331	21	84	104	105	100	114	109	109	107	103	106	117	119	104	89	87	59	70	1707
332	61	244	301	305	290	331	316	315	311	298	307	340	345	303	257	254	172	204	4954
333	0	1	1	1	1	1	1	1	1	1	1	1	1	1	1	1	1	1	17
334	0	0	0	0	0	0	0	0	0	0	0	0	0	0	0	0	0	0	0
335	0	0	1	1	1	1	1	1	1	1	1	1	1	1	1	1	0	0	14
336	9	37	48	49	46	49	45	46	47	47	50	56	58	54	47	47	32	36	803
337	15	61	80	81	76	80	75	77	77	78	82	93	96	89	78	78	53	60	1329
338	20	82	106	108	102	107	100	103	103	105	110	125	129	119	105	105	70	80	1779
339	3	14	18	18	17	18	16	17	17	17	18	21	21	20	17	17	12	13	294
340	2	6	8	8	8	9	8	8	8	8	8	9	9	8	7	7	5	6	132
341	6	23	29	29	28	32	30	30	30	28	29	33	33	29	25	24	16	20	474
342	19	75	92	94	89	101	97	97	95	91	94	104	106	93	79	78	53	63	1520
343	46	184	233	235	222	243	235	237	241	239	244	269	272	240	209	204	136	158	3847
344	4	14	19	19	18	19	17	18	18	18	19	22	23	21	18	18	12	14	311
345	11	43	56	57	53	56	52	54	54	55	58	65	68	62	55	55	37	42	933
346	39	155	201	204	192	203	189	194	195	199	208	236	244	225	198	199	133	151	3365
347	0	0	0	0	0	0	0	0	0	0	0	0	0	0	0	0	0	0	0
348	14	57	74	75	71	75	70	72	72	73	77	87	90	83	73	74	49	56	1242
349	1	3	4	4	4	4	4	4	4	4	4	5	5	5	4	4	3	3	69
350	2	8	11	11	10	11	10	10	10	11	11	12	13	12	10	11	7	8	178
351	4	14	18	19	18	19	17	18	18	18	19	22	22	20	18	18	12	14	308
352	3	11	14	15	14	15	14	14	14	14	15	17	17	16	14	14	10	11	242
353	3	11	14	14	13	15	14	14	14	14	14	16	16	14	12	12	8	10	228
354	7	30	37	37	36	41	39	39	38	37	38	42	42	37	32	31	21	25	609
355	93	373	487	489	458	470	462	475	508	527	534	581	589	523	469	454	294	330	8116
356	11	45	59	60	56	60	55	57	57	58	61	69	71	66	58	58	39	44	984
357	25	101	131	133	125	132	123	127	127	129	135	153	159	146	129	129	87	98	2189
358	24	96	124	126	119	126	116	120	120	123	128	146	151	139	122	123	82	93	2078
359	35	140	182	184	174	184	171	176	177	180	188	214	221	203	179	180	121	137	3046
360	20	79	102	103	98	103	96	99	99	101	105	120	124	114	100	101	68	77	1709
361	13	53	69	69	66	69	64	66	67	68	71	80	83	77	67	68	45	52	1147
362	1	3	4	4	4	4	4	4	4	4	4	5	5	5	4	4	3	3	69
363	16	63	81	82	78	82	76	79	79	80	84	95	99	91	80	80	54	61	1360
364	19	75	97	98	93	98	91	94	94	96	100	113	117	108	95	95	64	73	1620
365	6	24	31	31	30	32	30	31	31	31	32	36	37	34	29	29	20	23	517
366	142	570	714	723	685	764	729	733	731	713	736	816	831	737	634	626	420	493	11797
367	5	19	24	25	23	25	23	23	24	24	25	28	29	27	24	24	16	18	406
368	31	124	161	163	154	163	151	156	156	159	166	189	195	180	159	159	107	121	2694
369	5	21	27	27	26	27	25	26	26	26	28	31	32	30	26	26	18	20	447
370	9	36	47	48	45	48	44	45	46	46	49	55	57	52	46	46	31	35	785
371	16	64	83	84	79	84	78	80	81	82	86	97	101	93	82	82	55	62	1389
372	4	16	21	21	20	21	19	20	20	20	21	24	25	23	20	21	14	16	346
373	6	25	32	32	30	32	30	31	31	32	33	37	39	36	31	32	21	24	534
374	10	40	51	52	49	52	48	50	50	51	53	60	62	57	51	51	34	39	860
375	12	49	64	65	61	65	60	62	62	63	66	75	78	72	63	63	43	48	1071
376	127	508	628	637	605	689	658	657	647	621	640	709	720	633	538	531	359	427	10334
377	0	0	0	0	0	0	0	0	0	0	0	0	0	0	0	0	0	0	0
378	81	325	422	428	403	427	396	408	410	417	436	495	512	471	415	417	280	317	7060
379	59	236	306	310	293	310	287	296	297	302	316	359	371	342	301	302	203	230	5120
380	3	12	16	16	15	16	15	15	15	15	16	18	19	17	15	15	10	12	260
381	14	56	73	74	69	73	68	70	70	72	75	85	88	81	71	72	48	55	1214
382	22	86	112	114	107	113	105	108	109	111	116	131	136	125	110	111	74	84	1874
383	4	14	19	19	18	19	17	18	18	18	19	22	23	21	18	18	12	14	311
384	12	49	63	64	60	64	59	61	61	62	65	74	76	70	62	62	42	47	1053
385	62	247	319	323	305	325	302	311	311	314	328	372	384	352	309	310	208	237	5319
386	246	988	1223	1240	1178	1341	1280	1279	1260	1209	1247	1381	1402	1234	1048	1035	700	832	20123
387	1	2	3	3	3	3	3	3	3	3	3	3	4	3	3	3	2	2	50
388	16	63	82	83	78	83	77	79	79	81	84	96	99	91	80	81	54	61	1367
389	43	173	224	227	214	227	210	217	218	221	232	263	272	251	221	221	149	169	3752
390	189	759	985	997	941	996	923	952	955	972	1016	1154	1194	1099	968	972	653	740	16465
391	60	242	314	318	300	317	294	303	304	310	324	368	380	350	309	310	208	236	5247
392	15	60	78	79	75	79	73	76	76	77	81	92	95	87	77	77	52	59	1308
393	12	47	61	62	58	62	57	59	59	60	63	72	74	68	60	60	41	46	1021
394	16	65	84	85	80	85	79	81	82	83	87	99	102	94	83	83	56	63	1407
395	94	378	491	497	469	496	460	474	476	484	506	575	595	548	483	484	325	369	8204
396	42	167	207	210	199	226	215	215	212	204	211	234	238	210	179	177	119	142	3407
397	265	1063	1313	1332	1265	1442	1378	1375	1355	1298	1338	1481	1504	1322	1122	1107	749	891	21600
398	89	358	465	471	444	470	436	449	451	459	480	545	563	519	457	459	308	349	7772
399	36	144	187	190	179	189	176	181	182	185	193	220	227	209	184	185	124	141	3132
400	49	197	255	259	244	258	239	247	248	252	263	299	309	285	251	252	169	192	4268
401	30	121	157	159	150	159	147	152	152	155	162	184	190	175	154	155	104	118	2624
402	21	83	107	109	102	108	101	104	104	106	111	126	130	120	105	106	71	81	1795
403	186	745	967	979	923	978	906	935	938	954	997	1133	1172	1079	951	954	641	726	16164
404	239	957	1243	1259	1187	1257	1165	1201	1205	1226	1282	1457	1506	1387	1222	1226	824	934	20777
405	129	516	670	679	640	678	628	648	650	661	691	786	812	748	659	661	444	503	11203
406	298	1197	1550	1570	1481	1573	1460	1503	1507	1530	1599	1815	1875	1724	1517	1521	1022	1160	25902
407	93	374	463	469	446	508	485	485	477	458	472	522	531	466	396	391	264	314	7614
408	271	1086	1385	1389	1322	1429	1432	1423	1420	1416	1478	1685	1667	1439	1192	1206	839	943	23022
409	1	2	3	3	3	3	3	3	3	3	3	4	4	3	3	3	2	2	51
410	21	84	108	110	104	110	102	105	105	107	112	127	131	121	107	107	72	81	1814
411	37	149	193	195	184	195	181	187	187	190	199	226	234	216	190	191	128	145	3227
412	4	18	23	24	22	24	22	23	23	23	24	27	28	26	23	23	16	18	391
413	0	0	0	0	0	0	0	0	0	0	0	0	0	0	0	0	0	0	0
414	700	2808	3521	3530	3441	3952	3876	3747	3554	3539	3672	4294	4261	3611	2921	3001	2132	2356	58916
415	0	0	0	0	0	0	0	0	0	0	0	0	0	0	0	0	0	0	0
416	5	21	26	26	25	29	29	28	26	26	27	32	31	27	22	22	16	17	435
417	79	318	398	399	389	447	439	424	402	400	416	486	482	409	330	340	241	267	6666
418	0	1	1	1	1	1	1	1	1	1	1	1	1	1	1	1	1	1	17
419	1	2	3	3	3	2	3	3	3	3	3	4	4	4	3	3	2	2	51
420	25	100	124	124	110	109	116	121	121	111	112	123	119	91	81	78	51	55	1771
421	26	103	128	127	113	112	120	125	124	114	116	126	122	94	83	80	53	57	1823
422	14	54	67	67	60	59	63	66	65	60	61	67	64	50	44	42	28	30	961
423	11	43	53	53	47	47	50	52	52	48	48	53	51	39	35	33	22	24	761
424	72	288	356	355	315	312	334	348	347	319	323	352	341	262	232	224	147	159	5086
425	24	95	117	117	104	103	110	115	115	105	107	116	113	87	77	74	48	52	1679
426	98	395	537	548	520	453	485	513	540	600	648	752	761	713	625	624	406	472	9690
427	221	887	1207	1232	1169	1018	1091	1154	1213	1350	1457	1690	1712	1602	1406	1403	914	1060	21786
428	0	1	1	1	1	1	1	1	1	1	1	1	1	1	1	1	1	1	17
429	0	1	1	1	1	1	1	1	1	1	1	1	1	1	1	0	0	0	14
430	2	10	12	12	11	11	11	12	12	11	11	12	12	9	8	8	5	5	174
431	6	23	29	29	25	25	27	28	28	26	26	28	27	21	19	18	12	13	410
432	44	175	216	216	192	190	203	211	211	194	196	214	207	159	141	136	89	96	3090
433	201	807	996	993	883	874	935	974	971	893	904	986	955	734	649	628	411	444	14238
434	124	499	616	614	546	541	578	602	600	552	559	610	590	454	401	388	254	275	8803
435	10	41	51	51	45	45	48	50	50	46	46	50	49	37	33	32	21	23	728
436	18	72	89	89	79	78	84	87	87	80	81	88	85	66	58	56	37	40	1274
437	0	0	0	0	0	0	0	0	0	0	0	0	0	0	0	0	0	0	0
438	44	174	237	242	230	200	214	227	239	265	286	332	337	315	277	276	180	208	4283
439	93	374	509	520	493	430	460	487	512	570	615	713	722	676	593	592	386	447	9192
440	0	0	0	0	0	0	0	0	0	0	0	0	0	0	0	0	0	0	0
441	0	1	1	1	1	1	1	1	1	1	1	1	1	1	1	1	0	0	15
442	20	81	99	99	88	87	93	97	97	89	90	98	95	73	65	63	41	44	1419
443	13	52	65	64	57	57	61	63	63	58	59	64	62	48	42	41	27	29	925
444	16	64	79	79	70	69	74	77	77	71	72	78	76	58	51	50	33	35	1129
445	4	15	18	18	16	16	17	18	18	16	17	18	18	14	12	12	8	8	263
446	5	20	25	25	22	22	24	25	25	23	23	25	24	19	16	16	10	11	360
447	46	183	226	225	200	198	212	221	220	202	205	224	216	166	147	142	93	101	3227
448	44	178	220	219	195	193	206	215	214	197	200	218	211	162	143	139	91	98	3143
449	129	517	637	636	565	560	598	623	621	571	579	631	611	470	415	402	263	284	9112
450	68	271	334	333	296	293	314	327	326	300	303	331	320	246	218	211	138	149	4778
451	33	131	162	161	143	142	152	158	158	145	147	160	155	119	105	102	67	72	2312
452	123	494	610	608	541	535	572	596	594	547	553	604	584	449	397	384	252	272	8715
453	23	92	113	113	100	99	106	111	110	101	103	112	108	83	74	71	47	50	1616
454	26	105	129	129	115	113	121	126	126	116	117	128	124	95	84	81	53	58	1846
455	2	7	10	10	9	8	9	9	10	11	12	13	14	13	11	11	7	8	174
456	6	22	30	31	29	26	27	29	31	34	37	43	43	40	35	35	23	27	548
457	7	29	39	40	38	33	35	37	39	44	47	54	55	52	45	45	29	34	702
458	4	17	20	20	18	18	19	20	20	18	18	20	20	15	13	13	8	9	290
459	10	42	52	51	46	45	48	50	50	46	47	51	49	38	34	33	21	23	736
460	25	101	125	125	111	110	118	122	122	112	114	124	120	92	82	79	52	56	1790
461	56	224	276	275	245	242	259	270	269	247	250	273	264	203	180	174	114	123	3944
462	6	23	28	28	25	25	26	27	27	25	25	28	27	21	18	18	12	12	401
463	5	20	25	25	22	22	23	24	24	22	22	24	24	18	16	16	10	11	353
464	16	64	79	79	70	69	74	77	77	71	71	78	75	58	51	50	32	35	1126
465	112	449	554	552	491	486	520	541	540	496	502	548	531	408	361	349	228	247	7915
466	54	215	266	265	236	233	249	260	259	238	241	263	255	196	173	167	110	118	3798
467	61	244	301	300	267	264	283	294	294	270	273	298	289	222	196	190	124	134	4304
468	166	666	822	819	729	721	771	803	801	737	746	814	787	605	535	518	339	366	11745
469	36	146	181	180	160	158	169	176	176	162	164	179	173	133	118	114	74	81	2580
470	43	174	215	214	190	189	202	210	209	193	195	213	206	158	140	135	89	96	3071
471	109	436	538	536	477	472	505	525	524	482	488	532	515	396	350	339	222	240	7686
472	39	155	192	191	170	168	180	187	187	172	174	190	184	141	125	121	79	85	2740
473	15	59	72	72	64	64	68	71	71	65	66	72	69	53	47	46	30	32	1036
474	21	84	114	116	110	96	103	109	114	127	137	159	161	151	133	132	86	100	2053
475	2	9	12	12	11	10	11	11	12	13	14	17	17	16	14	14	9	10	214
476	1	4	6	6	6	5	6	6	6	7	7	9	9	8	7	7	5	5	110
477	0	0	0	0	0	0	0	0	0	0	0	0	0	0	0	0	0	0	0
478	5	20	24	24	22	21	23	24	24	22	22	24	23	18	16	15	10	11	348
479	16	63	78	78	69	69	74	77	76	70	71	78	75	58	51	49	32	35	1119
480	124	496	612	610	543	537	575	598	597	549	556	606	587	451	399	386	253	273	8752
481	25	100	123	123	109	108	116	121	120	111	112	122	118	91	80	78	51	55	1763
482	24	96	119	118	105	104	111	116	115	106	108	117	114	87	77	75	49	53	1694
483	14	57	71	70	63	62	66	69	69	63	64	70	68	52	46	44	29	31	1008
484	12	48	60	60	53	52	56	58	58	54	54	59	57	44	39	38	25	27	854
485	18	73	90	90	80	79	85	88	88	81	82	89	86	66	59	57	37	40	1288
486	74	299	368	367	327	323	346	360	359	330	334	365	353	271	240	232	152	164	5264
487	74	295	365	364	323	320	342	356	355	327	331	361	349	269	238	230	150	163	5212
488	391	1567	1934	1928	1715	1697	1815	1890	1885	1734	1755	1915	1853	1425	1260	1219	798	862	27643
489	124	496	612	611	543	537	575	598	597	549	556	606	587	451	399	386	253	273	8753
490	112	451	556	555	493	488	522	543	542	499	505	551	533	410	362	351	229	248	7950
491	84	337	416	415	369	365	391	407	405	373	378	412	399	307	271	262	172	186	5949
492	77	311	384	382	340	337	360	375	374	344	348	380	368	283	250	242	158	171	5484
493	42	170	210	209	186	184	197	205	204	188	190	207	201	154	137	132	86	93	2995
494	52	210	260	259	230	228	244	254	253	233	236	257	249	191	169	164	107	116	3712
495	15	61	83	85	81	70	75	80	84	93	101	117	118	111	97	97	63	73	1504
496	75	301	409	418	396	345	370	391	411	458	494	573	580	543	477	476	310	359	7386
497	0	0	1	1	1	1	1	1	1	1	1	1	1	1	1	1	1	1	16
498	1	5	7	8	7	6	7	7	7	8	9	10	10	10	9	9	6	6	132
499	9	36	44	44	39	39	42	43	43	40	40	44	42	33	29	28	18	20	633
500	1	5	6	6	5	5	6	6	6	5	5	6	6	4	4	4	2	3	85
501	14	56	69	69	61	61	65	68	68	62	63	69	66	51	45	44	29	31	991
502	47	189	233	232	206	204	219	228	227	209	211	231	223	172	152	147	96	104	3330
503	20	79	98	98	87	86	92	96	95	88	89	97	94	72	64	62	40	44	1401
504	20	79	98	98	87	86	92	96	96	88	89	97	94	72	64	62	40	44	1402
505	20	79	97	97	86	85	91	95	95	87	88	96	93	72	63	61	40	43	1388
506	30	119	147	147	131	129	138	144	144	132	134	146	141	109	96	93	61	66	2107
507	46	185	228	228	202	200	214	223	223	205	207	226	219	168	149	144	94	102	3263
508	198	794	980	977	869	860	920	958	955	878	889	970	939	722	638	618	404	437	14006
509	43	171	211	210	187	185	198	206	206	189	191	209	202	155	137	133	87	94	3014
510	171	685	845	843	749	742	793	826	823	758	767	837	810	623	551	533	349	377	12082
511	197	792	977	975	867	858	918	955	953	876	887	968	937	720	637	616	403	436	13972
512	499	2000	2468	2461	2188	2166	2317	2412	2405	2212	2240	2443	2365	1819	1608	1556	1018	1101	35278
513	345	1385	1709	1704	1515	1500	1604	1670	1665	1532	1551	1692	1638	1259	1113	1077	705	762	24426
514	129	517	638	637	566	560	599	624	622	572	579	632	612	470	416	402	263	285	9123
515	24	96	119	119	105	104	112	116	116	107	108	118	114	88	77	75	49	53	1700
516	46	186	229	229	203	201	215	224	224	206	208	227	220	169	149	145	95	102	3278
517	145	580	789	806	764	666	713	754	793	883	952	1105	1119	1047	919	917	597	693	14242
518	55	219	298	304	289	252	270	285	300	334	360	418	423	396	347	347	226	262	5385
519	1	4	5	5	5	4	5	5	5	6	6	7	7	7	6	6	4	4	92
520	33	134	182	186	176	153	164	174	183	203	219	255	258	241	212	211	138	160	3282
521	8	33	40	40	36	35	38	40	39	36	37	40	39	30	26	25	17	18	577
522	2	8	10	10	9	9	9	10	10	9	9	10	10	7	7	6	4	4	143
523	12	47	58	58	52	51	55	57	57	52	53	58	56	43	38	37	24	26	834
524	22	90	111	110	98	97	104	108	108	99	100	110	106	82	72	70	46	49	1582
525	25	101	125	124	110	109	117	122	121	112	113	123	119	92	81	78	51	56	1779
526	85	342	423	421	375	371	397	413	412	379	383	418	405	311	275	266	174	188	6038
527	33	133	164	164	146	144	154	160	160	147	149	163	157	121	107	103	68	73	2346
528	19	77	95	94	84	83	89	92	92	85	86	94	91	70	62	60	39	42	1354
529	50	201	248	248	220	218	233	243	242	223	225	246	238	183	162	157	103	111	3551
530	100	402	496	494	440	435	465	484	483	444	450	491	475	365	323	312	205	221	7085
531	34	136	168	168	149	148	158	165	164	151	153	167	161	124	110	106	69	75	2406
532	0	0	0	0	0	0	0	0	0	0	0	0	0	0	0	0	0	0	0
533	86	345	426	425	378	374	400	416	415	382	387	422	408	314	278	268	176	190	6090
534	87	350	432	431	383	379	405	422	421	387	392	428	414	318	281	272	178	193	6173
535	1873	7512	9269	9243	8219	8136	8701	9059	9033	8310	8412	9178	8883	6830	6040	5843	3825	4134	132500
536	437	1754	2165	2159	1919	1900	2032	2116	2110	1941	1965	2143	2075	1595	1411	1365	893	965	30945
537	521	2091	2580	2573	2287	2264	2422	2521	2514	2313	2341	2554	2472	1901	1681	1626	1065	1150	36876
538	83	331	409	408	362	359	384	399	398	366	371	405	392	301	266	258	169	182	5843
539	0	0	0	0	0	0	0	0	0	0	0	0	0	0	0	0	0	0	0
540	0	1	2	2	2	2	2	2	2	2	2	2	2	2	2	2	1	1	31
541	0	1	1	1	1	1	1	1	1	1	1	1	1	1	1	1	0	0	15
542	55	222	302	308	292	254	272	288	303	337	364	422	428	400	351	350	228	265	5441
543	139	559	761	776	736	641	687	727	764	851	918	1065	1078	1009	886	884	576	668	13725
544	52	208	284	289	275	239	256	271	285	317	342	397	402	376	330	330	215	249	5117
545	4	18	24	25	23	20	22	23	24	27	29	34	34	32	28	28	18	21	434
546	0	0	0	0	0	0	0	0	0	0	0	0	0	0	0	0	0	0	0
547	1	3	4	4	4	4	4	4	4	4	4	4	4	3	3	3	2	2	61
548	8	32	39	39	35	35	37	38	38	35	36	39	38	29	26	25	16	18	563
549	16	65	80	80	71	71	75	79	78	72	73	80	77	59	52	51	33	36	1148
550	97	390	481	479	426	422	451	470	469	431	436	476	461	354	313	303	198	214	6871
551	30	119	147	146	130	129	138	143	143	132	133	145	141	108	96	92	61	65	2098
552	22	87	107	107	95	94	101	105	105	96	98	106	103	79	70	68	44	48	1535
553	25	99	122	122	108	107	115	119	119	109	111	121	117	90	80	77	50	54	1745
554	137	548	677	675	600	594	635	661	660	607	614	670	649	499	441	427	279	302	9675
555	53	212	262	261	232	230	246	256	255	235	238	260	251	193	171	165	108	117	3745
556	6	24	29	29	26	26	27	29	28	26	27	29	28	22	19	18	12	13	418
557	131	527	651	649	577	571	611	636	634	583	591	644	624	480	424	410	269	290	9302
558	84	338	417	416	370	366	392	408	407	374	379	413	400	307	272	263	172	186	5964
559	536	2150	2653	2645	2352	2328	2490	2592	2585	2378	2407	2626	2542	1955	1729	1672	1095	1183	37918
560	270	1083	1336	1332	1185	1173	1254	1306	1302	1198	1213	1323	1280	985	871	842	551	596	19100
561	143	572	706	704	626	620	663	690	688	633	641	699	677	521	460	445	291	315	10094
562	1	4	5	5	5	5	5	5	5	5	5	5	5	4	3	3	2	2	74
563	0	1	1	1	1	1	1	1	1	1	1	2	2	1	1	1	1	1	19
564	3	12	15	16	15	16	16	17	17	17	18	20	19	16	13	13	9	9	261
565	5	19	25	25	24	26	27	27	27	27	28	32	32	25	21	21	14	15	420
566	8	33	43	44	42	45	46	47	47	47	50	56	55	44	37	37	25	26	732
567	0	1	2	2	2	2	2	2	2	2	2	2	2	2	2	2	1	1	31
568	0	2	2	2	2	3	3	3	3	3	3	3	3	2	2	2	1	1	40
569	67	269	366	373	354	309	331	350	368	409	441	512	519	485	426	425	277	321	6602
570	30	121	165	168	160	139	149	158	166	185	199	231	234	219	192	192	125	145	2978
571	9	34	47	48	45	39	42	45	47	52	56	65	66	62	54	54	35	41	841
572	0	1	1	1	1	1	1	1	1	1	1	1	1	0	0	0	0	0	12
573	1	5	6	6	6	6	6	6	6	6	6	6	6	5	4	4	3	3	91
574	25	102	126	126	112	111	118	123	123	113	114	125	121	93	82	79	52	56	1801
575	36	142	176	175	156	154	165	172	171	158	160	174	168	130	115	111	73	78	2514
576	24	96	118	118	105	104	111	115	115	106	107	117	113	87	77	74	49	53	1689
577	17	69	85	85	76	75	80	84	83	77	78	85	82	63	56	54	35	38	1222
578	4	17	21	21	19	19	20	21	21	19	19	21	20	16	14	13	9	10	304
579	7	28	35	35	31	31	33	34	34	31	32	35	34	26	23	22	14	16	501
580	43	174	214	214	190	188	201	209	209	192	195	212	205	158	140	135	88	96	3063
581	121	486	600	599	532	527	563	587	585	538	545	594	575	442	391	378	248	268	8579
582	47	187	231	231	205	203	217	226	225	207	210	229	222	170	151	146	95	103	3305
583	118	475	586	585	520	515	550	573	571	526	532	580	562	432	382	370	242	261	8380
584	44	177	218	218	194	192	205	214	213	196	198	216	209	161	142	138	90	97	3122
585	112	450	556	554	493	488	521	543	541	498	504	550	532	409	362	350	229	248	7940
586	38	152	188	187	166	165	176	183	183	168	170	186	180	138	122	118	77	84	2681
587	45	179	221	220	196	194	207	216	215	198	200	219	212	163	144	139	91	98	3157
588	0	1	2	2	2	2	2	2	2	2	2	2	2	2	1	1	1	1	29
589	7	27	35	36	34	37	38	38	38	38	40	46	45	36	30	31	20	21	597
590	3	10	13	14	13	14	14	15	14	14	15	17	17	14	11	12	8	8	226
591	1	5	6	6	6	7	7	7	7	7	7	8	8	7	5	5	4	4	107
592	2	8	10	10	10	10	11	11	11	11	11	13	13	10	8	9	6	6	170
593	9	37	48	49	47	51	52	53	53	53	56	63	62	50	41	42	28	29	823
594	1	4	6	6	5	6	6	6	6	6	7	7	7	6	5	5	3	3	95
595	26	105	135	138	131	142	145	148	147	147	155	176	172	139	115	117	79	81	2298
596	3	13	17	17	16	17	18	18	18	18	19	22	21	17	14	14	10	10	282
597	3	12	16	16	15	17	17	17	17	17	18	21	20	16	14	14	9	10	269
598	1	6	8	8	7	8	8	8	8	8	9	10	10	8	6	7	4	5	129
599	1	3	4	4	4	3	3	4	4	4	5	5	5	5	4	4	3	3	68
600	23	92	126	128	121	106	113	120	126	140	151	176	178	167	146	146	95	110	2264
601	39	156	213	217	206	179	192	203	214	238	257	298	302	282	248	247	161	187	3839
602	111	446	550	549	488	483	517	538	536	493	499	545	527	405	359	347	227	245	7865
603	39	156	193	192	171	169	181	188	188	173	175	191	185	142	126	121	80	86	2756
604	8	32	40	40	35	35	37	39	39	36	36	39	38	29	26	25	16	18	568
605	11	45	55	55	49	48	52	54	54	49	50	54	53	40	36	35	23	25	788
606	5	22	27	26	24	23	25	26	26	24	24	26	25	20	17	17	11	12	380
607	48	192	237	236	210	208	223	232	231	213	215	235	227	175	154	149	98	106	3389
608	78	312	385	384	341	338	361	376	375	345	349	381	369	284	251	243	159	172	5503
609	78	311	384	383	341	337	361	375	374	344	349	380	368	283	250	242	159	171	5490
610	283	1137	1403	1399	1244	1231	1317	1371	1367	1258	1273	1389	1345	1034	914	884	579	626	20054
611	36	143	177	176	157	155	166	173	172	159	161	175	170	130	115	112	73	79	2529
612	5	21	26	26	23	23	24	25	25	23	24	26	25	19	17	16	11	12	371
613	149	599	739	737	655	649	694	722	720	663	671	732	708	545	482	466	305	330	10566
614	1	5	6	6	6	6	6	6	6	6	6	6	6	5	4	4	3	3	91
615	1	5	6	6	6	6	6	7	7	7	7	8	8	6	5	5	4	4	104
616	65	261	337	343	326	353	363	369	366	367	388	440	430	346	287	292	196	203	5732
617	8	31	40	41	39	42	43	44	44	44	46	52	51	41	34	35	23	24	682
618	2	10	12	13	12	13	13	13	13	13	14	16	16	13	10	11	7	7	208
619	4	16	21	21	20	22	23	23	23	23	24	27	27	22	18	18	12	13	357
620	18	74	95	97	92	100	103	104	104	104	110	124	122	98	81	83	56	57	1622
621	3	14	17	18	17	18	19	19	19	19	20	23	22	18	15	15	10	11	297
622	5	20	25	26	25	27	27	28	28	28	29	33	33	26	22	22	15	15	434
623	32	127	164	167	158	171	176	179	178	178	188	213	209	168	139	142	95	99	2783
624	28	114	147	150	142	154	158	161	160	160	169	191	187	151	125	127	86	89	2499
625	3	14	18	18	17	19	19	20	19	19	21	23	23	18	15	16	10	11	303
626	0	0	0	0	0	0	0	0	0	0	0	0	0	0	0	0	0	0	0
627	4	15	20	21	20	19	20	21	21	22	24	28	28	25	21	21	14	16	360
628	8	33	45	45	43	38	40	43	45	50	54	62	63	59	52	52	34	39	805
629	33	131	161	161	143	142	151	158	157	145	146	160	155	119	105	102	67	72	2308
630	27	109	134	134	119	118	126	131	131	120	122	133	128	99	87	85	55	60	1918
631	31	124	153	153	136	135	144	150	149	137	139	152	147	113	100	97	63	68	2191
632	42	168	207	206	183	182	194	202	202	185	188	205	198	152	135	130	85	92	2956
633	11	43	53	53	47	47	50	52	52	48	48	53	51	39	35	33	22	24	761
634	50	202	250	249	221	219	234	244	243	224	227	247	239	184	163	157	103	111	3567
635	35	141	174	173	154	152	163	170	169	156	158	172	166	128	113	109	72	77	2482
636	37	148	182	182	162	160	171	178	178	163	165	180	175	134	119	115	75	81	2605
637	20	80	98	98	87	86	92	96	96	88	89	97	94	72	64	62	40	44	1403
638	19	76	94	94	84	83	88	92	92	84	85	93	90	69	61	59	39	42	1344
639	0	1	1	1	1	1	1	1	1	1	1	1	1	1	1	1	0	0	15
640	1	3	3	3	3	3	4	4	4	4	4	4	4	3	3	3	2	2	57
641	4	16	21	21	20	22	22	23	23	23	24	27	27	21	18	18	12	13	355
642	0	1	1	2	1	2	2	2	2	2	2	2	2	2	1	1	1	1	27
643	0	1	1	1	1	1	1	1	1	1	2	2	2	1	1	1	1	1	20
644	0	1	1	1	1	1	1	1	1	1	2	2	2	1	1	1	1	1	20
645	15	62	80	81	77	84	86	87	87	87	92	104	102	82	68	69	47	48	1358
646	0	2	3	3	2	3	3	3	3	3	3	3	3	3	2	2	1	2	44
647	1	4	5	5	5	5	5	5	5	5	6	6	6	5	4	4	3	3	82
648	6	24	31	32	30	33	34	34	34	34	36	41	40	32	27	27	18	19	532
649	13	51	66	67	64	69	71	72	71	71	76	86	84	68	56	57	38	40	1120
650	47	190	246	251	238	258	265	269	267	267	283	321	314	253	209	213	143	148	4182
651	7	30	38	39	37	40	41	42	41	41	44	50	49	39	32	33	22	23	648
652	43	174	225	229	218	236	242	246	244	245	259	293	287	231	191	195	131	136	3825
653	49	195	252	256	243	264	271	275	274	274	290	328	321	259	214	218	147	152	4282
654	298	1197	1477	1473	1310	1296	1386	1443	1439	1324	1340	1462	1415	1088	962	931	609	659	21109
655	416	1669	2060	2054	1827	1808	1934	2013	2008	1847	1870	2040	1974	1518	1342	1299	850	919	29448
656	46	184	227	227	202	200	214	222	222	204	206	225	218	168	148	143	94	101	3251
657	111	446	551	549	488	483	517	538	537	494	500	545	528	406	359	347	227	246	7872
658	16	63	78	78	69	68	73	76	76	70	71	77	75	57	51	49	32	35	1114
659	47	188	232	232	206	204	218	227	226	208	211	230	223	171	151	146	96	104	3320
660	115	461	569	568	505	500	535	557	555	511	517	564	546	420	371	359	235	254	8142
661	32	127	157	156	139	137	147	153	153	140	142	155	150	115	102	99	65	70	2239
662	5	18	23	23	20	20	21	22	22	20	21	22	22	17	15	14	9	10	324
663	16	66	82	81	72	72	77	80	79	73	74	81	78	60	53	51	34	36	1165
664	3	13	17	18	17	18	19	19	19	19	20	23	22	18	15	15	10	10	295
665	1	2	3	3	3	3	3	3	3	3	3	4	4	3	2	2	2	2	49
666	2	7	9	9	8	9	9	9	9	9	10	11	11	9	7	7	5	5	145
667	1	2	3	3	3	3	3	3	3	3	4	4	4	3	3	3	2	2	52
668	0	0	0	0	0	0	0	0	0	0	0	0	0	0	0	0	0	0	0
669	1	3	4	4	4	5	5	5	5	5	5	6	6	4	4	4	3	3	76
670	7	28	36	36	34	37	38	39	39	39	41	46	45	37	30	31	21	21	605
671	1	3	4	4	4	4	4	5	4	4	5	5	5	4	4	4	2	2	68
672	4	18	23	24	22	24	25	25	25	25	27	30	30	24	20	20	14	14	394
673	187	749	967	985	935	1013	1041	1058	1051	1052	1113	1261	1234	994	823	839	564	583	16449
674	26	105	135	138	131	141	145	148	147	147	155	176	172	139	115	117	79	81	2297
675	30	121	156	159	151	164	168	171	170	170	180	204	200	161	133	136	91	94	2659
676	2	8	10	11	10	11	11	11	11	11	12	14	13	11	9	9	6	6	176
677	0	0	0	0	0	0	0	0	0	0	0	0	0	0	0	0	0	0	0
678	9	36	45	44	40	39	42	44	43	40	40	44	43	33	29	28	18	20	637
679	0	1	2	2	1	1	2	2	2	2	2	2	2	1	1	1	1	1	26
680	18	71	88	88	78	77	83	86	86	79	80	87	84	65	57	56	36	39	1258
681	27	109	134	134	119	118	126	131	131	120	122	133	128	99	87	84	55	60	1917
682	209	837	1033	1030	916	906	969	1009	1006	926	937	1023	990	761	673	651	426	461	14763
683	45	181	223	222	198	196	209	218	217	200	202	221	214	164	145	141	92	99	3187
684	23	91	112	112	99	98	105	110	109	101	102	111	108	83	73	71	46	50	1604
685	3	13	16	16	15	14	15	16	16	15	15	16	16	12	11	10	7	7	233
686	7	28	35	34	31	30	32	34	34	31	31	34	33	25	23	22	14	15	493
687	0	0	0	0	0	0	0	0	0	0	0	0	0	0	0	0	0	0	0
688	2	10	13	13	12	13	14	14	14	14	15	17	16	13	11	11	7	8	217
689	2	9	12	12	12	12	13	13	13	13	14	16	15	12	10	10	7	7	202
690	0	0	0	0	0	0	0	0	0	0	0	0	0	0	0	0	0	0	0
691	0	0	0	0	0	0	0	0	0	0	0	0	0	0	0	0	0	0	0
692	1	3	3	3	3	3	4	4	4	4	4	4	4	3	3	3	2	2	57
693	0	1	1	1	1	1	1	2	2	2	2	2	2	1	1	1	1	1	23
694	4	18	23	23	22	24	25	25	25	25	26	30	29	23	19	20	13	14	388
695	12	47	60	61	58	63	65	66	65	66	69	79	77	62	51	52	35	36	1024
696	6	24	32	32	30	33	34	34	34	34	36	41	40	32	27	27	18	19	533
697	5	21	27	28	27	29	30	30	30	30	32	36	35	28	23	24	16	17	468
698	5	18	24	24	23	25	26	26	26	26	27	31	30	24	20	21	14	14	404
699	0	2	2	2	2	2	2	2	2	2	3	3	3	2	2	2	1	1	35
700	6	22	28	28	25	24	26	27	27	25	25	27	27	20	18	17	11	12	395
701	23	92	113	113	100	99	106	110	110	101	103	112	108	83	74	71	47	50	1615
702	94	377	465	464	412	408	437	455	453	417	422	461	446	343	303	293	192	207	6649
703	25	99	123	122	109	108	115	120	119	110	111	121	117	90	80	77	51	55	1752
704	44	178	219	219	194	192	206	214	214	197	199	217	210	162	143	138	90	98	3134
705	8	32	40	40	36	35	38	39	39	36	36	40	38	30	26	25	17	18	573
706	0	0	0	0	0	0	0	0	0	0	0	0	0	0	0	0	0	0	0
707	0	0	0	0	0	0	0	0	0	0	0	0	0	0	0	0	0	0	0
708	0	0	0	0	0	0	0	0	0	0	0	0	0	0	0	0	0	0	0
709	37	148	191	195	185	200	206	209	208	208	220	249	244	197	163	166	111	115	3252
710	8	32	42	42	40	44	45	46	45	45	48	54	53	43	35	36	24	25	707
711	2	8	10	10	10	11	11	11	11	11	12	13	13	11	9	9	6	6	174
712	8	33	43	44	41	45	46	47	47	47	49	56	55	44	37	37	25	26	730
713	0	2	2	3	2	3	3	3	3	3	3	3	3	3	2	2	1	1	42
714	0	0	0	0	0	0	0	0	0	0	0	0	0	0	0	0	0	0	0
715	0	1	1	1	1	1	1	1	1	1	1	1	1	1	1	1	1	1	17
716	9	36	46	47	45	48	50	50	50	50	53	60	59	47	39	40	27	28	784
717	1	3	4	4	4	4	4	4	4	4	4	5	5	4	3	3	2	2	64
718	14	55	70	72	68	74	76	77	77	77	81	92	90	72	60	61	41	42	1199
719	1	4	5	6	5	6	6	6	6	6	6	7	7	6	5	5	3	3	93
720	1	6	7	7	7	8	8	8	8	8	8	9	9	7	6	6	4	4	121
721	0	0	0	0	0	0	0	0	0	0	0	0	0	0	0	0	0	0	0
722	0	1	1	1	1	1	1	1	1	1	1	1	1	1	1	1	0	0	15
723	0	0	0	0	0	0	0	0	0	0	0	0	0	0	0	0	0	0	0
724	2	6	9	9	8	7	8	8	8	9	10	12	12	11	9	9	6	6	149
725	0	2	3	3	2	2	2	3	3	3	3	4	4	3	3	3	2	2	47
726	0	0	0	0	0	0	0	0	0	0	0	0	0	0	0	0	0	0	0
727	21	82	106	108	103	111	114	116	115	116	122	139	136	109	90	92	62	64	1806
728	31	124	160	163	155	168	172	175	174	174	184	209	205	165	136	139	93	97	2724
729	23	91	118	120	114	123	126	129	128	128	135	153	150	121	100	102	68	71	2000
730	1	6	7	8	7	8	8	8	8	8	9	10	9	8	6	6	4	4	125
731	18	72	93	94	90	97	100	101	101	101	107	121	118	95	79	80	54	56	1577
732	26	102	132	135	128	138	142	145	144	144	152	172	169	136	112	115	77	80	2249
733	3	10	14	14	13	14	15	15	15	15	16	18	17	14	11	12	8	8	232
734	0	2	2	2	2	2	3	3	3	3	3	3	3	2	2	2	1	1	39
735	7	28	36	36	35	37	39	39	39	39	41	47	46	37	30	31	21	22	610
736	0	1	1	1	1	1	1	1	1	1	1	1	1	1	1	1	1	1	17
737	0	1	2	2	2	2	2	2	2	2	2	2	2	2	2	2	1	1	31
738	61	245	320	333	315	297	298	322	331	341	365	407	419	396	363	356	256	348	5773
739	5	18	24	25	24	22	22	24	25	26	27	30	31	30	27	27	19	26	432
740	0	0	0	0	0	0	0	0	0	0	0	0	0	0	0	0	0	0	0
741	0	0	0	0	0	0	0	0	0	0	0	0	0	0	0	0	0	0	0
742	0	0	0	0	0	0	0	0	0	0	0	0	0	0	0	0	0	0	0
743	2	6	8	9	8	8	8	8	9	9	9	11	11	10	9	9	7	9	150
744	298	1196	1567	1631	1541	1455	1458	1575	1621	1668	1786	1989	2050	1937	1778	1741	1251	1700	28242
745	17	66	87	90	85	81	81	87	90	92	99	110	114	107	99	97	69	94	1565
746	8	30	40	41	39	37	37	40	41	42	45	50	52	49	45	44	32	43	715
747	15	59	77	80	75	71	71	77	79	82	87	97	100	95	87	85	61	83	1381
748	54	215	282	293	277	261	262	283	291	300	321	357	368	348	319	313	225	305	5074
749	0	0	0	0	0	0	0	0	0	0	0	0	0	0	0	0	0	0	0
750	1	5	7	7	6	7	7	7	7	7	7	8	8	7	6	6	4	5	112
751	19	77	98	97	92	101	96	99	104	99	104	115	110	95	85	81	57	73	1602
752	203	813	1038	1027	970	1064	1008	1048	1099	1044	1095	1209	1156	1006	900	859	606	766	16911
753	14	56	71	70	66	73	69	72	75	71	75	83	79	69	61	59	41	52	1156
754	37	149	195	202	192	187	183	194	200	206	221	247	255	241	222	216	154	208	3509
755	93	374	490	510	482	455	456	493	507	522	559	623	641	606	556	545	391	532	8835
756	12	47	62	65	61	58	58	62	64	66	71	79	81	77	70	69	50	67	1119
757	125	502	658	684	647	610	612	661	680	700	749	835	860	813	746	730	525	713	11850
758	53	213	279	291	275	259	260	281	289	297	318	355	365	345	317	310	223	303	5033
759	45	182	238	248	234	221	222	240	247	254	272	303	312	295	271	265	190	259	4298
760	198	792	1038	1080	1021	964	966	1043	1074	1105	1183	1318	1358	1283	1178	1153	829	1126	18709
761	1049	4208	5512	5737	5420	5118	5128	5540	5703	5866	6282	6998	7210	6814	6254	6123	4401	5981	99344
762	666	2670	3497	3639	3438	3248	3254	3515	3618	3720	3984	4438	4571	4318	3963	3880	2788	3788	62995
763	201	807	1036	1035	978	1041	997	1045	1091	1054	1110	1229	1195	1060	955	917	650	837	17238
764	111	444	567	561	529	581	550	572	600	570	598	660	631	550	491	469	331	418	9233
765	155	624	796	787	744	816	773	804	843	801	840	927	887	772	690	659	465	587	12970
766	242	970	1238	1224	1156	1269	1202	1250	1310	1245	1306	1442	1379	1200	1073	1024	723	913	20166
767	86	344	439	434	410	450	426	443	464	441	463	511	489	425	380	363	256	324	7148
768	66	265	340	336	294	280	298	340	367	357	369	390	379	333	297	285	209	283	5488
769	0	0	0	0	0	0	0	0	0	0	0	0	0	0	0	0	0	0	0
770	46	183	239	246	238	250	228	232	239	248	267	302	312	295	274	263	186	243	4291
771	35	141	185	193	182	172	172	186	192	197	211	235	242	229	210	206	148	201	3337
772	15	59	77	80	76	71	72	77	80	82	88	98	101	95	87	86	61	84	1389
773	15	61	80	83	78	74	74	80	82	85	91	101	104	99	90	89	64	87	1437
774	13	52	68	71	67	63	63	69	71	73	78	87	89	84	77	76	54	74	1229
775	25	101	133	138	131	123	124	133	137	141	151	169	174	164	151	147	106	144	2392
776	95	380	498	519	490	463	464	501	516	530	568	633	652	616	565	554	398	541	8983
777	456	1831	2398	2496	2358	2227	2231	2410	2481	2552	2733	3045	3137	2964	2721	2664	1915	2602	43221
778	125	502	649	658	622	635	617	654	679	671	711	789	784	713	647	626	446	588	11116
779	110	442	564	558	527	578	547	569	597	567	595	657	628	547	489	466	329	416	9186
780	74	298	380	376	355	389	369	383	402	382	401	442	423	368	329	314	222	280	6187
781	135	543	693	686	647	710	673	700	734	697	731	807	772	672	601	573	405	511	11290
782	413	1657	2116	2092	1976	2168	2054	2135	2239	2127	2231	2464	2356	2051	1834	1750	1235	1561	34459
783	1376	5519	7046	6967	6581	7220	6841	7112	7457	7084	7431	8207	7847	6830	6108	5829	4112	5198	114765
784	136	545	697	689	639	681	661	702	741	708	740	809	776	677	605	578	412	530	11326
785	239	957	1229	1214	1062	1011	1076	1228	1326	1289	1332	1410	1371	1205	1075	1029	756	1023	19832
786	435	1744	2241	2212	1935	1843	1962	2238	2417	2350	2428	2570	2499	2195	1959	1876	1378	1865	36147
787	376	1509	1939	1914	1674	1595	1698	1937	2091	2033	2101	2224	2162	1900	1695	1623	1193	1614	31278
788	700	2807	3606	3560	3114	2966	3157	3602	3889	3781	3907	4136	4021	3533	3152	3019	2218	3001	58169
789	306	1227	1576	1556	1361	1296	1380	1574	1700	1653	1708	1808	1758	1544	1378	1320	970	1312	25427
790	542	2175	2794	2758	2413	2298	2447	2791	3013	2930	3028	3205	3116	2738	2443	2340	1719	2326	45076
791	312	1252	1609	1588	1389	1323	1409	1607	1735	1687	1743	1845	1794	1576	1406	1347	990	1339	25951
792	270	1082	1390	1372	1200	1143	1217	1388	1499	1457	1506	1594	1550	1362	1215	1164	855	1157	22421
793	553	2219	2851	2814	2461	2345	2496	2847	3074	2989	3089	3269	3178	2793	2492	2387	1753	2372	45982
794	135	543	712	741	700	661	662	715	736	758	811	904	931	880	808	791	568	772	12828
795	81	326	427	444	420	396	397	429	441	454	486	542	558	527	484	474	341	463	7690
796	65	261	342	356	337	318	318	344	354	364	390	435	448	423	388	380	273	371	6167
797	22	89	116	121	114	108	108	117	120	124	133	148	152	144	132	129	93	126	2096
798	43	171	224	233	220	208	209	225	232	239	256	285	293	277	254	249	179	243	4040
799	105	421	551	573	542	511	513	554	570	586	628	699	721	681	625	612	440	598	9930
800	28	112	147	153	144	136	137	147	152	156	167	186	192	181	166	163	117	159	2643
801	86	344	450	468	443	418	419	452	466	479	513	571	588	556	510	500	359	488	8110
802	132	528	677	677	640	680	652	683	713	689	727	804	782	695	626	601	426	550	11282
803	20	81	103	102	96	106	100	104	109	104	109	120	115	100	89	85	60	76	1679
804	469	1883	2404	2377	2245	2463	2334	2426	2544	2417	2535	2800	2677	2330	2084	1988	1403	1773	39152
805	1512	6064	7740	7654	7229	7932	7515	7813	8192	7783	8164	9016	8621	7504	6710	6403	4518	5710	126080
806	549	2201	2809	2778	2624	2879	2728	2836	2973	2825	2963	3272	3129	2723	2435	2324	1640	2072	45760
807	652	2616	3339	3302	3118	3422	3242	3370	3534	3357	3522	3889	3719	3237	2895	2762	1949	2463	54388
808	445	1785	2280	2254	2107	2271	2183	2298	2420	2307	2414	2650	2540	2214	1979	1890	1341	1713	37091
809	107	430	553	545	477	455	484	552	596	579	599	634	616	541	483	463	340	460	8914
810	56	225	290	286	250	238	254	289	312	304	314	332	323	284	253	242	178	241	4671
811	78	312	401	395	346	329	351	400	432	420	434	459	447	392	350	335	246	333	6460
812	196	784	1008	995	870	829	882	1007	1087	1057	1092	1156	1124	987	881	844	620	839	16258
813	557	2235	2871	2834	2479	2362	2514	2868	3096	3011	3111	3293	3201	2813	2510	2404	1766	2390	46315
814	618	2480	3186	3145	2751	2621	2790	3182	3436	3341	3452	3654	3553	3122	2785	2668	1960	2652	51396
815	150	600	771	761	665	634	675	770	831	808	835	884	859	755	674	645	474	641	12432
816	156	627	806	795	696	662	705	805	869	845	873	924	898	789	704	674	495	670	12993
817	36	144	185	182	159	152	162	184	199	194	200	212	206	181	161	155	114	154	2980
818	474	1901	2443	2411	2109	2009	2139	2440	2634	2561	2647	2802	2724	2393	2135	2045	1503	2033	39403
819	398	1596	2050	2024	1770	1686	1795	2048	2211	2149	2221	2351	2286	2008	1792	1716	1261	1706	33068
820	0	0	1	1	1	1	1	1	1	1	1	1	1	1	1	1	0	1	15
821	43	173	226	236	223	210	211	227	234	241	258	287	296	280	257	251	181	246	4080
822	87	350	458	477	450	425	426	460	474	488	522	582	599	566	520	509	366	497	8256
823	274	1098	1439	1497	1415	1336	1338	1446	1488	1531	1639	1826	1882	1778	1632	1598	1148	1561	25926
824	81	323	424	441	416	393	394	426	438	451	483	538	554	524	481	470	338	460	7635
825	54	218	286	298	281	265	266	287	296	304	326	363	374	353	324	318	228	310	5151
826	70	280	366	381	360	341	342	369	380	390	417	464	478	451	414	405	291	395	6594
827	18	72	92	91	85	89	91	97	99	96	99	108	107	95	85	83	58	75	1540
828	11	45	58	58	54	57	57	60	62	60	63	69	68	60	54	52	37	48	973
829	47	187	236	231	215	235	237	249	255	243	250	270	262	225	199	192	134	168	3835
830	51	205	259	254	237	260	258	270	278	265	274	297	288	248	220	212	148	186	4210
831	278	1115	1423	1407	1329	1458	1382	1436	1506	1431	1501	1657	1585	1379	1234	1177	830	1050	23178
832	726	2910	3715	3674	3470	3807	3607	3750	3932	3735	3918	4327	4137	3601	3220	3073	2168	2740	60510
833	93	373	476	470	444	487	462	480	503	478	502	554	530	461	412	393	278	351	7747
834	35	141	181	179	169	185	175	182	191	182	190	210	201	175	157	149	105	133	2940
835	142	570	728	720	677	737	702	734	771	734	769	847	811	706	631	603	426	541	11849
836	63	255	327	323	282	269	286	327	353	343	354	375	365	321	286	274	201	272	5276
837	36	143	183	181	158	151	160	183	198	192	198	210	204	179	160	153	113	152	2954
838	87	348	447	441	386	368	392	447	482	469	485	513	499	438	391	374	275	372	7214
839	53	211	271	267	234	223	237	270	292	284	293	310	302	265	237	227	167	225	4368
840	126	506	650	642	562	535	569	650	701	682	705	746	725	637	569	545	400	541	10491
841	471	1889	2427	2396	2096	1996	2125	2424	2617	2545	2630	2784	2706	2378	2122	2032	1493	2020	39151
842	149	598	769	759	664	632	673	768	829	806	833	881	857	753	672	643	473	640	12399
843	111	447	574	567	496	472	503	574	619	602	622	659	640	563	502	481	353	478	9263
844	39	157	201	199	174	166	176	201	217	211	218	231	225	197	176	169	124	168	3249
845	74	295	380	375	328	312	332	379	409	398	411	435	423	372	332	318	233	316	6122
846	50	200	257	254	222	212	225	257	277	270	279	295	287	252	225	215	158	214	4149
847	52	208	267	264	231	220	234	266	288	280	289	306	298	262	233	223	164	222	4307
848	88	352	461	462	417	388	394	420	441	447	461	492	485	430	380	359	246	299	7022
849	47	187	245	255	241	228	228	247	254	261	280	311	321	303	278	272	196	266	4420
850	65	259	339	353	334	315	316	341	351	361	387	431	444	419	385	377	271	368	6116
851	32	130	170	177	167	158	158	171	176	181	194	216	222	210	193	189	136	184	3064
852	54	217	285	296	280	264	265	286	294	303	324	361	372	352	323	316	227	309	5128
853	58	231	301	311	293	281	282	304	313	320	341	378	388	364	333	326	233	315	5372
854	88	355	458	467	438	433	439	471	482	484	510	562	570	525	476	465	331	442	7996
855	33	134	167	163	151	165	171	181	183	175	178	190	186	159	140	136	94	118	2724
856	43	170	213	208	192	210	218	230	233	223	226	242	237	203	178	173	120	150	3469
857	345	1384	1728	1686	1559	1703	1767	1865	1893	1809	1835	1963	1921	1644	1442	1404	971	1215	28134
858	33	131	165	161	150	164	166	175	179	171	174	188	183	157	138	134	93	117	2679
859	30	120	153	151	143	157	148	154	162	154	161	178	170	148	133	127	89	113	2491
860	345	1382	1764	1745	1648	1808	1713	1781	1867	1774	1861	2055	1965	1711	1530	1460	1030	1302	28741
861	54	216	276	273	258	283	268	278	292	277	291	321	307	267	239	228	161	203	4492
862	47	188	241	238	225	246	234	243	255	242	254	280	268	233	208	199	140	177	3918
863	99	396	506	500	471	515	489	510	535	509	534	589	563	490	438	418	296	374	8232
864	169	678	869	858	781	802	802	872	928	892	929	1004	968	847	756	723	521	682	14081
865	52	207	265	262	229	218	232	265	286	278	288	304	296	260	232	222	163	221	4280
866	91	364	467	461	404	384	409	467	504	490	506	536	521	458	408	391	287	389	7537
867	413	1656	2128	2100	1837	1750	1863	2125	2294	2231	2305	2440	2372	2084	1860	1781	1309	1771	34319
868	221	888	1141	1126	985	938	999	1139	1230	1196	1236	1308	1272	1117	997	955	701	949	18398
869	88	355	456	450	394	375	399	455	492	478	494	523	508	447	399	382	281	380	7356
870	62	248	319	315	275	262	279	318	344	334	345	365	355	312	279	267	196	265	5140
871	171	686	881	870	761	725	771	880	950	924	955	1011	982	863	770	738	542	733	14213
872	55	221	284	280	246	234	248	283	305	297	307	325	316	278	248	237	174	235	4573
873	75	301	391	390	349	327	337	367	389	389	402	428	419	371	328	312	219	276	6070
874	85	342	448	448	404	376	383	409	431	435	449	480	472	418	370	350	241	294	6835
875	31	124	163	163	147	137	139	148	156	158	163	174	171	152	134	127	87	105	2479
876	50	202	264	264	239	222	226	240	252	256	264	282	277	246	217	206	141	171	4019
877	113	453	593	594	537	499	507	540	568	575	593	633	623	553	489	462	317	384	9033
878	6	22	29	29	27	25	25	27	28	28	29	31	31	27	24	23	16	19	446
879	168	673	881	917	867	818	820	886	912	938	1004	1119	1153	1089	1000	979	704	956	15884
880	106	426	558	580	548	518	519	560	577	593	635	708	729	689	633	619	445	605	10048
881	62	250	328	341	322	304	305	329	339	349	373	416	428	405	372	364	262	355	5904
882	85	340	445	463	438	413	414	448	461	474	507	565	582	550	505	495	355	483	8023
883	15	62	80	83	78	75	76	81	84	85	90	100	102	96	87	85	61	82	1422
884	104	416	520	507	469	512	531	561	570	544	552	591	578	495	434	423	292	366	8465
885	20	79	99	97	89	98	101	107	109	104	105	113	110	94	83	80	56	70	1614
886	27	107	133	130	120	131	136	144	146	140	142	151	148	127	111	108	75	94	2170
887	164	656	819	800	739	807	838	885	898	858	870	931	911	780	684	666	460	576	13342
888	32	128	162	159	149	163	160	167	173	165	171	187	180	156	138	133	93	117	2633
889	116	464	592	586	553	607	575	598	627	596	625	690	660	574	514	490	346	437	9650
890	35	142	181	179	169	186	176	183	192	182	191	211	202	176	157	150	106	134	2952
891	16	64	82	81	76	84	80	83	87	82	86	95	91	79	71	68	48	60	1333
892	31	123	157	155	146	161	152	158	166	158	165	183	175	152	136	130	92	116	2556
893	155	620	791	782	739	811	768	799	837	796	835	922	881	767	686	655	462	584	12890
894	198	795	1019	1007	908	919	931	1022	1091	1052	1093	1176	1136	995	888	849	614	810	16503
895	198	794	1020	1007	881	839	893	1019	1100	1070	1106	1170	1138	1000	892	854	628	849	16458
896	128	513	659	650	569	542	577	658	711	691	714	756	735	646	576	552	405	548	10630
897	53	212	273	269	235	224	239	272	294	286	295	313	304	267	238	228	168	227	4397
898	635	2547	3273	3231	2826	2692	2866	3269	3530	3432	3546	3754	3649	3207	2861	2740	2013	2724	52795
899	314	1259	1618	1597	1397	1331	1417	1616	1745	1697	1753	1856	1804	1585	1414	1355	995	1347	26100
900	98	391	504	499	438	416	440	498	536	523	541	573	558	491	437	418	305	407	8073
901	499	2002	2617	2621	2366	2201	2240	2391	2518	2544	2626	2803	2757	2445	2161	2046	1405	1715	39957
902	166	666	871	873	789	733	745	794	836	845	872	931	916	813	718	680	466	567	13281
903	130	522	683	684	618	575	584	622	654	662	683	729	718	637	563	532	365	443	10404
904	62	250	327	328	297	276	280	298	314	317	328	350	344	305	270	255	175	212	4988
905	204	818	1071	1073	970	901	915	975	1025	1037	1071	1143	1125	998	882	834	571	694	16307
906	383	1536	2010	2014	1820	1692	1719	1829	1924	1948	2010	2147	2112	1874	1656	1566	1073	1302	30615
907	106	426	557	558	504	469	476	507	533	540	557	595	585	519	459	434	297	361	8483
908	430	1724	2255	2261	2043	1899	1929	2053	2159	2186	2256	2409	2371	2103	1858	1758	1204	1462	34360
909	242	971	1271	1274	1151	1070	1087	1157	1217	1232	1271	1357	1336	1185	1047	991	678	824	19361
910	159	640	838	872	824	778	780	842	867	892	955	1064	1096	1036	951	931	669	909	15103
911	79	315	413	430	406	383	384	415	427	439	470	524	540	510	468	459	330	448	7440
912	75	301	394	410	387	366	367	396	408	419	449	500	515	487	447	437	314	427	7099
913	187	751	952	949	884	920	944	1004	1024	1002	1035	1122	1119	994	887	866	608	788	16036
914	169	678	887	921	869	825	828	894	919	943	1008	1122	1154	1087	997	976	700	950	15927
915	178	715	896	879	814	879	910	962	978	939	957	1026	1009	871	767	747	519	655	14701
916	24	97	121	118	109	119	124	131	133	127	129	138	135	115	101	98	68	85	1972
917	27	109	136	133	123	134	139	147	149	142	144	154	151	129	113	110	76	96	2212
918	24	95	118	115	106	116	121	127	129	124	125	134	131	112	98	96	66	83	1920
919	120	483	605	591	548	598	614	648	660	630	641	689	672	576	507	492	341	428	9843
920	230	921	1176	1163	1098	1205	1142	1188	1245	1183	1240	1370	1310	1140	1019	973	686	867	19156
921	45	180	230	227	214	235	223	232	243	231	242	267	256	223	199	190	134	169	3740
922	81	326	416	411	388	426	404	420	440	418	438	484	463	403	360	344	243	307	6772
923	662	2654	3388	3350	3164	3472	3289	3420	3586	3406	3573	3946	3773	3284	2937	2803	1977	2499	55183
924	132	530	677	669	632	693	657	683	716	680	714	788	754	656	587	560	395	499	11022
925	833	3339	4273	4223	3880	4062	3999	4297	4554	4364	4552	4949	4761	4159	3716	3551	2543	3300	69355
926	406	1628	2092	2065	1807	1721	1832	2090	2256	2194	2267	2400	2333	2050	1829	1752	1287	1741	33750
927	287	1152	1480	1461	1278	1217	1296	1478	1596	1552	1604	1698	1650	1450	1294	1239	910	1232	23874
928	235	941	1209	1193	1044	994	1058	1207	1303	1267	1309	1386	1348	1184	1056	1012	743	1006	19495
929	464	1862	2393	2362	2066	1968	2095	2390	2580	2509	2593	2744	2668	2344	2092	2004	1472	1991	38597
930	165	662	850	839	734	699	744	849	917	891	921	975	948	833	743	712	523	707	13712
931	157	631	821	819	732	686	708	772	819	817	844	899	880	779	690	656	461	582	12753
932	280	1123	1469	1472	1330	1237	1256	1337	1406	1424	1469	1569	1544	1370	1210	1145	784	952	22377
933	198	793	1038	1040	940	874	888	945	994	1006	1038	1109	1091	968	855	809	554	673	15813
934	490	1965	2571	2577	2328	2164	2199	2340	2461	2492	2571	2746	2702	2397	2118	2004	1372	1666	39163
935	91	364	476	477	431	401	407	434	456	462	476	509	501	444	392	371	254	309	7255
936	45	179	234	235	212	197	200	213	224	227	234	250	246	219	193	183	125	152	3568
937	60	243	317	318	288	267	271	289	304	308	317	339	334	296	262	247	169	206	4835
938	58	233	305	305	276	256	260	277	292	295	305	325	320	284	251	237	163	197	4639
939	87	350	458	459	415	386	392	417	438	444	458	489	481	427	377	357	244	297	6976
940	258	1035	1354	1357	1226	1140	1158	1232	1296	1312	1354	1446	1423	1263	1115	1055	723	877	20624
941	591	2372	2963	2891	2674	2918	3027	3197	3244	3101	3147	3367	3295	2822	2475	2410	1667	2087	48248
942	105	420	526	516	478	516	534	565	574	551	562	603	593	513	452	440	306	386	8640
943	55	221	277	270	250	272	283	298	303	290	294	314	308	264	231	225	156	195	4506
944	127	508	635	620	573	625	648	685	695	664	674	722	707	605	531	517	358	448	10342
945	446	1790	2236	2183	2019	2201	2283	2412	2448	2340	2376	2542	2489	2133	1872	1823	1261	1580	36434
946	380	1524	1903	1857	1718	1875	1946	2054	2085	1992	2021	2162	2116	1812	1589	1547	1070	1339	30990
947	187	751	938	915	846	924	959	1012	1027	981	996	1065	1042	892	782	762	527	659	15265
948	133	534	667	651	602	657	682	720	730	698	708	757	741	634	556	542	375	469	10856
949	45	179	224	218	202	221	229	242	245	234	238	254	249	213	187	182	126	157	3645
950	30	121	151	148	137	149	155	163	166	158	161	172	168	144	126	123	85	106	2463
951	16	66	82	80	72	75	80	88	89	83	84	91	87	73	63	61	43	53	1286
952	89	356	445	432	390	405	427	468	479	441	451	489	465	393	337	324	227	281	6899
953	112	449	570	560	521	561	551	583	606	570	593	651	621	535	473	452	318	399	9125
954	166	665	843	828	770	829	815	864	898	843	877	963	918	791	698	667	470	590	13495
955	104	418	525	512	468	493	505	546	563	522	538	586	558	475	413	396	278	346	8246
956	963	3861	4890	4786	4327	4445	4581	5021	5244	4941	5096	5511	5280	4542	3985	3815	2720	3482	77490
957	533	2139	2749	2713	2373	2261	2407	2745	2964	2882	2978	3152	3064	2693	2402	2301	1690	2287	44333
958	703	2821	3625	3578	3130	2982	3174	3621	3909	3801	3928	4158	4042	3552	3169	3035	2230	3017	58475
959	713	2860	3596	3503	3058	2924	3261	3765	3958	3726	3810	4013	3849	3323	2920	2804	2059	2758	56900
960	1659	6653	8086	7705	6705	6451	7747	9099	9192	8214	8252	8615	8065	6735	5743	5547	4069	5338	123875
961	1459	5851	6907	6453	5598	5417	6930	8252	8074	6893	6810	7051	6444	5198	4286	4165	3052	3908	102748
962	357	1432	1688	1575	1371	1324	1698	2016	1961	1669	1645	1703	1553	1248	1023	994	723	910	24890
963	251	1007	1318	1321	1194	1110	1127	1200	1262	1277	1318	1408	1385	1229	1086	1027	704	854	20078
964	240	964	1261	1264	1142	1062	1079	1148	1208	1222	1261	1347	1326	1176	1039	983	673	817	19212
965	849	3407	4458	4468	4037	3752	3812	4058	4268	4320	4458	4761	4685	4157	3673	3474	2379	2889	67905
966	259	1040	1360	1363	1232	1145	1163	1238	1302	1318	1361	1453	1430	1269	1121	1060	726	882	20722
967	239	960	1256	1258	1137	1057	1074	1143	1202	1217	1256	1341	1320	1171	1035	979	670	814	19129
968	203	813	1063	1066	963	895	909	968	1018	1030	1063	1136	1118	992	876	829	568	689	16199
969	456	1827	2391	2396	2165	2013	2045	2176	2289	2317	2391	2554	2513	2229	1970	1863	1276	1549	36420
970	82	328	429	430	388	361	367	390	410	415	429	458	451	400	353	334	229	278	6532
971	184	737	964	966	873	811	824	877	923	934	964	1029	1013	899	794	751	514	625	14682
972	17	67	84	82	76	83	86	90	92	88	89	95	93	80	70	68	47	59	1366
973	334	1338	1671	1631	1508	1646	1708	1804	1831	1749	1774	1898	1858	1590	1395	1358	939	1175	27207
974	1135	4553	5685	5547	5129	5600	5811	6136	6227	5950	6036	6457	6319	5409	4744	4618	3193	3997	92546
975	1482	5945	7422	7242	6697	7312	7587	8011	8130	7769	7881	8431	8250	7062	6194	6029	4169	5219	120832
976	255	1021	1275	1244	1150	1256	1303	1376	1396	1334	1354	1448	1417	1213	1064	1036	716	896	20754
977	164	656	820	800	740	807	838	885	898	858	870	931	911	780	684	666	460	576	13344
978	314	1261	1574	1536	1420	1551	1609	1699	1724	1648	1672	1788	1750	1498	1314	1279	884	1107	25628
979	73	295	368	359	332	362	376	397	403	385	391	418	409	350	307	299	207	259	5990
980	65	260	325	317	293	320	332	350	356	340	345	369	361	309	271	264	182	228	5287
981	28	112	140	137	126	138	143	151	153	147	149	159	156	133	117	114	79	98	2280
982	69	277	342	326	283	278	324	371	372	335	334	357	338	277	228	220	154	186	5071
983	274	1101	1354	1289	1116	1090	1281	1473	1476	1323	1320	1409	1330	1087	894	862	602	725	20006
984	262	1052	1294	1232	1067	1042	1225	1408	1411	1264	1262	1347	1272	1039	854	824	575	693	19123
985	569	2284	2810	2675	2315	2262	2658	3055	3062	2744	2738	2923	2760	2256	1854	1788	1249	1505	41507
986	1372	5502	6770	6445	5579	5450	6405	7362	7379	6612	6598	7043	6651	5436	4467	4308	3009	3627	100015
987	727	2916	3588	3416	2957	2889	3395	3902	3911	3505	3497	3733	3525	2881	2368	2283	1595	1922	53010
988	314	1258	1565	1505	1307	1268	1451	1665	1701	1559	1572	1674	1594	1332	1124	1081	768	964	23702
989	967	3879	4874	4723	4124	4064	4607	5239	5394	5001	5065	5363	5189	4448	3901	3766	2756	3667	77027
990	2840	11392	13389	12276	10662	11367	15103	17264	15968	12956	12352	12999	12226	9574	7811	7770	5629	7020	198598
991	4387	17597	19541	17297	15014	19120	30031	33881	28310	21312	19418	19434	17408	13559	10999	10842	7676	9454	315280
992	5399	21655	24496	21818	18715	24103	36977	39323	32379	24650	22406	22090	19193	14088	11022	11204	7964	9550	367032
993	2392	9594	11202	10155	8804	9305	12218	13840	12729	10409	9937	10348	9233	7119	5705	5652	4110	5112	157864
994	829	3325	4301	4261	3837	3614	3751	4013	4153	4115	4213	4501	4391	3852	3381	3210	2207	2684	64638
995	744	2985	3906	3914	3537	3288	3340	3555	3739	3785	3906	4172	4105	3642	3218	3044	2085	2531	59496
996	1112	4460	5834	5847	5284	4911	4989	5311	5586	5654	5835	6232	6133	5441	4807	4547	3114	3781	88878
997	190	761	996	998	902	838	851	906	953	965	996	1064	1047	928	820	776	531	645	15167
998	311	1245	1629	1633	1476	1372	1393	1483	1560	1579	1630	1740	1713	1519	1342	1270	870	1056	24821
999	23	94	123	123	111	103	105	112	118	119	123	131	129	114	101	96	66	80	1871
1000	394	1581	2068	2073	1873	1741	1769	1883	1980	2004	2069	2209	2174	1929	1704	1612	1104	1340	31507
1001	56	225	294	295	267	248	252	268	282	285	294	314	309	275	243	229	157	191	4484
1002	685	2747	3594	3602	3255	3025	3073	3271	3441	3483	3594	3839	3777	3351	2961	2801	1918	2329	54746
1003	2	6	8	8	7	7	7	7	8	8	8	9	9	8	7	6	4	5	124
1004	8	31	38	38	37	42	40	40	39	37	39	43	43	38	32	32	22	26	625
1005	141	567	707	690	638	697	723	764	775	740	751	804	786	673	590	575	397	497	11515
1006	771	3090	3859	3765	3481	3801	3944	4165	4227	4039	4097	4383	4289	3671	3220	3135	2167	2713	62817
1007	951	3815	4764	4648	4298	4693	4870	5142	5218	4986	5058	5411	5295	4532	3975	3870	2676	3350	77552
1008	244	978	1222	1192	1102	1204	1249	1319	1338	1279	1297	1388	1358	1162	1019	992	686	859	19888
1009	33	132	164	160	148	162	168	177	180	172	174	187	183	156	137	133	92	116	2674
1010	47	191	238	232	215	234	243	257	261	249	253	270	264	226	198	193	134	167	3872
1011	126	507	633	618	571	624	647	683	693	663	672	719	704	602	528	514	356	445	10305
1012	704	2822	3524	3438	3179	3471	3602	3804	3860	3688	3742	4003	3917	3353	2941	2863	1979	2478	57368
1013	36	145	181	177	163	176	184	196	199	189	191	205	200	171	149	145	100	125	2932
1014	37	150	184	175	152	148	174	200	201	180	180	192	181	148	122	117	82	99	2722
1015	21	85	105	100	87	85	99	114	114	103	102	109	103	84	69	67	47	56	1550
1016	43	172	212	202	175	170	200	230	231	207	206	220	208	170	140	135	94	113	3128
1017	145	580	714	680	588	575	676	777	778	697	696	743	702	573	471	454	317	383	10549
1018	380	1524	1875	1785	1545	1510	1774	2039	2044	1832	1828	1951	1843	1506	1237	1193	834	1005	27705
1019	493	1978	2434	2317	2006	1960	2303	2647	2653	2378	2373	2532	2392	1955	1606	1549	1082	1304	35962
1020	1378	5528	6802	6476	5605	5476	6435	7397	7414	6644	6630	7076	6683	5462	4488	4329	3023	3644	100490
1021	1456	5842	6832	6201	5376	5915	7995	9036	8165	6460	6052	6426	6076	4639	3691	3709	2638	3148	99657
1022	4321	17332	19950	17815	15455	17667	24805	27913	24526	18660	17090	18114	17132	12734	9995	10220	7319	8699	289747
1023	7526	30187	32243	27315	23810	36958	63193	69663	53904	37523	32112	31739	28729	21970	17819	17823	12220	14579	559313
1024	8958	35928	39631	34077	28994	46103	76487	76814	57328	40594	34473	32569	27219	18317	13750	14747	10062	11211	607262
1025	5293	21230	24467	21592	18636	23306	33119	34813	28988	22370	20273	20723	18019	13158	10306	10540	7513	9014	343360
1026	1081	4337	5265	4870	4256	4312	5096	5654	5449	4741	4602	4955	4577	3702	3091	2999	2177	2681	73845
1027	683	2739	3526	3488	3065	2809	3064	3419	3673	3563	3613	3920	3851	3393	2993	2796	2033	2485	55113
1028	214	857	1106	1096	966	887	959	1064	1141	1112	1130	1224	1202	1060	935	875	632	772	17232
1029	165	661	854	846	747	686	740	820	878	857	872	943	927	818	721	675	487	594	13291
1030	80	323	415	411	361	331	361	403	433	420	426	462	454	400	353	330	240	293	6496
1031	671	2692	3337	3382	3213	3647	3478	3478	3429	3297	3402	3772	3834	3379	2875	2841	1920	2277	54924
1032	146	585	724	734	697	795	759	758	746	715	737	816	829	728	618	610	412	491	11900
1033	132	528	655	656	619	697	682	692	688	658	675	740	743	648	555	546	372	449	10735
1034	134	537	670	654	605	660	685	724	734	702	712	761	745	638	559	545	377	471	10913
1035	91	365	456	445	411	449	466	492	499	477	484	518	507	434	380	370	256	320	7420
1036	57	230	287	280	259	282	293	309	314	300	304	326	319	273	239	233	161	202	4668
1037	64	257	321	313	290	316	328	347	352	336	341	365	357	305	268	261	180	226	5227
1038	73	293	366	357	330	360	374	395	401	383	388	415	406	348	305	297	205	257	5953
1039	710	2848	3556	3470	3209	3503	3635	3838	3895	3722	3776	4039	3953	3383	2968	2889	1998	2500	57892
1040	116	463	573	549	486	493	555	621	625	572	574	613	586	486	409	396	276	337	8730
1041	112	451	555	528	457	447	525	603	605	542	541	577	545	446	366	353	247	297	8197
1042	153	612	753	717	620	606	712	818	820	735	734	783	739	604	497	479	335	403	11120
1043	285	1143	1406	1339	1159	1132	1331	1529	1533	1374	1371	1463	1382	1129	928	895	625	753	20777
1044	134	539	663	632	547	534	628	722	723	648	647	690	652	533	438	422	295	355	9802
1045	31	126	155	147	128	125	147	168	169	151	151	161	152	124	102	99	69	83	2288
1046	840	3371	4148	3949	3418	3339	3924	4510	4521	4051	4043	4315	4075	3331	2737	2640	1844	2222	61278
1047	359	1438	1769	1684	1458	1424	1674	1924	1928	1728	1724	1841	1738	1421	1167	1126	786	948	26137
1048	719	2885	3439	3171	2744	2885	3740	4233	3962	3272	3144	3342	3151	2446	1981	1962	1414	1693	50183
1049	3553	14249	16512	14835	12862	14465	20033	22556	20044	15485	14321	15187	14349	10747	8497	8631	6207	7389	239922
1050	4133	16576	18815	16613	14378	17973	26707	29246	24510	18255	16396	16942	15632	11523	9040	9262	6566	7764	280331
1051	7183	28812	32951	28951	24922	32619	47954	49837	40515	30736	27514	27726	23935	17232	13400	13812	9780	11602	469481
1052	3546	14224	16830	15127	13159	14247	17862	19587	17843	14674	13857	14758	13185	10117	8144	8112	5880	7242	228394
1053	1742	6986	8330	7537	6568	6868	8321	9228	8626	7231	6902	7413	6681	5202	4226	4177	3037	3755	112830
1054	553	2218	2855	2825	2482	2275	2482	2770	2975	2885	2926	3174	3118	2747	2423	2264	1646	2012	44630
1055	908	3640	4686	4636	4073	3734	4072	4545	4882	4736	4803	5210	5119	4510	3978	3717	2703	3303	73255
1056	1349	5412	6968	6894	6057	5552	6055	6758	7259	7042	7141	7747	7612	6706	5915	5527	4019	4911	108924
1057	219	880	1133	1121	985	903	984	1099	1180	1145	1161	1260	1238	1090	962	899	653	798	17710
1058	0	1	2	2	2	1	2	2	2	2	2	2	2	2	2	1	1	1	29
1059	107	429	545	552	523	571	537	545	543	538	559	629	645	583	506	505	340	393	9050
1060	15	59	74	75	71	81	77	77	76	73	75	83	84	74	63	62	42	50	1211
1061	36	146	182	180	169	188	188	194	194	186	190	206	205	177	153	150	103	126	2973
1062	91	364	454	443	410	448	465	490	498	476	483	516	505	432	379	369	255	320	7398
1063	129	519	648	632	585	638	662	699	710	678	688	736	720	616	541	526	364	456	10547
1064	276	1108	1383	1349	1248	1362	1414	1493	1515	1448	1468	1571	1537	1316	1154	1123	777	972	22514
1065	28	113	142	138	128	139	145	153	155	148	150	161	157	135	118	115	80	100	2305
1066	165	663	828	808	747	816	847	894	907	867	879	941	920	788	691	673	465	582	13481
1067	47	187	233	228	211	230	239	252	256	244	248	265	260	222	195	190	131	164	3802
1068	54	217	269	258	229	234	262	291	293	269	270	289	277	230	194	188	131	160	4115
1069	56	223	274	261	226	221	259	298	299	268	267	285	269	220	181	174	122	147	4050
1070	245	983	1210	1152	997	974	1145	1316	1319	1182	1179	1259	1189	971	798	770	538	648	17875
1071	650	2607	3207	3053	2643	2582	3034	3488	3496	3133	3126	3337	3151	2575	2116	2041	1426	1718	47383
1072	56	225	277	263	228	223	262	301	301	270	270	288	272	222	183	176	123	148	4088
1073	120	482	593	564	489	477	561	645	646	579	578	617	582	476	391	377	264	318	8759
1074	261	1046	1287	1225	1061	1036	1218	1399	1403	1257	1254	1339	1264	1033	849	819	572	689	19012
1075	383	1537	1891	1800	1558	1522	1789	2057	2061	1847	1843	1967	1858	1519	1248	1204	841	1013	27938
1076	506	2028	2526	2412	2079	1964	2276	2585	2662	2434	2470	2632	2464	1975	1656	1595	1184	1429	36877
1077	1079	4329	5395	5151	4440	4191	4854	5512	5680	5196	5274	5620	5261	4214	3535	3405	2532	3054	78722
1078	779	3125	3724	3419	2959	3108	4009	4517	4224	3486	3348	3562	3332	2567	2083	2066	1508	1813	53629
1079	1742	6987	8424	7729	6714	6837	8197	9146	8763	7519	7306	7827	7129	5589	4581	4495	3292	4038	116315
1080	346	1388	1787	1768	1553	1424	1553	1733	1861	1806	1831	1987	1952	1720	1517	1417	1030	1259	27932
1081	150	600	773	765	672	616	672	749	805	781	792	859	844	744	656	613	446	545	12082
1082	204	819	1054	1043	916	840	916	1023	1098	1066	1081	1172	1152	1015	895	836	608	743	16481
1083	260	1042	1341	1327	1166	1069	1166	1301	1398	1356	1375	1492	1466	1291	1139	1064	774	946	20973
1084	146	585	753	745	654	600	654	730	784	761	771	837	822	724	639	597	434	531	11767
1085	117	468	603	597	524	481	524	585	628	610	618	671	659	580	512	478	348	425	9428
1086	1	5	7	7	6	5	6	6	7	7	7	7	7	6	6	5	4	5	104
1087	55	221	273	277	263	300	287	286	282	270	278	308	313	275	233	230	156	185	4492
1088	37	147	181	184	175	199	190	190	187	179	185	204	208	182	155	153	103	123	2982
1089	147	588	731	725	679	755	755	779	781	747	763	828	823	713	616	603	413	506	11952
1090	139	556	694	677	626	683	709	749	760	726	737	788	771	660	579	564	390	488	11296
1091	62	247	308	301	278	304	315	333	338	323	327	350	343	293	257	251	173	217	5020
1092	349	1399	1746	1704	1576	1720	1785	1885	1913	1828	1854	1984	1941	1662	1457	1419	981	1228	28431
1093	18	73	91	89	82	90	93	99	100	96	97	104	102	87	76	74	51	64	1486
1094	15	62	77	75	70	76	79	84	85	81	82	88	86	74	65	63	43	54	1259
1095	20	80	100	97	90	98	102	108	109	104	106	113	111	95	83	81	56	70	1623
1096	144	578	711	677	586	573	673	773	775	695	693	740	699	572	470	454	317	382	10512
1097	262	1050	1292	1230	1065	1040	1222	1405	1408	1262	1259	1344	1269	1037	852	822	574	692	19085
1098	275	1102	1356	1291	1117	1092	1283	1475	1478	1324	1322	1411	1332	1089	895	863	603	726	20034
1099	755	3027	3724	3546	3069	2998	3524	4050	4059	3638	3630	3875	3659	2991	2458	2370	1655	1995	55023
1100	62	248	305	291	252	246	289	332	333	298	298	318	300	245	201	194	136	164	4512
1101	162	650	800	762	659	644	757	870	872	782	780	832	786	643	528	509	356	429	11821
1102	610	2445	3009	2864	2479	2422	2846	3272	3279	2939	2932	3130	2956	2416	1985	1915	1337	1612	44448
1103	264	1059	1319	1259	1085	1027	1191	1354	1392	1271	1289	1373	1287	1032	865	833	616	743	19259
1104	629	2522	3143	3001	2586	2441	2828	3211	3309	3027	3072	3274	3065	2455	2060	1984	1475	1779	45861
1105	771	3092	3853	3679	3171	2993	3467	3937	4057	3712	3767	4014	3758	3010	2525	2432	1808	2181	56227
1106	701	2812	3505	3347	2885	2723	3154	3581	3690	3376	3427	3651	3418	2738	2297	2212	1645	1984	51146
1107	639	2563	3198	3058	2638	2487	2874	3261	3366	3087	3133	3341	3134	2522	2121	2040	1515	1829	46806
1108	613	2458	3154	3109	2726	2506	2751	3076	3289	3172	3217	3484	3407	2976	2614	2448	1784	2178	48962
1109	47	187	240	238	209	192	209	233	251	243	246	267	263	231	204	191	139	170	3760
1110	190	760	978	968	851	780	850	949	1019	989	1003	1088	1069	942	831	776	564	690	15297
1111	491	1968	2534	2507	2203	2019	2202	2458	2640	2561	2597	2817	2768	2439	2151	2010	1461	1786	39612
1112	297	1190	1532	1516	1332	1221	1331	1486	1596	1548	1570	1703	1673	1474	1300	1215	883	1080	23947
1113	45	181	232	230	202	185	202	225	242	235	238	258	254	224	197	184	134	164	3632
1114	57	228	293	290	255	234	255	285	306	297	301	326	321	282	249	233	169	207	4588
1115	113	453	584	577	507	465	507	566	608	590	598	649	638	562	495	463	337	411	9123
1116	36	143	177	179	170	194	185	185	182	174	180	199	202	178	151	149	101	120	2905
1117	13	52	66	66	61	65	64	67	68	67	70	77	78	70	61	59	40	47	1091
1118	61	245	324	327	292	278	292	318	341	343	361	394	404	366	329	311	212	251	5449
1119	113	452	580	575	523	536	560	599	624	611	630	681	682	601	534	512	351	427	9591
1120	44	177	221	216	200	218	226	239	242	232	235	251	246	211	185	180	124	156	3603
1121	782	3138	3918	3823	3535	3860	4005	4229	4292	4101	4161	4451	4355	3728	3270	3183	2201	2755	63787
1122	764	3065	3827	3734	3453	3770	3912	4131	4192	4006	4064	4347	4254	3641	3194	3109	2150	2691	62304
1123	17	66	83	81	75	81	85	89	91	87	88	94	92	79	69	67	46	58	1348
1124	35	139	173	169	156	170	177	187	190	181	184	197	192	165	144	141	97	122	2819
1125	49	197	244	234	206	208	236	265	266	243	243	260	248	205	172	167	116	141	3700
1126	65	259	319	304	263	257	302	347	348	312	311	332	314	256	211	203	142	171	4716
1127	56	223	274	261	226	221	259	298	299	268	267	285	269	220	181	174	122	147	4050
1128	274	1100	1354	1289	1115	1090	1281	1472	1475	1322	1319	1408	1330	1087	893	861	602	725	19997
1129	75	302	371	354	306	299	351	404	405	363	362	386	365	298	245	236	165	199	5486
1130	44	178	219	209	181	177	208	239	239	214	214	228	216	176	145	140	98	118	3243
1131	83	334	411	391	339	330	388	445	447	401	401	428	404	330	271	261	183	221	6068
1132	246	987	1227	1171	1010	961	1117	1273	1303	1186	1199	1278	1199	965	805	776	569	686	17958
1133	1593	6388	7962	7602	6552	6184	7163	8135	8383	7669	7783	8293	7765	6219	5218	5025	3737	4507	116178
1134	349	1402	1747	1668	1438	1357	1572	1785	1840	1683	1708	1820	1704	1365	1145	1103	820	989	25495
1135	532	2134	2660	2540	2189	2066	2393	2718	2801	2562	2600	2771	2594	2078	1743	1679	1248	1506	38814
1136	88	354	441	422	363	343	397	451	465	425	432	460	431	345	289	279	207	250	6442
1137	292	1172	1462	1398	1205	1137	1314	1492	1539	1410	1431	1526	1431	1149	966	929	690	833	21376
1138	125	502	642	631	552	509	562	630	671	643	652	705	687	595	520	489	357	435	9907
1139	123	491	633	626	550	504	550	614	659	639	648	703	691	609	537	502	365	446	9890
1140	393	1578	2031	2010	1766	1618	1765	1970	2116	2053	2082	2258	2219	1955	1724	1611	1171	1432	31752
1141	213	856	1101	1090	958	878	957	1068	1148	1113	1129	1225	1203	1060	935	874	635	776	17219
1142	341	1367	1760	1742	1530	1403	1530	1707	1834	1779	1804	1957	1923	1694	1494	1396	1015	1241	27517
1143	393	1575	2027	2006	1762	1615	1762	1966	2112	2049	2078	2254	2215	1951	1721	1608	1169	1429	31692
1144	276	1106	1423	1408	1237	1134	1237	1381	1483	1439	1459	1583	1555	1370	1208	1129	821	1003	22252
1145	133	533	686	679	597	547	596	666	715	694	703	763	750	661	583	544	396	484	10730
1146	14	55	73	73	66	62	65	71	76	77	81	89	91	82	74	70	48	56	1223
1147	17	66	88	89	79	76	79	86	92	93	98	107	110	99	89	84	57	68	1477
1148	24	96	128	129	115	109	115	125	134	135	142	156	160	145	130	123	84	99	2149
1149	25	100	130	130	117	115	121	131	138	138	143	156	158	142	127	121	82	99	2173
1150	58	234	293	287	265	286	297	315	320	307	312	335	329	283	248	241	167	208	4785
1151	70	282	354	347	319	345	358	379	386	371	378	405	398	343	301	293	202	251	5782
1152	196	787	984	961	888	965	1002	1059	1076	1030	1046	1120	1098	942	827	804	556	694	16035
1153	46	184	230	224	207	226	235	248	251	240	244	261	255	218	192	186	129	161	3737
1154	27	109	136	132	122	134	139	147	149	142	144	154	151	129	113	110	76	95	2209
1155	44	177	223	218	199	209	220	236	242	232	236	254	250	216	189	183	126	155	3609
1156	77	308	379	362	313	306	358	411	413	371	371	396	375	308	254	245	171	206	5624
1157	63	255	313	298	258	252	296	341	341	306	305	326	308	252	207	199	139	168	4627
1158	44	177	221	212	188	187	207	234	236	216	217	232	223	185	153	146	101	122	3301
1159	82	328	403	384	332	325	382	439	440	394	393	420	396	324	266	257	179	216	5960
1160	121	487	599	570	494	482	567	652	653	585	584	623	589	481	395	381	266	321	8850
1161	506	2029	2496	2377	2057	2010	2362	2715	2721	2438	2433	2597	2453	2005	1647	1589	1110	1337	36882
1162	167	670	834	796	686	649	753	856	880	804	815	868	814	653	547	527	390	470	12179
1163	326	1307	1630	1556	1341	1266	1466	1665	1716	1570	1593	1697	1589	1273	1068	1028	765	923	23779
1164	278	1115	1390	1327	1144	1080	1251	1420	1463	1339	1359	1448	1356	1086	911	877	652	787	20283
1165	679	2722	3393	3239	2792	2635	3052	3466	3572	3268	3317	3534	3309	2650	2223	2141	1592	1921	49505
1166	63	252	314	300	258	244	282	321	330	302	307	327	306	245	206	198	147	178	4580
1167	35	140	179	175	152	141	157	177	187	178	180	194	188	160	139	131	96	117	2726
1168	83	332	427	423	372	341	371	415	445	432	438	475	467	411	363	339	247	301	6682
1169	45	180	231	229	201	184	201	224	241	234	237	257	253	223	196	183	133	163	3615
1170	74	298	383	379	333	306	333	372	400	388	393	426	419	369	326	304	221	270	5994
1171	137	550	708	700	615	564	615	687	738	715	725	787	773	681	601	561	408	499	11064
1172	180	723	930	920	810	750	818	908	970	941	954	1036	1019	902	797	748	542	663	14611
1173	270	1084	1394	1379	1215	1122	1223	1359	1454	1410	1430	1552	1527	1350	1193	1118	811	992	21883
1174	82	330	422	417	371	356	387	422	443	429	435	473	468	421	375	356	256	314	6757
1175	210	841	1075	1063	948	915	996	1080	1129	1093	1109	1206	1197	1080	964	917	657	808	17288
1176	34	137	172	170	155	162	175	183	183	177	180	196	198	185	168	163	115	142	2895
1177	16	64	85	86	76	72	76	83	89	90	95	103	106	96	87	82	56	66	1428
1178	170	681	901	910	812	770	809	882	948	955	1005	1099	1127	1022	921	870	592	699	15173
1179	273	1096	1449	1465	1307	1238	1303	1420	1525	1537	1617	1769	1814	1645	1482	1399	952	1125	24416
1180	20	81	107	109	97	92	97	105	113	114	120	131	134	122	110	103	70	83	1808
1181	123	492	650	657	586	555	584	637	684	689	725	793	814	738	665	628	427	505	10952
1182	47	190	250	252	226	217	227	247	264	265	278	304	310	280	252	238	162	193	4202
1183	58	234	308	310	278	267	280	304	325	326	342	374	382	345	310	293	200	237	5173
1184	188	754	996	1005	898	854	898	978	1049	1055	1109	1213	1243	1126	1014	958	652	771	16761
1185	59	235	299	295	270	283	295	314	324	314	322	347	344	300	266	256	176	216	4915
1186	49	197	260	262	234	223	234	255	273	275	289	316	324	293	264	249	170	201	4368
1187	38	154	194	190	166	160	180	203	209	196	200	216	212	182	156	149	103	123	3031
1188	421	1690	2081	1983	1721	1685	1968	2258	2265	2033	2030	2168	2051	1679	1381	1330	928	1118	30790
1189	141	565	721	703	657	676	668	725	744	708	719	775	771	661	553	516	352	420	11075
1190	39	156	196	190	173	175	183	203	207	193	194	209	204	172	143	135	93	111	2976
1191	128	512	641	618	557	560	600	671	680	628	632	678	659	552	459	434	299	359	9667
1192	1252	5020	6176	5880	5090	4973	5843	6716	6732	6033	6020	6426	6069	4960	4076	3931	2746	3309	91252
1193	213	856	1060	1011	873	838	978	1118	1136	1028	1035	1104	1038	840	697	672	485	584	15566
1194	202	811	1011	966	832	785	910	1033	1065	974	989	1053	986	790	663	638	475	572	14755
1195	274	1097	1368	1306	1126	1062	1231	1397	1440	1317	1337	1425	1334	1068	896	863	642	774	19957
1196	117	471	588	563	489	467	536	603	619	570	579	618	584	478	406	392	289	350	8719
1197	183	735	920	890	783	767	866	953	973	907	921	990	953	813	707	684	496	605	14146
1198	26	103	131	129	115	113	124	134	138	132	134	146	144	130	116	111	79	98	2103
1199	142	572	736	728	640	587	641	714	767	744	754	818	804	709	626	585	425	520	11512
1200	91	366	465	459	414	415	451	480	491	474	482	525	525	482	434	418	296	366	7634
1201	48	193	248	245	217	204	222	244	259	251	255	277	273	243	216	203	147	180	3925
1202	172	692	875	865	786	806	875	920	929	896	910	994	998	927	840	814	574	710	14583
1203	47	188	237	234	214	222	241	251	252	243	247	270	272	254	231	224	158	195	3980
1204	90	361	456	451	411	427	464	484	485	468	475	519	523	489	444	432	303	376	7658
1205	668	2678	3380	3341	3049	3169	3436	3586	3598	3467	3522	3849	3876	3622	3290	3204	2249	2787	56771
1206	188	755	953	942	860	893	969	1011	1014	978	993	1085	1093	1021	928	903	634	786	16006
1207	42	167	211	208	190	198	214	224	225	216	220	240	242	226	205	200	140	174	3542
1208	16	63	84	85	76	72	75	82	88	89	94	102	105	95	86	81	55	65	1413
1209	23	94	124	125	112	106	111	121	130	131	138	151	155	140	127	119	81	96	2084
1210	37	147	194	196	175	166	174	190	204	206	217	237	243	220	199	187	128	151	3271
1211	41	164	217	219	196	185	195	213	228	230	242	265	272	246	222	210	143	169	3657
1212	183	734	971	982	876	830	873	952	1022	1030	1083	1186	1216	1103	993	938	638	754	16364
1213	337	1351	1786	1805	1611	1526	1606	1750	1880	1894	1993	2180	2236	2028	1827	1725	1174	1387	30096
1214	82	331	437	442	394	374	393	428	460	464	488	534	547	496	447	422	287	340	7366
1215	76	305	403	407	363	344	362	395	424	427	449	492	504	457	412	389	265	313	6787
1216	103	411	544	550	490	465	489	533	572	577	607	664	681	617	556	525	357	422	9163
1217	89	356	472	477	425	403	424	462	496	500	526	576	590	535	482	455	310	366	7944
1218	37	147	195	197	175	166	175	191	205	206	217	237	243	220	198	187	127	151	3274
1219	40	159	203	198	177	173	188	209	215	204	208	224	221	190	163	155	106	127	3160
1220	47	187	239	233	218	224	221	240	246	235	238	257	255	219	183	171	116	139	3668
1221	99	398	508	495	463	477	471	511	524	499	507	546	544	466	390	364	248	296	7806
1222	90	359	458	446	417	429	425	462	473	450	457	492	490	419	351	328	223	267	7036
1223	106	424	524	500	437	430	494	564	567	512	512	547	520	427	352	338	235	283	7772
1224	38	151	188	179	155	148	173	197	201	182	183	195	184	148	123	119	86	104	2754
1225	916	3674	4578	4372	3768	3556	4119	4678	4821	4410	4476	4769	4465	3576	3000	2890	2149	2592	66809
1226	157	628	783	747	644	608	704	800	824	754	765	815	763	611	513	494	367	443	11420
1227	81	324	406	393	346	340	383	421	429	400	407	438	422	362	315	305	221	269	6262
1228	51	205	259	255	233	242	263	274	275	265	269	294	296	277	252	245	172	213	4340
1229	197	790	997	986	899	935	1014	1058	1061	1023	1039	1136	1143	1068	971	945	663	822	16747
1230	57	228	288	285	260	270	293	305	306	295	300	328	330	308	280	273	192	237	4835
1231	144	577	728	719	656	682	740	772	775	746	758	829	834	780	708	690	484	600	12222
1232	48	193	243	241	220	228	247	258	259	250	254	277	279	261	237	231	162	201	4089
1233	59	237	299	295	269	279	302	316	318	306	311	340	342	319	290	282	198	245	5007
1234	34	137	172	170	156	162	175	183	184	177	180	196	198	185	168	163	115	142	2897
1235	65	261	330	326	297	309	335	350	351	338	344	376	378	353	321	313	219	272	5538
1236	337	1351	1706	1686	1539	1599	1734	1810	1816	1750	1777	1943	1956	1828	1661	1617	1135	1407	28652
1237	172	690	871	861	786	817	886	924	927	894	908	992	999	933	848	826	580	718	14632
1238	43	172	217	214	196	203	220	230	231	222	226	247	249	232	211	206	144	179	3642
1239	6	26	33	32	29	30	33	34	35	33	34	37	37	35	32	31	22	27	546
1240	36	146	188	190	174	177	179	189	196	194	203	223	228	204	180	173	117	139	3136
1241	78	311	411	416	371	351	370	403	433	436	459	502	515	467	421	397	270	319	6930
1242	19	76	100	101	90	86	90	98	105	106	112	122	125	114	103	97	66	78	1688
1243	11	45	60	61	54	51	54	59	63	64	67	73	75	68	61	58	39	47	1010
1244	26	103	136	137	123	116	122	133	143	144	152	166	170	154	139	131	89	106	2290
1245	454	1820	2407	2432	2170	2056	2163	2358	2533	2552	2685	2938	3012	2732	2462	2324	1581	1869	40548
1246	70	279	369	373	333	315	332	361	388	391	412	450	462	419	377	356	242	286	6215
1247	222	889	1175	1188	1060	1004	1056	1152	1237	1247	1311	1435	1471	1334	1202	1135	772	913	19803
1248	84	337	446	451	402	381	401	437	469	473	497	544	558	506	456	431	293	346	7512
1249	136	545	721	729	650	616	648	707	759	765	805	880	903	819	738	696	474	560	12151
1250	256	1029	1361	1375	1227	1163	1223	1333	1432	1443	1518	1661	1703	1545	1392	1314	894	1057	22926
1251	70	282	374	378	337	319	336	366	393	396	417	456	468	424	382	361	246	290	6295
1252	187	749	957	933	872	897	886	963	987	941	955	1030	1025	879	737	687	468	559	14712
1253	84	335	428	417	390	401	396	431	442	420	427	460	458	392	328	306	209	249	6573
1254	1291	5180	6611	6445	6024	6204	6127	6655	6823	6495	6591	7106	7072	6060	5076	4735	3226	3850	101571
1255	244	979	1250	1218	1139	1173	1158	1258	1290	1228	1246	1343	1337	1146	960	895	610	728	19202
1256	101	404	509	492	442	438	465	516	531	496	503	539	522	434	364	344	244	293	7637
1257	34	138	172	164	141	133	154	175	181	165	168	179	167	134	113	108	81	97	2504
1258	229	920	1161	1144	1041	1076	1171	1228	1234	1186	1204	1314	1318	1222	1106	1076	757	938	19325
1259	53	213	269	266	243	252	274	286	287	276	281	307	309	288	262	255	179	222	4522
1260	152	610	770	761	695	722	783	817	820	790	803	877	884	825	750	730	513	635	12937
1261	972	3897	4919	4862	4437	4611	5000	5219	5236	5046	5126	5602	5641	5270	4788	4662	3273	4056	82617
1262	69	277	350	345	315	328	355	371	372	359	364	398	401	375	340	331	233	288	5871
1263	140	562	710	702	640	665	722	753	756	728	740	808	814	761	691	673	472	585	11922
1264	36	145	183	181	165	172	186	195	195	188	191	209	210	196	179	174	122	151	3078
1265	250	1001	1263	1248	1139	1184	1284	1340	1345	1296	1316	1439	1449	1353	1230	1197	840	1042	21216
1266	86	345	436	431	393	409	443	463	464	447	454	497	500	467	424	413	290	360	7322
1267	189	760	959	948	865	899	975	1018	1021	984	999	1092	1100	1028	934	909	638	791	16109
1268	36	144	181	179	164	170	184	192	193	186	189	207	208	194	177	172	121	150	3047
1269	44	175	221	219	200	208	225	235	236	227	231	252	254	237	215	210	147	183	3719
1270	62	250	316	312	285	296	321	335	336	324	329	359	362	338	307	299	210	260	5301
1271	63	254	320	316	289	300	325	340	341	328	333	364	367	343	312	303	213	264	5375
1272	12	47	61	61	57	59	59	61	63	63	65	72	73	65	57	55	37	43	1010
1273	19	78	103	104	93	88	93	101	108	109	115	126	129	117	105	99	68	80	1735
1274	91	365	478	481	445	447	447	466	501	516	528	575	584	522	469	451	295	336	7997
1275	18	72	95	96	87	84	87	93	100	101	106	115	118	106	96	91	61	71	1597
1276	61	246	325	328	293	278	292	318	342	345	362	397	407	369	332	314	213	252	5474
1277	208	835	1105	1117	996	944	993	1082	1163	1172	1233	1349	1383	1254	1130	1067	726	858	18615
1278	314	1261	1667	1685	1503	1425	1499	1633	1755	1768	1860	2035	2087	1893	1705	1610	1096	1295	28091
1279	444	1780	2354	2379	2123	2012	2116	2306	2477	2496	2626	2873	2946	2672	2407	2273	1547	1828	39659
1280	100	402	516	505	456	463	483	506	516	498	504	547	550	478	427	416	286	340	7993
1281	237	951	1256	1268	1132	1076	1131	1231	1319	1327	1393	1524	1561	1414	1273	1204	819	969	21085
1282	292	1170	1542	1553	1387	1325	1393	1511	1613	1617	1694	1852	1895	1712	1541	1459	994	1175	25725
1283	200	804	1064	1075	959	909	956	1042	1119	1128	1187	1298	1331	1207	1088	1027	699	826	17919
1284	203	816	1069	1070	967	937	969	1055	1119	1112	1159	1264	1287	1152	1022	962	655	775	17593
1285	57	229	293	285	267	275	271	295	302	288	292	315	313	268	225	210	143	170	4498
1286	96	384	490	478	447	460	454	494	506	482	489	527	524	449	376	351	239	286	7532
1287	361	1450	1850	1804	1686	1736	1715	1863	1910	1818	1845	1989	1980	1696	1421	1325	903	1078	28430
1288	485	1947	2485	2422	2264	2332	2303	2501	2565	2441	2477	2671	2658	2278	1908	1780	1212	1447	38176
1289	35	142	180	176	161	164	171	185	188	179	181	196	194	169	145	138	96	117	2817
1290	50	200	252	249	227	236	256	267	268	259	263	287	289	270	245	239	168	208	4233
1291	271	1087	1372	1356	1237	1286	1394	1455	1460	1407	1429	1562	1573	1470	1335	1300	913	1131	23038
1292	217	869	1096	1083	989	1028	1114	1163	1167	1125	1142	1248	1257	1175	1067	1039	729	904	18412
1293	117	468	590	583	533	553	600	626	628	606	615	672	677	632	575	560	393	487	9915
1294	125	503	635	627	573	595	645	673	676	651	661	723	728	680	618	602	422	523	10660
1295	82	330	417	412	376	391	423	442	443	427	434	474	478	446	406	395	277	344	6997
1296	84	335	423	418	382	397	430	449	451	434	441	482	486	454	412	401	282	349	7110
1297	99	395	499	493	450	468	507	529	531	512	520	568	572	535	486	473	332	411	8380
1298	75	300	379	374	341	355	385	402	403	388	394	431	434	406	369	359	252	312	6359
1299	45	181	229	226	206	214	232	243	243	235	238	260	262	245	223	217	152	189	3840
1300	45	182	230	227	207	215	233	244	244	235	239	261	263	246	223	218	153	189	3854
1301	32	130	164	162	148	154	167	174	175	168	171	187	188	176	160	155	109	135	2755
1302	20	79	100	99	91	94	102	106	107	103	105	114	115	107	98	95	67	83	1685
1303	16	63	79	78	72	74	81	84	84	81	83	90	91	85	77	75	53	65	1331
1304	0	2	2	2	2	2	2	2	2	2	2	2	2	2	2	2	1	2	33
1305	13	53	70	70	66	67	66	68	73	76	77	83	85	75	68	65	42	48	1165
1306	27	108	141	142	133	135	133	137	147	153	155	169	171	152	137	132	85	96	2353
1307	37	150	195	196	184	188	185	190	204	212	215	234	237	210	189	183	118	133	3260
1308	33	133	174	175	164	167	165	170	182	189	191	208	211	187	168	163	105	118	2903
1309	79	316	415	418	383	378	383	406	435	446	460	501	511	459	413	395	262	301	6961
1310	460	1845	2396	2376	2143	2128	2214	2346	2447	2411	2474	2694	2731	2417	2166	2085	1420	1675	38428
1311	924	3705	4641	4409	4024	4336	4492	4543	4423	4071	3945	4240	4167	3429	3021	3076	2141	2557	66144
1312	2740	10992	13692	12923	11822	12905	13351	13403	12910	11753	11265	12076	11793	9558	8388	8649	6041	7226	191487
1313	1704	6834	8502	8012	7333	8030	8305	8322	7995	7258	6938	7432	7246	5850	5129	5305	3709	4438	118342
1314	390	1562	1947	1839	1682	1834	1897	1906	1838	1675	1607	1724	1684	1367	1200	1236	863	1032	27283
1315	2125	8523	10616	10018	9164	10008	10353	10391	10006	9107	8727	9354	9134	7400	6494	6698	4679	5596	148393
1316	94	376	497	503	448	425	447	487	523	527	555	607	622	565	509	480	327	386	8378
1317	206	825	1077	1076	975	951	978	1065	1126	1114	1159	1262	1283	1144	1009	950	647	766	17613
1318	34	138	176	172	161	165	163	178	182	173	176	190	189	162	135	126	86	103	2709
1319	39	157	201	195	183	188	186	202	207	197	200	216	215	184	154	144	98	117	3083
1320	563	2259	2883	2811	2627	2706	2672	2902	2975	2833	2874	3099	3084	2643	2214	2065	1407	1679	44296
1321	59	239	305	297	277	286	282	307	314	299	304	327	326	279	234	218	149	177	4679
1322	43	173	220	215	200	206	206	223	228	217	220	238	237	205	174	163	111	134	3413
1323	52	211	266	263	240	249	270	282	283	273	277	303	305	285	259	252	177	219	4466
1324	59	237	299	295	270	280	304	317	318	307	311	340	343	320	291	283	199	246	5019
1325	73	292	369	365	333	346	375	391	393	378	384	420	423	395	359	350	245	304	6195
1326	57	230	290	287	262	272	295	308	309	297	302	330	332	311	282	275	193	239	4871
1327	161	645	814	804	734	763	827	863	866	835	848	927	933	872	792	771	541	671	13667
1328	31	126	159	157	143	149	161	168	169	163	165	181	182	170	154	150	105	131	2664
1329	73	293	369	365	333	346	375	392	393	379	385	420	423	396	359	350	246	304	6201
1330	162	649	819	809	739	768	832	869	872	840	853	933	939	877	797	776	545	675	13754
1331	19	76	96	94	86	90	97	101	102	98	100	109	110	102	93	91	64	79	1607
1332	44	175	221	218	199	207	225	234	235	227	230	252	253	237	215	209	147	182	3710
1333	105	421	532	525	479	498	540	564	566	545	554	605	609	569	517	504	354	438	8925
1334	62	251	316	313	285	296	322	336	337	324	330	360	363	339	308	300	210	261	5313
1335	42	169	213	211	193	200	217	226	227	219	222	243	245	229	208	202	142	176	3584
1336	34	135	170	168	154	160	173	181	181	175	177	194	195	183	166	161	113	140	2860
1337	17	67	85	84	76	79	86	90	90	87	88	96	97	91	82	80	56	70	1421
1338	21	83	108	109	102	105	103	106	113	117	119	129	131	116	104	101	65	74	1806
1339	34	136	177	178	167	170	168	173	185	192	195	212	215	191	171	166	107	120	2957
1340	13	53	69	70	65	67	66	68	73	75	76	83	84	75	67	65	42	47	1158
1341	14	57	74	74	69	71	70	72	77	80	81	88	90	80	71	69	45	50	1232
1342	102	411	536	538	505	515	507	523	561	582	590	641	650	578	519	502	325	364	8949
1343	400	1603	2026	1950	1800	1925	1958	1980	1975	1886	1844	1987	1969	1655	1467	1474	997	1163	30059
1344	2491	9989	12426	11707	10716	11739	12139	12163	11682	10603	10132	10854	10581	8539	7486	7746	5416	6480	172889
1345	3304	13251	16482	15528	14214	15572	16103	16133	15494	14062	13437	14394	14031	11322	9925	10271	7182	8593	229298
1346	2427	9734	12124	11441	10466	11430	11824	11867	11427	10400	9965	10681	10429	8449	7414	7647	5342	6390	169457
1347	62	247	327	331	295	279	294	320	344	347	365	399	409	371	334	316	215	254	5509
1348	711	2853	3773	3813	3403	3226	3392	3697	3970	4000	4207	4603	4719	4279	3854	3638	2476	2926	63540
1349	344	1378	1761	1720	1604	1646	1630	1771	1820	1737	1766	1906	1900	1633	1374	1283	874	1043	27190
1350	139	557	710	692	647	667	658	715	733	698	708	764	760	651	545	509	347	414	10914
1351	92	367	469	457	427	440	434	472	484	461	467	504	501	430	360	336	229	273	7203
1352	189	759	969	945	883	909	898	975	1000	952	966	1042	1037	888	744	694	473	564	14887
1353	420	1683	2148	2094	1958	2016	1991	2162	2217	2111	2142	2309	2298	1969	1649	1539	1048	1251	33005
1354	42	170	218	212	198	204	202	219	224	214	217	234	233	199	167	156	106	127	3342
1355	68	273	348	340	317	327	325	352	360	343	348	376	374	322	272	254	174	208	5381
1356	183	732	924	913	834	866	939	980	983	948	963	1052	1059	989	898	874	614	760	15511
1357	37	147	185	183	167	173	188	196	197	190	193	211	212	198	180	175	123	153	3108
1358	64	255	322	319	291	302	328	342	343	331	336	367	370	345	314	306	214	266	5415
1359	55	220	278	275	251	261	283	295	296	285	290	317	319	298	271	264	185	229	4672
1360	62	249	314	310	283	294	319	333	334	322	327	358	360	336	306	298	209	259	5273
1361	12	46	58	58	53	55	59	62	62	60	61	66	67	62	57	55	39	48	980
1362	100	401	506	500	457	474	515	537	539	519	527	576	580	542	493	480	337	417	8500
1363	13	50	63	63	57	59	64	67	67	65	66	72	73	68	62	60	42	52	1063
1364	26	105	132	131	119	124	135	140	141	136	138	151	152	142	129	125	88	109	2223
1365	71	286	361	357	325	338	367	383	384	370	376	411	414	387	351	342	240	298	6061
1366	76	305	385	380	347	361	391	408	410	395	401	438	441	412	375	365	256	317	6463
1367	33	132	167	165	151	156	170	177	178	171	174	190	191	179	162	158	111	138	2803
1368	65	262	331	327	298	310	336	351	352	339	345	377	379	354	322	314	220	273	5555
1369	108	434	547	541	494	513	556	581	582	561	570	623	628	586	533	519	364	451	9191
1370	417	1673	2111	2087	1905	1979	2146	2240	2247	2166	2200	2405	2421	2262	2055	2001	1405	1741	35461
1371	23	94	123	123	115	118	116	120	128	133	135	146	148	132	118	115	74	83	2044
1372	18	73	96	96	90	92	91	93	100	104	105	115	116	103	93	90	58	65	1598
1373	18	73	95	95	89	91	90	92	99	103	104	113	115	102	92	89	57	64	1581
1374	140	561	732	735	689	704	693	714	765	795	806	876	888	789	708	686	443	497	12221
1375	53	212	277	278	260	266	262	270	289	300	304	331	335	298	268	259	167	188	4617
1376	599	2401	3037	2929	2704	2887	2934	2969	2969	2843	2784	3001	2976	2508	2223	2231	1506	1754	45255
1377	2152	8632	10753	10151	9299	10164	10495	10524	10142	9250	8859	9496	9272	7514	6594	6803	4741	5658	150499
1378	1370	5494	6839	6451	5908	6463	6678	6694	6442	5864	5611	6013	5867	4746	4164	4301	3001	3585	95491
1379	450	1806	2265	2158	1983	2144	2200	2215	2170	2023	1958	2104	2069	1708	1507	1534	1054	1244	32592
1380	534	2143	2808	2824	2614	2623	2623	2740	2940	3032	3101	3376	3433	3067	2756	2650	1736	1975	46975
1381	97	389	507	506	459	449	461	502	530	524	544	592	601	535	471	443	302	358	8270
1382	222	892	1138	1109	1037	1068	1054	1145	1174	1118	1134	1223	1217	1043	874	815	555	663	17481
1383	1458	5848	7463	7275	6801	7003	6916	7512	7702	7332	7441	8022	7984	6841	5730	5346	3641	4347	114662
1384	1013	4062	5185	5054	4724	4865	4805	5219	5351	5094	5169	5573	5547	4753	3981	3714	2530	3020	79659
1385	19	76	97	95	89	91	90	98	100	95	97	104	104	89	75	70	47	57	1493
1386	48	192	246	239	224	230	228	247	253	241	245	264	263	225	189	176	120	143	3773
1387	42	167	214	208	195	200	198	215	220	210	213	230	228	196	164	153	104	124	3281
1388	61	246	312	307	283	293	306	325	328	315	320	348	349	316	279	268	186	228	5070
1389	816	3274	4132	4084	3727	3873	4200	4384	4398	4238	4305	4705	4738	4427	4022	3916	2749	3407	69395
1390	328	1314	1658	1639	1496	1554	1685	1759	1765	1701	1728	1888	1901	1776	1614	1572	1103	1367	27848
1391	20	79	100	98	90	93	101	106	106	102	104	113	114	107	97	94	66	82	1672
1392	159	637	804	794	725	753	817	853	855	824	837	915	921	861	782	762	535	663	13497
1393	34	138	174	172	157	163	177	185	185	179	181	198	200	187	170	165	116	144	2925
1394	92	369	466	460	420	436	473	494	496	478	485	530	534	499	453	441	310	384	7820
1395	23	93	118	117	106	111	120	125	126	121	123	134	135	126	115	112	78	97	1980
1396	14	58	73	72	66	68	74	77	77	75	76	83	83	78	71	69	48	60	1222
1397	88	354	447	441	403	419	454	474	475	458	465	509	512	479	435	423	297	368	7501
1398	78	313	395	391	356	370	402	419	421	405	412	450	453	423	385	375	263	326	6637
1399	162	648	818	808	738	767	831	868	870	839	852	931	938	876	796	775	544	674	13735
1400	93	375	473	467	427	443	481	502	503	485	493	539	542	507	460	448	315	390	7943
1401	57	227	286	283	258	268	291	304	305	294	298	326	328	307	279	271	190	236	4808
1402	59	235	297	294	268	278	302	315	316	305	309	338	341	318	289	281	198	245	4988
1403	265	1063	1342	1326	1210	1258	1364	1424	1428	1376	1398	1528	1539	1438	1306	1272	893	1106	22536
1404	25	101	130	131	123	128	125	128	136	139	142	154	156	139	124	120	78	88	2167
1405	287	1151	1503	1509	1414	1444	1422	1465	1571	1633	1654	1798	1823	1620	1455	1407	910	1020	25086
1406	198	793	1036	1040	975	995	980	1010	1083	1125	1140	1239	1256	1116	1002	970	627	703	17288
1407	500	2004	2617	2628	2463	2515	2476	2550	2736	2843	2880	3130	3174	2820	2532	2450	1584	1776	43678
1408	297	1192	1557	1564	1465	1496	1473	1518	1628	1692	1714	1862	1889	1678	1507	1458	942	1057	25989
1409	45	180	235	236	222	226	223	230	246	256	259	282	286	254	228	221	143	160	3932
1410	470	1886	2464	2474	2318	2367	2331	2401	2575	2676	2712	2947	2988	2655	2384	2307	1491	1672	41118
1411	448	1796	2330	2321	2168	2234	2214	2272	2403	2459	2476	2687	2714	2390	2142	2085	1358	1533	38030
1412	273	1096	1432	1438	1347	1376	1355	1396	1497	1556	1576	1713	1737	1543	1386	1341	867	972	23901
1413	61	244	317	317	297	305	299	312	332	341	348	378	381	338	301	289	191	218	5269
1414	91	366	467	455	426	439	433	470	482	459	466	503	500	429	359	335	228	273	7181
1415	319	1278	1631	1590	1486	1531	1512	1642	1684	1603	1626	1753	1745	1495	1253	1169	796	950	25063
1416	803	3220	4110	4007	3745	3857	3809	4137	4242	4038	4098	4418	4397	3768	3156	2944	2005	2394	63148
1417	642	2577	3289	3206	2997	3086	3048	3311	3394	3231	3279	3535	3518	3015	2525	2356	1605	1915	50529
1418	20	82	104	102	95	98	97	105	108	102	104	112	112	96	80	75	51	61	1604
1419	103	414	529	516	482	496	490	532	546	520	527	568	566	485	406	379	258	308	8125
1420	33	133	170	166	155	159	157	171	175	167	169	183	182	156	130	122	83	99	2610
1421	148	595	749	790	736	704	717	738	779	806	853	948	973	921	862	827	559	656	13361
1422	133	534	672	706	654	631	655	672	703	724	763	849	870	831	782	755	513	608	12055
1423	39	155	194	204	189	183	190	194	204	209	221	245	251	240	226	218	148	176	3486
1424	31	125	157	162	149	147	155	160	165	167	174	192	196	186	173	168	115	138	2760
1425	241	969	1223	1208	1103	1146	1243	1297	1301	1254	1274	1392	1402	1310	1190	1159	813	1008	20533
1426	38	153	193	190	174	181	196	204	205	198	201	219	221	206	188	183	128	159	3237
1427	52	207	261	258	236	245	266	277	278	268	272	298	300	280	255	248	174	216	4391
1428	36	146	184	182	166	173	187	195	196	189	192	210	211	197	179	175	123	152	3093
1429	77	310	391	386	353	367	397	415	416	401	407	445	448	419	381	371	260	322	6566
1430	146	587	741	732	668	694	753	786	788	760	772	843	849	793	721	702	493	611	12439
1431	56	225	283	280	256	266	288	301	302	291	295	323	325	304	276	269	189	234	4763
1432	358	1434	1810	1789	1633	1697	1840	1920	1927	1857	1886	2061	2076	1939	1762	1716	1204	1493	30402
1433	1026	4115	5194	5133	4685	4869	5280	5510	5528	5328	5412	5915	5956	5564	5056	4923	3456	4283	87233
1434	102	409	516	510	466	484	525	548	549	529	538	588	592	553	502	489	343	426	8669
1435	48	191	241	238	218	226	245	256	257	247	251	275	277	258	235	229	160	199	4051
1436	241	965	1218	1204	1099	1142	1238	1293	1297	1250	1269	1387	1397	1305	1186	1155	811	1005	20462
1437	33	132	171	172	161	167	164	168	179	184	187	204	207	183	164	159	103	116	2854
1438	45	179	234	235	221	225	222	228	245	255	258	280	284	253	227	219	142	159	3911
1439	76	303	396	398	373	381	375	386	414	430	436	474	481	427	383	371	240	269	6613
1440	24	97	127	127	119	122	120	123	132	138	139	151	154	136	123	119	77	86	2114
1441	103	413	539	541	507	518	510	525	563	586	593	645	654	581	522	505	326	366	8997
1442	51	206	269	270	253	259	255	262	281	292	296	322	326	290	260	252	163	183	4490
1443	419	1680	2194	2203	2065	2108	2076	2138	2294	2384	2415	2624	2661	2364	2123	2055	1328	1489	36620
1444	220	883	1153	1158	1085	1108	1091	1123	1205	1252	1269	1379	1398	1242	1115	1079	698	783	19241
1445	54	217	284	285	267	273	269	277	297	308	312	339	344	306	275	266	172	193	4738
1446	587	2354	3048	3042	2877	3015	2906	3016	3196	3284	3333	3616	3629	3209	2839	2735	1798	2057	50541
1447	257	1030	1314	1289	1222	1298	1244	1328	1371	1343	1365	1474	1460	1265	1075	1015	690	821	20861
1448	204	820	1046	1020	953	981	969	1053	1079	1028	1043	1124	1119	959	803	749	510	609	16069
1449	526	2108	2691	2624	2454	2532	2496	2709	2778	2649	2688	2898	2884	2473	2073	1935	1318	1573	41409
1450	59	238	303	296	277	286	282	306	313	299	304	327	326	279	234	219	149	178	4675
1451	213	856	1092	1064	995	1025	1012	1099	1127	1073	1089	1174	1168	1001	838	782	533	636	16777
1452	21	83	106	103	96	99	98	106	109	104	105	114	113	97	81	76	52	62	1625
1453	39	158	200	209	194	188	190	197	207	212	224	248	253	237	219	210	142	166	3493
1454	77	307	386	414	386	363	371	378	402	423	452	505	521	500	475	458	309	360	7087
1455	45	181	227	243	227	213	218	222	236	249	265	297	306	294	279	269	181	212	4164
1456	211	847	1064	1141	1063	1000	1021	1041	1107	1166	1244	1390	1434	1378	1309	1261	850	993	19520
1457	84	336	422	452	421	396	405	413	439	462	493	550	568	545	518	499	336	393	7732
1458	84	336	423	449	417	397	409	418	441	460	488	544	560	536	507	489	331	389	7678
1459	52	208	263	260	237	246	267	279	280	270	274	300	302	282	256	249	175	217	4417
1460	315	1264	1596	1577	1440	1496	1622	1693	1699	1637	1663	1817	1830	1710	1554	1513	1062	1316	26804
1461	33	132	166	164	150	156	169	176	177	170	173	189	190	178	162	157	110	137	2789
1462	16	65	83	82	74	77	84	88	88	85	86	94	95	88	80	78	55	68	1386
1463	38	154	194	192	175	182	198	206	207	199	202	221	223	208	189	184	129	160	3261
1464	44	177	223	221	201	209	227	237	238	229	233	254	256	239	217	212	148	184	3749
1465	75	302	381	377	344	357	388	405	406	391	397	434	437	409	371	361	254	314	6403
1466	75	301	380	376	343	356	386	403	405	390	396	433	436	407	370	360	253	313	6383
1467	71	284	359	355	324	336	365	381	382	368	374	409	411	384	349	340	239	296	6027
1468	70	280	354	349	319	331	359	375	376	363	368	403	405	379	344	335	235	292	5937
1469	9	36	46	45	41	43	47	49	49	47	48	52	53	49	45	44	31	38	772
1470	102	410	535	538	504	515	507	522	560	582	589	640	649	577	518	501	324	363	8936
1471	27	110	144	144	135	138	136	140	150	156	158	171	174	154	139	134	87	97	2394
1472	59	237	309	311	291	297	293	302	324	336	341	370	375	333	299	290	187	210	5164
1473	108	433	565	568	532	543	535	551	591	614	622	676	686	609	547	529	342	384	9435
1474	19	76	99	100	93	95	94	97	104	108	109	119	120	107	96	93	60	67	1656
1475	82	327	427	429	402	411	404	417	447	464	470	511	518	461	414	400	259	290	7133
1476	123	495	646	649	608	621	611	629	675	702	711	772	783	696	625	605	391	438	10780
1477	103	415	541	544	509	520	512	528	566	588	596	647	657	583	524	507	328	368	9036
1478	44	175	227	226	214	225	216	225	238	244	248	269	269	238	210	202	133	153	3756
1479	233	933	1203	1198	1137	1204	1151	1198	1264	1293	1313	1423	1422	1255	1104	1062	702	810	19905
1480	998	4005	5108	5042	4850	5303	4935	5185	5387	5428	5526	5977	5888	5160	4438	4240	2877	3413	83760
1481	433	1735	2213	2180	2087	2259	2123	2243	2325	2321	2362	2553	2519	2200	1884	1793	1217	1446	35893
1482	316	1267	1615	1595	1534	1677	1561	1640	1704	1717	1748	1890	1862	1632	1404	1341	910	1079	26492
1483	115	461	588	581	558	610	568	597	620	624	636	687	677	593	510	487	331	392	9635
1484	37	148	189	184	173	181	176	190	196	188	191	206	205	176	148	139	95	113	2935
1485	19	78	99	102	96	93	94	98	102	104	109	121	123	115	105	101	68	80	1707
1486	80	321	404	433	403	380	387	395	420	442	472	528	544	523	497	478	323	377	7407
1487	14	58	72	78	72	68	70	71	75	79	85	95	98	94	89	86	58	68	1330
1488	25	98	124	132	123	116	119	121	129	135	144	161	167	160	152	146	99	115	2266
1489	59	237	298	320	298	280	286	292	310	327	349	390	402	386	367	354	238	278	5471
1490	30	120	151	162	151	142	145	148	157	166	177	198	204	196	186	179	121	141	2774
1491	12	47	59	63	59	55	57	58	61	65	69	77	79	76	72	70	47	55	1081
1492	0	1	1	1	1	1	1	1	1	1	1	2	2	2	1	1	1	1	20
1493	52	210	265	262	239	249	270	281	282	272	276	302	304	284	258	251	176	219	4452
1494	11	45	57	56	51	53	58	60	61	58	59	65	65	61	55	54	38	47	954
1495	18	71	90	89	81	84	91	95	95	92	93	102	103	96	87	85	60	74	1506
1496	73	293	369	365	333	346	376	392	393	379	385	421	424	396	360	350	246	305	6206
1497	32	130	164	162	148	154	167	174	175	168	171	187	188	176	160	155	109	135	2755
1498	51	205	259	256	234	243	263	275	276	266	270	295	297	278	252	246	172	214	4352
1499	104	419	529	522	477	495	537	561	563	542	551	602	606	566	515	501	352	436	8878
1500	41	164	207	205	187	194	210	220	220	212	216	236	237	222	202	196	138	171	3478
1501	6	24	30	30	27	28	30	32	32	31	31	34	34	32	29	28	20	25	503
1502	66	267	337	341	322	350	339	343	350	348	356	391	396	350	305	298	197	229	5585
1503	25	99	124	126	119	133	128	128	128	125	128	142	144	126	108	107	72	84	2046
1504	85	340	444	446	418	426	420	433	464	481	488	531	538	478	428	415	268	302	7405
1505	23	94	125	126	114	105	111	118	133	135	141	153	151	135	118	116	77	88	2063
1506	60	240	314	315	295	301	297	306	328	341	345	375	381	338	304	294	190	213	5237
1507	450	1803	2355	2365	2216	2263	2228	2295	2462	2558	2592	2817	2856	2538	2279	2205	1425	1599	39306
1508	434	1742	2275	2284	2141	2186	2152	2217	2378	2471	2504	2721	2759	2451	2201	2130	1377	1544	37967
1509	118	475	620	623	584	596	587	604	648	674	683	742	752	668	600	581	375	421	10351
1510	39	155	200	199	189	199	191	198	210	215	219	237	238	210	185	178	118	135	3315
1511	23	94	119	118	113	124	115	121	126	127	129	140	138	121	104	99	67	80	1958
1512	750	3007	3835	3786	3641	3982	3705	3893	4045	4076	4149	4488	4421	3874	3333	3183	2160	2562	62890
1513	556	2229	2843	2806	2699	2951	2746	2886	2998	3021	3076	3326	3277	2872	2470	2360	1601	1899	46616
1514	2399	9623	12273	12115	11653	12742	11857	12458	12943	13042	13278	14360	14147	12399	10665	10187	6912	8200	201253
1515	455	1826	2329	2299	2211	2417	2250	2364	2456	2474	2519	2725	2684	2352	2023	1933	1311	1556	38184
1516	66	266	339	334	321	350	327	344	357	359	365	395	389	341	293	279	189	225	5539
1517	78	311	392	409	382	369	373	387	407	417	439	486	497	464	429	411	277	326	6854
1518	174	699	878	942	877	826	843	859	914	962	1027	1148	1184	1137	1080	1041	702	820	16113
1519	61	243	305	327	305	287	293	298	317	334	357	399	411	395	375	361	244	285	5597
1520	34	136	171	183	171	161	164	167	178	187	200	224	231	222	211	203	137	160	3140
1521	57	227	285	306	285	268	274	279	297	313	334	373	385	370	351	338	228	266	5236
1522	291	1166	1465	1571	1463	1377	1406	1433	1524	1605	1713	1914	1975	1897	1802	1736	1171	1367	26876
1523	2	8	10	11	10	9	9	10	10	11	11	13	13	13	12	12	8	9	181
1524	60	240	303	300	273	284	308	322	323	311	316	345	348	325	295	287	202	250	5092
1525	20	82	104	102	94	97	105	110	110	106	108	118	119	111	101	98	69	85	1739
1526	17	66	84	83	76	79	85	89	89	86	87	95	96	90	82	79	56	69	1408
1527	27	107	135	134	122	127	138	144	144	139	141	154	155	145	132	128	90	112	2274
1528	42	170	214	212	193	201	218	227	228	220	223	244	246	230	209	203	143	177	3600
1529	79	316	399	395	360	374	406	424	425	410	416	455	458	428	389	379	266	329	6708
1530	78	313	395	390	356	370	401	419	420	405	411	449	453	423	384	374	263	325	6629
1531	16	65	82	81	74	77	83	87	87	84	85	93	94	87	79	77	54	67	1372
1532	495	1986	2455	2489	2365	2696	2575	2571	2532	2426	2501	2769	2811	2470	2097	2069	1399	1665	40371
1533	43	173	229	230	208	192	204	217	243	243	256	278	273	245	212	209	139	162	3756
1534	20	79	105	105	95	84	91	99	112	113	119	129	126	113	99	97	65	75	1726
1535	252	1009	1353	1354	1217	1085	1175	1266	1438	1447	1533	1656	1622	1457	1268	1243	830	961	22166
1536	170	682	909	911	825	758	803	858	963	975	1024	1108	1092	979	857	839	556	640	14949
1537	1125	4511	5894	5919	5543	5650	5570	5741	6163	6401	6490	7052	7147	6351	5701	5518	3568	4004	98348
1538	313	1257	1641	1648	1545	1577	1553	1600	1716	1783	1807	1963	1991	1769	1588	1537	993	1114	27395
1539	33	132	173	173	162	166	163	168	180	187	190	206	209	186	167	162	104	117	2878
1540	68	272	348	344	330	358	335	352	367	371	377	408	403	354	306	293	197	233	5716
1541	51	206	263	260	250	273	254	267	277	279	284	308	303	266	228	218	148	176	4311
1542	272	1093	1394	1376	1323	1447	1347	1415	1470	1481	1508	1631	1606	1408	1211	1157	785	931	22855
1543	585	2347	2994	2956	2843	3108	2893	3039	3158	3182	3239	3503	3451	3025	2602	2485	1686	2000	49096
1544	567	2274	2900	2863	2753	3010	2801	2944	3058	3081	3137	3393	3342	2929	2520	2407	1633	1937	47549
1545	125	502	641	633	608	665	619	651	676	681	693	750	739	647	557	532	361	428	10508
1546	134	538	686	677	651	712	662	696	723	729	742	802	790	693	596	569	386	458	11244
1547	197	791	1008	1002	961	1039	973	1020	1062	1074	1097	1190	1177	1040	904	864	586	694	16679
1548	25	100	126	135	126	119	121	124	131	138	148	165	170	164	155	150	101	118	2316
1549	131	524	659	706	658	619	632	644	686	722	770	861	888	853	811	781	526	615	12086
1550	22	89	112	120	112	106	108	110	117	123	131	147	151	146	138	133	90	105	2060
1551	11	46	57	61	57	54	55	56	60	63	67	75	77	74	70	68	46	53	1050
1552	36	144	181	194	181	170	174	177	188	198	212	237	244	235	223	215	145	169	3323
1553	23	91	115	123	114	108	110	112	119	126	134	150	154	148	141	136	92	107	2103
1554	0	1	1	1	1	1	1	1	1	1	1	1	1	1	1	1	1	1	17
1555	0	0	0	0	0	0	0	0	0	0	0	0	0	0	0	0	0	0	0
1556	0	1	1	1	1	1	1	1	1	1	1	1	1	1	1	1	0	1	16
1557	0	0	0	0	0	0	0	0	0	0	0	0	0	0	0	0	0	0	0
1558	0	0	0	0	0	0	1	1	1	1	1	1	1	1	0	0	0	0	8
1559	239	960	1212	1225	1147	1235	1213	1233	1260	1225	1272	1399	1406	1243	1062	1047	705	833	19916
1560	72	289	387	388	348	311	337	363	412	414	439	474	464	417	363	356	237	275	6346
1561	48	194	260	260	233	208	225	243	276	278	294	318	311	279	243	239	159	184	4252
1562	162	651	873	874	785	700	758	817	927	933	988	1068	1046	940	818	802	535	620	14297
1563	335	1345	1803	1805	1621	1446	1565	1687	1916	1928	2042	2206	2161	1942	1689	1657	1105	1280	29533
1564	338	1355	1800	1804	1645	1543	1611	1709	1902	1936	2019	2186	2167	1939	1706	1665	1099	1259	29683
1565	134	538	703	706	661	674	664	685	735	763	774	841	852	757	680	658	426	477	11728
1566	13	51	66	66	62	64	63	64	69	72	73	79	80	71	64	62	40	45	1104
1567	11	44	57	56	54	58	55	57	60	61	62	67	66	58	51	49	33	38	937
1568	98	392	500	493	475	519	483	507	527	531	541	585	576	505	434	415	281	334	8196
1569	138	553	705	696	670	732	681	716	744	749	763	825	813	712	613	585	397	471	11563
1570	505	2024	2582	2549	2451	2680	2494	2621	2723	2744	2793	3021	2976	2608	2243	2143	1454	1725	42336
1571	815	3267	4167	4113	3956	4326	4026	4230	4395	4428	4508	4876	4803	4210	3621	3459	2347	2784	68331
1572	72	288	367	362	349	381	355	373	387	390	397	430	423	371	319	305	207	245	6021
1573	25	100	128	126	121	133	123	130	135	136	138	149	147	129	111	106	72	85	2094
1574	61	244	310	314	299	313	299	311	326	333	344	376	376	341	304	291	197	233	5272
1575	64	258	325	348	324	305	312	318	338	356	380	424	438	421	400	385	259	303	5958
1576	43	171	214	230	214	201	206	210	223	235	251	280	289	278	264	254	171	200	3934
1577	32	129	162	174	162	153	156	159	169	178	190	212	219	210	200	192	130	152	2979
1578	57	227	285	306	285	268	274	279	297	313	334	373	385	370	351	338	228	266	5236
1579	24	97	122	130	122	114	117	119	127	133	142	159	164	158	150	144	97	114	2233
1580	30	120	151	162	151	142	145	147	157	165	176	197	203	195	185	179	120	141	2766
1581	115	461	580	622	579	545	556	567	603	635	678	758	782	751	713	687	463	541	10636
1582	357	1433	1861	1872	1719	1702	1743	1820	1955	1933	2027	2209	2193	1954	1685	1656	1110	1299	30528
1583	406	1627	2181	2183	1961	1750	1894	2041	2317	2332	2471	2669	2614	2349	2044	2005	1337	1549	35730
1584	73	293	393	393	353	315	341	367	417	420	445	480	470	423	368	361	241	279	6432
1585	472	1894	2539	2542	2283	2037	2204	2376	2698	2715	2876	3107	3043	2734	2379	2333	1557	1803	41592
1586	106	426	571	571	513	458	495	534	606	610	646	698	684	614	535	524	350	405	9346
1587	94	377	505	506	454	405	439	473	537	540	572	619	606	544	474	465	310	359	8279
1588	242	969	1299	1301	1168	1043	1128	1216	1380	1389	1471	1590	1557	1399	1218	1194	797	922	21283
1589	138	553	706	697	670	732	682	716	745	750	764	826	814	714	614	587	398	472	11578
1590	20	80	102	100	96	105	98	103	107	108	110	119	117	103	88	84	57	68	1665
1591	51	203	259	255	245	268	250	262	273	275	280	303	298	261	225	215	146	173	4242
1592	522	2093	2670	2636	2535	2772	2579	2710	2816	2837	2889	3124	3077	2697	2320	2216	1504	1784	43781
1593	349	1402	1788	1765	1697	1856	1727	1815	1885	1900	1934	2092	2060	1806	1553	1484	1007	1194	29314
1594	204	817	1043	1029	990	1082	1007	1058	1100	1108	1128	1220	1202	1053	906	865	587	697	17096
1595	111	446	569	562	541	591	550	578	601	605	616	666	656	575	495	473	321	380	9336
1596	41	166	211	208	201	219	204	214	223	224	228	247	243	213	183	175	119	141	3460
1597	31	124	157	162	153	156	152	157	165	170	177	194	196	180	163	156	106	124	2723
1598	685	2748	3452	3702	3449	3246	3314	3377	3593	3783	4037	4512	4654	4471	4247	4091	2759	3222	63342
1599	131	524	659	707	658	619	632	644	686	722	771	861	888	853	811	781	527	615	12089
1600	18	73	92	99	92	87	88	90	96	101	108	120	124	119	113	109	74	86	1689
1601	45	182	228	245	228	215	219	223	238	250	267	299	308	296	281	271	183	213	4191
1602	14	54	68	73	68	64	65	67	71	75	80	89	92	88	84	81	54	64	1251
1603	29	117	147	158	147	139	141	144	153	161	172	193	199	191	181	175	118	138	2703
1604	52	208	261	280	261	246	251	256	272	286	305	341	352	338	321	310	209	244	4793
1605	530	2126	2737	2743	2589	2718	2757	2771	2822	2822	2954	3343	3300	2864	2389	2407	1666	1877	45415
1606	298	1193	1520	1523	1457	1589	1589	1571	1554	1551	1618	1855	1835	1577	1300	1320	923	1032	25305
1607	465	1865	2360	2365	2280	2542	2521	2469	2399	2392	2490	2879	2851	2436	1993	2033	1431	1592	39363
1608	119	475	637	638	573	511	553	596	677	681	722	780	764	686	597	585	391	452	10437
1609	123	495	659	657	591	538	582	624	698	699	737	796	778	697	605	593	395	457	10724
1610	367	1471	1914	1876	1698	1656	1783	1879	2003	1974	2042	2200	2145	1900	1625	1598	1062	1222	30415
1611	225	901	1197	1191	1073	986	1061	1136	1266	1268	1334	1440	1409	1261	1092	1071	714	826	19451
1612	121	487	621	613	589	644	600	630	655	660	671	726	715	627	539	515	350	415	10178
1613	30	122	155	153	148	161	150	158	164	165	168	182	179	157	135	129	88	104	2548
1614	38	153	195	192	185	204	190	199	206	207	210	228	224	196	169	162	110	130	3198
1615	1074	4307	5401	5164	5074	5977	5433	5530	5516	5522	5515	6082	5910	5011	4354	4327	2913	3369	86479
1616	658	2640	3320	3192	3125	3636	3318	3395	3410	3417	3424	3763	3666	3127	2711	2676	1804	2096	53378
1617	391	1569	1993	1953	1888	2100	1943	2027	2087	2100	2129	2312	2271	1976	1704	1641	1112	1312	32508
1618	78	314	400	395	380	415	386	406	422	425	433	468	461	404	348	332	225	267	6559
1619	132	531	677	668	643	703	654	687	714	719	732	792	780	684	588	562	381	452	11099
1620	48	192	241	256	240	229	232	237	251	263	280	312	320	305	288	277	187	219	4377
1621	23	91	114	122	114	107	110	112	119	125	134	149	154	148	141	135	91	107	2096
1622	72	289	363	389	362	341	348	355	377	397	424	474	489	470	446	430	290	338	6654
1623	19	75	94	101	94	89	91	92	98	103	110	123	127	122	116	112	75	88	1729
1624	8	34	43	46	43	40	41	42	44	47	50	56	58	55	53	51	34	40	785
1625	8	32	40	43	40	37	38	39	41	43	46	52	53	51	49	47	32	37	728
1626	33	133	167	179	167	157	160	163	174	183	195	218	225	216	206	198	134	156	3064
1627	60	239	300	322	300	282	288	294	312	329	351	392	405	389	369	356	240	280	5508
1628	2465	9888	12400	12430	12116	13915	13650	13196	12516	12461	12932	15122	15004	12715	10285	10568	7509	8295	207467
1629	1457	5845	7330	7348	7162	8226	8070	7801	7399	7366	7645	8940	8869	7517	6080	6247	4439	4904	122645
1630	867	3479	4477	4486	4236	4454	4514	4536	4614	4614	4829	5468	5397	4683	3906	3935	2725	3068	74288
1631	749	3004	4025	4029	3619	3231	3497	3769	4276	4303	4558	4924	4823	4333	3769	3697	2467	2857	65930
1632	1393	5586	6848	6425	5907	6826	7280	7379	6939	6534	6381	6819	6576	5607	4574	4534	2979	3360	101947
1633	3221	12919	15825	14839	13646	15802	16852	17074	16031	15084	14718	15727	15164	12922	10533	10442	6859	7733	235391
1634	1182	4741	5810	5451	5015	5804	6180	6264	5888	5545	5413	5786	5580	4757	3880	3845	2527	2851	86519
1635	189	758	966	954	917	1003	934	981	1019	1027	1045	1130	1114	976	839	802	544	645	15843
1636	2	7	9	9	9	10	9	10	10	10	10	11	11	9	8	8	5	6	153
1637	46	185	231	220	217	258	234	237	235	235	234	258	251	211	184	184	124	142	3686
1638	1993	7992	9991	9497	9368	11179	10121	10247	10145	10143	10094	11172	10829	9123	7942	7953	5345	6154	159288
1639	941	3774	4718	4485	4424	5279	4779	4839	4791	4790	4767	5275	5114	4308	3750	3756	2524	2906	75220
1640	264	1058	1324	1263	1243	1473	1336	1357	1349	1350	1346	1487	1443	1221	1061	1058	712	822	21167
1641	117	470	596	583	564	631	583	607	623	626	634	689	676	587	506	489	331	390	9702
1642	41	164	209	207	199	215	202	211	220	222	227	246	243	215	186	178	121	143	3449
1643	141	564	710	756	706	673	682	697	740	776	825	919	945	902	852	820	553	646	12907
1644	18	73	91	98	91	86	88	89	95	100	107	120	123	118	113	108	73	85	1676
1645	18	74	93	100	93	88	89	91	97	102	109	122	126	121	115	110	74	87	1709
1646	40	161	202	216	202	190	194	197	210	221	236	264	272	261	248	239	161	188	3702
1647	11	43	54	58	54	51	52	53	56	59	63	70	73	70	66	64	43	50	990
1648	111	447	561	602	560	527	539	549	584	615	656	733	756	727	690	665	448	524	10294
1649	16	63	80	85	80	75	76	78	83	87	93	104	107	103	98	94	64	74	1460
1650	8	30	38	41	38	36	36	37	40	42	44	50	51	49	47	45	30	35	697
1651	1088	4363	5472	5485	5345	6136	6020	5821	5523	5499	5707	6672	6619	5611	4540	4664	3313	3660	91538
1652	415	1666	2096	2096	2032	2306	2265	2201	2110	2103	2180	2533	2515	2143	1747	1786	1261	1397	34852
1653	1050	4210	5218	5040	4753	5454	5599	5567	5272	5092	5112	5692	5568	4744	3866	3894	2656	2967	81754
1654	1123	4504	5531	5196	4776	5493	5860	5946	5611	5290	5176	5533	5338	4557	3724	3690	2426	2738	82512
1655	1356	5438	6661	6246	5744	6652	7094	7187	6748	6349	6195	6620	6383	5439	4434	4395	2887	3255	99083
1656	3231	12959	15874	14884	13688	15851	16905	17127	16080	15130	14763	15776	15211	12962	10566	10474	6881	7757	236119
1657	1823	7314	8959	8401	7726	8946	9541	9666	9076	8539	8332	8904	8585	7316	5963	5912	3883	4378	133264
1658	87	348	439	426	405	450	437	454	457	451	454	489	479	417	354	341	229	269	6986
1659	7	30	37	36	35	40	38	39	38	38	37	41	40	34	29	29	19	22	589
1660	195	783	979	931	918	1095	992	1004	994	994	989	1095	1061	894	778	779	524	603	15608
1661	540	2168	2710	2576	2541	3032	2745	2779	2752	2751	2738	3030	2937	2475	2154	2157	1450	1669	43204
1662	678	2720	3400	3232	3188	3804	3444	3487	3452	3451	3435	3802	3685	3105	2703	2706	1819	2094	54205
1663	661	2652	3315	3151	3108	3709	3358	3400	3366	3365	3349	3707	3593	3027	2635	2639	1774	2042	52851
1664	397	1590	1988	1890	1864	2225	2014	2039	2019	2018	2009	2223	2155	1816	1580	1583	1064	1225	31699
1665	60	240	302	295	284	294	293	297	316	311	329	368	367	329	277	276	191	214	5043
1666	55	219	276	282	267	263	266	270	287	293	311	348	353	328	295	289	197	226	4825
1667	52	208	261	257	246	253	253	257	273	270	286	320	320	289	245	244	168	189	4391
1668	17	68	85	90	85	81	82	84	89	93	99	111	113	108	101	98	66	77	1547
1669	26	102	129	138	128	121	123	126	134	141	150	168	173	166	157	151	102	119	2354
1670	115	462	580	581	554	558	561	570	605	607	643	720	725	663	579	571	392	445	9931
1671	30	120	150	159	148	142	144	147	156	163	173	194	199	189	177	171	116	134	2712
1672	10	39	49	53	49	46	47	48	51	54	57	64	66	63	60	58	39	46	899
1673	240	962	1213	1212	1169	1313	1291	1260	1219	1217	1259	1456	1446	1238	1016	1035	726	807	20079
1674	404	1620	2093	2059	1907	1941	1928	1966	2063	2080	2131	2351	2345	2096	1814	1788	1193	1361	33140
1675	623	2497	3097	2938	2707	3040	3191	3238	3117	2982	2946	3174	3089	2666	2211	2188	1444	1634	46782
1676	685	2748	3378	3177	2923	3358	3566	3614	3416	3228	3161	3385	3272	2798	2292	2271	1493	1685	50450
1677	1748	7013	8591	8056	7408	8578	9148	9268	8702	8189	7990	8538	8232	7016	5719	5669	3724	4199	127788
1678	1339	5370	6578	6168	5672	6568	7005	7097	6663	6270	6118	6537	6303	5371	4378	4340	2851	3215	97843
1679	1006	4037	4945	4637	4264	4937	5265	5335	5009	4713	4599	4914	4738	4038	3291	3263	2143	2417	73551
1680	147	591	729	683	632	714	736	767	742	690	666	720	714	600	484	475	327	369	10786
1681	513	2056	2539	2376	2204	2475	2534	2657	2586	2400	2309	2503	2496	2091	1682	1651	1145	1294	37511
1682	183	734	908	852	796	902	908	948	925	867	838	911	905	759	617	608	420	475	13556
1683	770	3089	3858	3662	3593	4267	3903	3964	3919	3893	3863	4269	4147	3492	3021	3021	2035	2340	61106
1684	387	1554	1927	1812	1714	1964	1931	2003	1961	1863	1812	1978	1954	1640	1355	1340	919	1045	29159
1685	294	1178	1473	1400	1381	1648	1492	1511	1496	1495	1488	1647	1597	1345	1171	1173	788	907	23484
1686	356	1427	1784	1696	1673	1997	1807	1830	1812	1811	1803	1995	1934	1629	1418	1420	955	1099	28446
1687	53	212	266	260	250	260	259	262	278	274	289	324	323	289	244	243	168	188	4442
1688	412	1652	2074	2028	1949	2012	2012	2039	2166	2135	2257	2530	2526	2266	1906	1901	1314	1474	34653
1689	182	732	919	898	864	892	892	904	960	946	1000	1121	1119	1004	844	842	582	653	15354
1690	62	248	312	307	294	302	302	307	326	322	341	382	382	344	292	291	200	226	5240
1691	82	328	412	410	392	398	399	405	431	430	455	510	512	466	402	398	273	310	7013
1692	649	2604	3269	3196	3072	3172	3171	3214	3414	3365	3557	3988	3981	3571	3004	2995	2070	2323	54615
1693	139	556	698	682	655	677	677	686	729	718	759	851	849	762	641	639	442	496	11656
1694	0	0	0	0	0	0	0	0	0	0	0	0	0	0	0	0	0	0	0
1695	387	1552	1950	1952	1897	2164	2124	2059	1965	1958	2030	2366	2348	1996	1622	1662	1176	1302	32510
1696	123	491	635	624	578	589	585	596	626	631	646	713	711	636	550	542	362	413	10051
1697	735	2947	3808	3745	3469	3530	3506	3577	3752	3784	3876	4276	4266	3812	3300	3253	2170	2475	60281
1698	221	887	1147	1128	1044	1063	1056	1077	1130	1140	1167	1288	1285	1148	994	979	653	745	18152
1699	272	1090	1388	1349	1247	1313	1330	1354	1378	1365	1382	1513	1497	1324	1131	1116	742	844	21635
1700	296	1186	1525	1493	1382	1424	1425	1452	1506	1509	1540	1694	1685	1500	1292	1275	849	968	24001
1701	226	908	1116	1046	965	1104	1158	1190	1133	1060	1029	1106	1081	915	742	732	492	555	16558
1702	515	2065	2551	2387	2214	2486	2545	2669	2598	2411	2320	2514	2508	2101	1690	1659	1150	1299	37682
1703	1335	5355	6614	6190	5741	6446	6600	6921	6738	6252	6015	6520	6503	5448	4382	4301	2983	3370	97714
1704	1206	4835	5972	5589	5183	5820	5959	6249	6083	5645	5431	5887	5872	4919	3957	3883	2693	3042	88225
1705	943	3783	4672	4373	4055	4554	4662	4889	4760	4416	4249	4606	4594	3848	3096	3038	2107	2380	69025
1706	598	2397	2961	2772	2571	2886	2954	3098	3016	2799	2694	2921	2914	2441	1964	1928	1337	1511	43762
1707	76	305	393	388	373	412	394	396	402	402	412	458	458	401	345	334	233	275	6457
1708	80	319	404	397	385	418	400	402	418	419	437	488	485	429	368	364	251	288	6752
1709	142	571	717	700	674	699	697	706	748	738	779	872	870	779	656	654	452	507	11961
1710	31	125	157	154	148	153	153	155	164	162	171	192	191	172	144	144	100	112	2628
1711	54	216	271	265	255	263	263	267	284	279	295	331	331	297	249	249	172	193	4534
1712	103	413	518	507	487	503	503	510	542	534	564	633	631	566	476	475	328	368	8661
1713	31	126	158	154	148	153	153	155	165	162	172	192	192	172	145	145	100	112	2635
1714	12	47	59	57	55	57	57	58	61	61	64	72	72	64	54	54	37	42	983
1715	19	77	96	94	91	94	94	95	101	99	105	118	117	105	89	88	61	69	1612
1716	2	9	12	11	11	11	11	11	12	12	13	14	14	13	11	11	7	8	193
1717	650	2608	3369	3313	3069	3124	3103	3165	3320	3349	3430	3784	3775	3373	2920	2878	1920	2190	53340
1718	211	848	1095	1077	998	1015	1009	1029	1079	1089	1115	1230	1227	1096	949	936	624	712	17339
1719	1197	4802	6204	6102	5652	5752	5713	5828	6114	6167	6316	6968	6952	6211	5377	5300	3535	4033	98223
1720	667	2674	3454	3397	3147	3202	3181	3245	3404	3433	3517	3879	3870	3458	2993	2951	1968	2245	54685
1721	637	2555	3301	3246	3007	3060	3039	3100	3253	3280	3360	3707	3698	3304	2860	2819	1881	2145	52252
1722	478	1916	2475	2434	2255	2295	2280	2325	2440	2460	2520	2780	2774	2478	2145	2115	1410	1609	39189
1723	74	295	365	341	317	355	364	381	371	345	332	360	359	301	242	238	165	186	5391
1724	465	1867	2306	2158	2001	2247	2301	2413	2349	2179	2097	2273	2267	1899	1528	1499	1040	1175	34064
1725	2184	8759	10817	10124	9389	10543	10794	11319	11020	10225	9837	10663	10636	8910	7167	7034	4879	5511	159811
1726	1681	6741	8325	7792	7226	8114	8308	8712	8481	7869	7571	8207	8186	6858	5516	5413	3755	4242	122997
1727	1145	4591	5670	5307	4921	5526	5658	5933	5776	5360	5157	5590	5575	4671	3757	3687	2557	2889	83770
1728	397	1592	1990	1891	1769	1975	1987	2061	2029	1921	1883	2057	2056	1747	1435	1401	975	1118	30284
1729	67	268	359	371	363	393	361	351	369	388	416	469	473	426	378	362	255	308	6377
1730	163	652	872	901	880	953	876	852	897	943	1008	1138	1148	1033	916	879	619	747	15477
1731	48	192	241	236	227	234	234	237	252	249	263	295	294	264	222	221	153	172	4034
1732	47	187	235	230	221	228	228	231	245	242	256	287	286	257	216	215	149	167	3927
1733	153	612	769	752	723	746	746	756	803	792	837	938	936	840	707	705	487	546	12848
1734	1266	5077	6374	6232	5990	6185	6185	6269	6658	6563	6937	7777	7763	6964	5857	5842	4037	4530	106506
1735	732	2938	3688	3606	3466	3579	3579	3627	3853	3797	4014	4500	4492	4029	3389	3380	2336	2621	61626
1736	59	237	298	291	280	289	289	293	311	307	324	364	363	326	274	273	189	212	4979
1737	42	170	214	209	201	207	207	210	223	220	233	261	260	233	196	196	135	152	3569
1738	839	3365	4348	4276	3961	4031	4004	4084	4284	4321	4426	4882	4871	4352	3767	3714	2477	2826	68828
1739	69	277	358	352	326	332	329	336	352	355	364	402	401	358	310	305	204	232	5662
1740	50	199	258	253	235	239	237	242	254	256	262	289	289	258	223	220	147	168	4079
1741	73	294	380	374	346	353	350	357	375	378	387	427	426	381	329	325	217	247	6019
1742	173	693	895	880	815	830	824	841	882	889	911	1005	1003	896	776	764	510	582	14169
1743	411	1649	2131	2095	1941	1975	1962	2001	2100	2118	2169	2393	2387	2133	1846	1820	1214	1385	33730
1744	58	234	305	304	286	297	288	290	304	310	321	356	357	319	278	271	184	214	4976
1745	602	2414	2997	2825	2630	2945	2992	3122	3055	2860	2775	3019	3014	2541	2064	2021	1404	1597	44877
1746	1080	4331	5349	5006	4643	5213	5338	5597	5449	5056	4864	5273	5259	4406	3544	3478	2412	2725	79023
1747	1110	4450	5496	5144	4771	5357	5485	5751	5599	5195	4999	5418	5404	4528	3642	3574	2479	2800	81202
1748	862	3456	4268	3995	3705	4160	4259	4466	4348	4035	3882	4208	4197	3516	2828	2775	1925	2175	63060
1749	99	399	512	504	480	529	512	518	524	519	529	586	588	514	438	424	297	350	8322
1750	42	167	223	230	225	244	224	218	229	241	258	291	294	264	235	225	158	191	3959
1751	44	178	238	246	241	260	239	233	245	258	276	311	314	282	251	240	169	204	4229
1752	24	97	122	120	115	119	119	120	128	126	133	149	149	134	112	112	77	87	2043
1753	67	267	336	328	315	326	326	330	351	346	365	409	409	367	308	308	213	238	5609
1754	30	122	153	149	144	148	148	150	160	157	166	186	186	167	140	140	97	109	2552
1755	239	960	1205	1178	1132	1169	1169	1185	1259	1241	1311	1470	1468	1316	1107	1104	763	856	20132
1756	53	211	265	259	249	257	257	260	276	272	288	323	322	289	243	242	168	188	4422
1757	12	47	59	57	55	57	57	58	61	60	64	72	72	64	54	54	37	42	982
1758	192	772	997	981	909	925	918	937	983	991	1015	1120	1118	999	864	852	568	648	15789
1759	58	233	301	296	274	279	277	283	296	299	306	338	337	301	261	257	171	196	4763
1760	13	53	69	67	62	64	63	64	68	68	70	77	77	69	59	59	39	45	1086
1761	3	12	16	16	15	15	15	15	16	16	16	18	18	16	14	14	9	10	254
1762	15	58	76	74	69	70	70	71	74	75	77	85	85	76	66	65	43	49	1198
1763	79	316	408	402	373	380	377	384	403	407	417	460	459	411	356	350	234	267	6483
1764	128	512	680	696	673	719	671	659	693	723	767	861	867	779	688	664	462	553	11795
1765	120	481	607	584	551	612	607	623	620	597	594	652	653	561	468	455	317	368	9470
1766	188	753	933	877	815	914	931	973	951	887	858	932	930	782	633	620	431	488	13896
1767	109	438	570	570	548	600	571	570	584	590	612	683	687	606	525	506	355	422	9546
1768	170	680	893	902	872	951	895	886	916	937	981	1099	1106	983	858	826	580	693	15228
1769	103	414	518	493	462	515	517	535	528	502	493	540	540	460	379	369	257	296	7921
1770	471	1889	2529	2612	2553	2764	2539	2468	2599	2734	2924	3300	3329	2996	2659	2550	1795	2168	44879
1771	468	1876	2512	2595	2536	2745	2522	2452	2581	2715	2905	3278	3307	2976	2641	2533	1782	2154	44578
1772	65	262	330	324	311	323	321	324	344	341	360	404	404	362	306	304	210	237	5532
1773	51	205	258	252	242	250	250	254	269	266	281	315	314	282	237	236	163	183	4308
1774	15	61	77	75	72	74	74	75	80	79	83	93	93	84	70	70	49	54	1278
1775	19	77	97	95	91	94	94	95	101	100	105	118	118	106	89	89	61	69	1618
1776	42	168	211	206	198	205	205	208	220	217	230	258	257	231	194	193	134	150	3527
1777	46	184	231	226	217	224	224	227	241	238	251	282	281	252	212	212	146	164	3858
1778	0	0	0	0	0	0	0	0	0	0	0	1	1	0	0	0	0	0	2
1779	658	2638	3408	3352	3105	3160	3139	3202	3359	3387	3470	3828	3819	3412	2953	2911	1942	2215	53958
1780	29	114	148	145	135	137	136	139	146	147	150	166	166	148	128	126	84	96	2340
1781	1	3	4	4	4	4	4	4	4	4	4	5	5	4	3	3	2	3	65
1782	2	7	9	10	9	10	9	9	9	10	10	12	12	11	9	9	6	7	160
1783	35	142	190	197	192	208	191	186	196	206	220	248	250	225	200	192	135	163	3376
1784	12	50	67	69	67	73	67	65	69	72	77	87	88	79	70	67	47	57	1183
1785	10	41	55	57	56	60	55	54	57	60	64	72	73	65	58	56	39	47	979
1786	15	61	81	84	82	89	82	79	84	88	94	106	107	96	86	82	58	70	1444
1787	103	412	552	570	557	603	554	539	567	597	638	720	726	654	580	556	392	473	9793
1788	282	1132	1516	1566	1530	1657	1522	1480	1558	1639	1753	1978	1995	1796	1594	1529	1076	1300	26903
1789	33	134	179	185	181	195	180	175	184	193	207	233	235	212	188	180	127	153	3174
1790	39	158	211	218	213	231	212	206	217	228	244	275	278	250	222	213	150	181	3746
1791	142	568	760	785	767	831	763	742	781	822	879	992	1001	901	799	766	539	652	13490
1792	22	89	115	116	112	118	114	113	120	121	129	145	145	131	113	110	77	90	1980
1793	7	27	34	34	33	34	34	34	36	36	38	43	43	38	33	32	22	26	584
1794	9	36	45	44	42	44	44	44	47	46	49	55	55	49	41	41	28	32	751
1795	113	452	568	555	533	551	551	558	593	584	618	692	691	620	522	520	359	403	9483
1796	13	52	65	64	61	63	63	64	68	67	71	79	79	71	60	60	41	46	1087
1797	5	19	25	26	24	21	23	24	25	28	30	35	36	33	29	29	19	22	453
1798	73	294	380	374	346	352	350	357	375	378	387	427	426	381	329	325	217	247	6018
1799	49	195	253	248	230	234	233	237	249	251	257	284	283	253	219	216	144	164	3999
1800	38	152	202	207	200	214	199	196	206	215	228	256	257	231	204	197	137	164	3503
1801	8	34	46	47	46	50	46	45	47	49	53	60	60	54	48	46	32	39	810
1802	6	24	32	33	33	35	32	31	33	35	37	42	42	38	34	33	23	28	571
1803	3	12	16	17	16	18	16	16	17	17	19	21	21	19	17	16	11	14	286
1804	0	1	2	2	2	2	2	2	2	2	2	2	2	2	2	2	1	1	31
1805	12	47	63	65	64	69	63	62	65	68	73	82	83	75	66	64	45	54	1120
1806	24	97	130	134	131	142	130	127	133	140	150	169	171	154	136	131	92	111	2302
1807	125	500	669	691	675	731	671	653	687	723	773	873	880	792	703	674	475	573	11868
1808	20	81	108	111	109	118	108	105	111	117	125	141	142	128	113	109	76	92	1914
1809	44	175	234	242	236	256	235	228	240	253	271	305	308	277	246	236	166	201	4153
1810	13	53	71	74	72	78	71	69	73	77	82	93	94	84	75	72	51	61	1263
1811	66	264	353	365	357	386	355	345	363	382	408	461	465	418	371	356	251	303	6269
1812	27	107	143	147	144	156	143	139	147	154	165	186	188	169	150	144	101	122	2532
1813	6	23	31	32	31	33	31	30	32	33	35	40	40	36	32	31	22	26	544
1814	12	47	60	59	57	59	58	59	62	62	66	73	73	66	56	55	38	44	1006
1815	224	898	1128	1103	1060	1095	1095	1109	1178	1161	1228	1376	1374	1233	1037	1034	715	802	18850
1816	15	59	74	73	70	72	72	73	78	77	81	91	91	81	68	68	47	53	1243
1817	35	141	192	196	186	162	174	184	193	215	232	269	273	255	224	223	146	169	3469
1818	54	216	293	298	282	249	265	280	294	325	350	404	409	382	335	334	218	253	5241
1819	34	137	186	189	179	158	168	178	187	207	223	258	261	244	214	213	139	161	3336
1820	17	68	91	92	87	79	83	87	91	100	106	122	124	115	100	100	65	76	1603
1821	1	3	4	5	4	4	4	4	4	5	5	6	6	6	5	5	3	4	78
1822	0	2	2	2	2	2	2	2	2	2	3	3	3	3	2	2	2	2	38
1823	1	3	4	4	4	5	4	4	4	5	5	5	6	5	4	4	3	4	74
1824	3	11	14	15	14	16	14	14	15	15	16	19	19	17	15	14	10	12	253
1825	2	10	13	13	13	14	13	13	13	14	15	17	17	15	14	13	9	11	229
1826	21	85	114	118	115	125	115	111	117	123	132	149	150	135	120	115	81	98	2024
1827	23	93	124	128	125	135	124	121	127	134	143	162	163	147	130	125	88	106	2198
1828	72	289	387	399	390	423	388	377	397	418	447	505	509	458	407	390	274	332	6862
1829	12	47	62	64	63	68	63	61	64	67	72	81	82	74	65	63	44	53	1105
1830	24	98	131	135	132	143	131	128	134	141	151	171	172	155	137	132	93	112	2320
1831	32	128	172	177	173	188	172	168	176	186	199	224	226	203	181	173	122	147	3047
1832	28	112	150	155	152	164	151	147	154	162	174	196	198	178	158	151	107	129	2666
1833	26	104	140	144	141	153	140	136	144	151	162	182	184	166	147	141	99	120	2480
1834	91	363	486	502	491	532	488	475	500	526	562	635	640	576	511	490	345	417	8630
1835	48	193	258	267	261	282	259	252	265	279	298	337	340	306	271	260	183	221	4580
1836	7	29	39	40	38	33	35	38	39	44	47	55	56	52	46	46	30	35	709
1837	12	49	66	68	64	56	60	63	67	74	80	93	94	88	77	77	50	58	1196
1838	161	646	880	898	852	742	795	841	884	984	1061	1231	1247	1167	1025	1022	666	772	15874
1839	16	65	89	91	86	75	80	85	89	99	107	124	126	118	103	103	67	78	1601
1840	3	13	18	18	18	16	16	17	18	20	22	25	25	24	21	21	14	16	325
1841	7	28	38	39	38	42	38	37	39	41	44	50	50	45	40	38	27	33	674
1842	8	32	42	44	43	46	42	41	43	46	49	55	56	50	44	43	30	36	750
1843	11	42	57	59	57	62	57	55	58	61	66	74	75	67	60	57	40	49	1007
1844	29	118	158	163	159	172	158	154	162	170	182	206	208	187	166	159	112	135	2798
1845	48	194	260	269	263	284	261	254	267	281	301	339	342	308	274	262	185	223	4615
1846	119	478	640	661	646	700	643	625	658	692	740	835	843	759	673	646	454	549	11361
1847	8	33	44	46	45	48	44	43	45	48	51	58	58	52	46	44	31	38	782
1848	1	6	7	8	8	8	7	7	8	8	9	10	10	9	8	8	5	6	133
1849	16	66	88	91	89	96	89	86	91	95	102	115	116	105	93	89	63	76	1566
1850	12	46	62	64	63	68	62	61	64	67	72	81	82	74	65	63	44	53	1103
1851	3	13	17	18	18	19	17	17	18	19	20	23	23	21	18	18	12	15	309
1852	7	28	38	39	38	41	38	37	39	41	44	49	50	45	40	38	27	32	671
1853	276	1107	1481	1530	1496	1619	1487	1446	1523	1602	1713	1933	1950	1755	1558	1494	1051	1270	26291
1854	26	105	143	146	139	121	129	137	144	160	173	201	203	190	167	166	108	126	2584
1855	51	206	280	286	271	236	253	268	281	313	338	392	397	372	326	325	212	246	5053
1856	9	37	51	52	49	43	46	49	51	57	61	71	72	67	59	59	38	45	916
1857	6	23	31	32	30	26	28	30	31	35	37	43	44	41	36	36	24	27	560
1858	3	14	19	19	18	16	17	18	19	21	23	26	26	25	22	22	14	16	338
1859	0	1	1	1	1	1	1	1	1	1	1	1	1	1	1	1	1	1	17
1860	3	12	17	17	17	18	17	16	17	18	19	22	22	20	18	17	12	14	296
1861	7	28	38	39	38	41	38	37	39	41	44	49	50	45	40	38	27	32	671
1862	123	493	660	682	667	722	663	644	678	714	763	861	869	782	694	666	468	566	11715
1863	65	261	349	361	353	382	351	341	359	378	404	456	460	414	367	352	248	299	6200
1864	22	88	118	122	119	129	119	115	122	128	137	154	156	140	124	119	84	101	2097
1865	16	64	85	88	86	93	86	83	88	92	99	111	112	101	90	86	61	73	1514
1866	4	16	21	22	21	23	21	21	22	23	24	28	28	25	22	21	15	18	375
1867	2	7	9	10	10	10	10	9	10	10	11	12	13	11	10	10	7	8	169
1868	3	13	18	18	18	19	18	17	18	19	20	23	23	21	18	18	12	15	311
1869	5	18	24	25	25	27	24	24	25	26	28	32	32	29	26	25	17	21	433
1870	8	30	41	42	41	44	41	40	42	44	47	53	53	48	43	41	29	35	722
1871	0	0	0	0	0	0	0	0	0	0	0	0	0	0	0	0	0	0	0
1872	4	17	24	24	23	20	21	23	24	26	28	33	33	31	27	27	18	21	424
1873	1	2	3	3	3	3	3	3	3	4	4	4	4	4	4	4	2	3	57
1874	7	27	37	38	36	31	34	35	37	41	45	52	53	49	43	43	28	33	669
1875	6	22	30	31	29	25	27	29	30	34	36	42	43	40	35	35	23	26	543
1876	20	82	112	114	108	94	101	107	112	125	135	156	158	148	130	130	84	98	2014
1877	2	8	11	11	10	9	10	10	11	12	13	15	15	14	12	12	8	9	192
1878	2	7	9	8	8	9	8	8	8	9	9	10	10	9	8	8	5	6	141
1879	5	21	27	27	26	27	26	26	26	27	29	32	33	28	24	24	16	18	442
1880	15	60	81	83	81	87	81	79	82	87	93	104	105	94	84	80	56	68	1420
1881	235	942	1200	1176	1144	1200	1158	1149	1157	1197	1292	1439	1447	1248	1061	1062	722	795	19624
1882	139	559	711	694	675	707	684	680	683	706	762	849	853	734	622	625	424	464	11571
1883	337	1352	1720	1681	1635	1713	1656	1645	1653	1709	1845	2055	2066	1778	1508	1513	1027	1125	28018
1884	187	750	970	965	940	996	947	934	953	991	1066	1193	1201	1049	905	893	614	698	16252
1885	42	167	213	209	203	214	206	204	206	213	230	256	257	222	189	189	129	143	3492
1886	8	33	44	45	44	48	44	43	45	47	51	57	58	52	46	44	31	37	777
1887	70	279	373	386	377	408	375	365	384	404	432	487	492	443	393	377	265	320	6630
1888	24	95	127	131	128	139	127	124	130	137	147	165	167	150	133	128	90	109	2251
1889	5	20	27	28	26	23	24	26	27	30	33	38	38	36	31	31	20	24	487
1890	3	12	17	17	16	14	15	16	17	19	20	24	24	22	20	20	13	15	304
1891	13	51	70	71	68	59	63	67	70	78	84	98	99	93	81	81	53	61	1260
1892	29	114	156	159	151	131	141	149	156	174	188	218	221	207	181	181	118	137	2811
1893	5	18	25	25	24	21	22	24	25	28	30	35	35	33	29	29	19	22	449
1894	0	1	1	1	1	1	1	1	1	1	2	2	2	1	1	1	1	1	20
1895	7	28	36	35	34	36	35	34	35	36	39	43	43	37	31	31	21	23	584
1896	55	221	280	273	266	278	269	268	269	277	300	334	335	288	244	245	166	181	4549
1897	43	172	218	213	207	216	210	208	209	216	233	259	261	224	189	191	129	141	3539
1898	307	1231	1563	1523	1481	1549	1502	1494	1497	1546	1670	1859	1868	1604	1358	1366	925	1008	25351
1899	114	457	580	566	550	575	558	555	556	574	620	690	694	596	504	507	343	374	9413
1900	1204	4831	6130	5975	5810	6078	5892	5859	5874	6065	6553	7292	7330	6294	5325	5357	3628	3953	99450
1901	624	2503	3176	3096	3010	3149	3053	3036	3044	3143	3395	3778	3798	3261	2759	2775	1880	2048	51528
1902	387	1551	1968	1918	1865	1951	1892	1881	1886	1947	2104	2341	2353	2020	1710	1720	1165	1269	31928
1903	57	228	293	288	281	295	283	281	284	294	317	354	356	309	264	263	179	200	4826
1904	1	3	5	5	5	5	5	4	5	5	5	6	6	5	5	5	3	4	82
1905	4	15	20	20	19	17	18	19	20	22	24	28	28	26	23	23	15	18	359
1906	18	70	96	98	93	81	87	92	96	107	116	134	136	127	112	111	73	84	1731
1907	95	383	521	531	504	439	471	498	523	582	628	729	738	691	607	605	394	457	9396
1908	13	53	72	74	70	61	65	69	72	81	87	101	102	96	84	84	55	63	1302
1909	0	1	1	1	1	1	1	1	1	1	1	1	1	1	1	1	1	1	17
1910	1	4	5	5	5	5	5	5	5	5	6	6	6	6	5	5	3	4	86
1911	7	29	37	36	35	37	36	35	35	37	40	44	44	38	32	32	22	24	600
1912	5	22	28	27	26	27	27	26	26	27	29	33	33	28	24	24	16	18	446
1913	166	665	844	823	800	837	811	807	809	835	902	1004	1009	867	733	738	500	544	13694
1914	484	1941	2463	2401	2334	2442	2368	2354	2360	2437	2633	2930	2945	2529	2140	2152	1458	1589	39960
1915	109	437	554	540	525	549	533	530	531	548	592	659	663	569	481	484	328	357	8989
1916	303	1214	1540	1501	1460	1527	1480	1472	1476	1524	1646	1832	1842	1581	1338	1346	911	993	24986
1917	273	1096	1391	1356	1319	1379	1337	1330	1333	1377	1487	1655	1664	1428	1209	1216	823	897	22570
1918	1	6	8	7	7	7	7	7	7	7	8	9	9	8	7	7	4	5	121
1919	9	37	50	51	49	43	46	48	51	56	61	71	71	67	59	59	38	44	910
1920	14	55	75	76	72	63	67	71	75	83	90	104	106	99	87	87	56	65	1345
1921	13	53	72	74	70	61	65	69	73	81	87	101	103	96	84	84	55	64	1305
1922	3	10	14	14	13	12	12	13	14	15	16	19	19	18	16	16	10	12	246
1923	4	15	20	20	19	17	18	19	20	22	24	28	28	27	23	23	15	18	360
1924	7	27	34	33	32	34	33	33	33	34	37	41	41	35	30	30	20	22	556
1925	13	51	65	64	62	65	63	62	62	64	70	78	78	67	57	57	39	42	1059
1926	24	95	120	117	114	119	115	115	115	119	128	143	144	123	104	105	71	77	1948
1927	93	373	473	461	448	469	454	452	453	468	505	562	565	485	411	413	280	305	7670
1928	383	1537	1950	1901	1848	1933	1874	1864	1868	1929	2084	2320	2331	2002	1694	1704	1154	1258	31634
1929	255	1021	1296	1263	1228	1285	1246	1239	1242	1282	1385	1542	1550	1331	1126	1132	767	836	21026
1930	322	1293	1641	1599	1555	1627	1577	1568	1572	1624	1754	1952	1962	1685	1425	1434	971	1058	26619
1931	2	6	8	7	7	8	7	7	7	8	8	9	9	8	7	7	5	5	125
1932	102	409	557	568	539	469	503	532	559	622	672	779	789	739	648	647	421	489	10044
1933	172	689	937	957	907	790	847	896	942	1048	1131	1312	1329	1244	1092	1089	709	823	16914
1934	8	31	43	43	41	36	38	41	43	48	51	60	60	56	50	49	32	37	767
1935	1	4	5	5	5	6	6	6	6	6	6	7	7	6	5	5	3	4	93
1936	9	36	49	49	47	44	45	48	49	53	58	67	68	62	54	54	36	41	869
1937	3	12	15	15	15	17	16	16	16	15	16	19	19	16	13	13	9	10	255
1938	2	9	12	12	11	13	12	12	12	12	13	15	15	12	10	10	7	8	197
1939	76	306	388	378	368	386	374	372	373	384	415	463	465	399	337	339	230	251	6304
1940	342	1371	1740	1696	1649	1725	1672	1663	1667	1722	1860	2070	2080	1786	1511	1520	1030	1122	28226
1941	485	1945	2467	2410	2347	2500	2407	2403	2393	2453	2645	2966	2977	2549	2146	2158	1473	1610	40334
1942	635	2545	3224	3182	3131	3623	3381	3439	3319	3285	3513	4084	4068	3442	2829	2840	2010	2232	54782
1943	228	913	1158	1134	1108	1210	1154	1158	1143	1159	1247	1413	1415	1208	1010	1015	700	769	19142
1944	133	535	728	743	705	614	658	696	731	814	878	1019	1032	966	848	846	551	639	13136
1945	104	418	569	581	551	480	514	544	572	636	686	796	807	755	663	661	431	500	10268
1946	36	145	198	202	192	167	179	189	199	221	239	277	281	263	230	230	150	174	3572
1947	9	37	47	47	46	51	49	50	49	49	52	61	61	53	44	44	31	34	814
1948	27	109	139	137	135	159	147	150	144	142	152	177	176	149	122	122	87	97	2371
1949	21	83	105	104	103	120	112	114	109	108	115	134	134	113	92	93	66	74	1800
1950	97	388	491	486	479	562	522	532	511	503	537	628	625	528	432	433	309	344	8407
1951	83	334	422	418	412	483	449	458	440	432	462	540	537	454	371	372	265	296	7228
1952	398	1597	2023	1997	1966	2282	2127	2165	2087	2063	2205	2567	2556	2162	1775	1782	1263	1404	34419
1953	1450	5818	7369	7286	7182	8432	7827	7985	7667	7541	8050	9422	9372	7913	6474	6497	4629	5155	126069
1954	1271	5097	6455	6383	6292	7387	6857	6995	6717	6606	7053	8254	8210	6932	5671	5692	4055	4516	110443
1955	156	624	790	782	771	905	840	857	823	809	864	1011	1005	849	695	697	497	553	13528
1956	37	147	193	197	187	187	195	201	204	213	227	260	258	222	189	190	126	138	3371
1957	6	25	34	35	33	29	31	33	35	38	41	48	49	46	40	40	26	30	619
1958	4	15	20	21	20	17	18	20	21	23	25	29	29	27	24	24	15	18	370
1959	5	20	26	26	25	26	26	27	27	28	30	35	35	31	26	26	18	20	457
1960	1	6	7	7	7	8	8	8	8	8	8	9	9	8	6	6	5	5	124
1961	9	35	44	44	43	50	47	48	46	45	48	56	56	47	39	39	28	31	755
1962	18	74	93	92	91	107	99	101	97	95	102	119	119	100	82	82	59	65	1595
1963	13	54	68	67	66	78	72	73	71	69	74	87	86	73	60	60	43	47	1161
1964	281	1129	1430	1414	1394	1636	1519	1550	1488	1463	1562	1828	1819	1536	1256	1261	898	1000	24464
1965	1272	5101	6460	6388	6297	7393	6863	7001	6722	6611	7058	8261	8217	6938	5676	5697	4059	4520	110534
1966	1019	4087	5177	5119	5046	5924	5499	5610	5387	5298	5656	6620	6584	5559	4548	4565	3252	3622	88572
1967	18	73	94	96	91	99	101	103	102	102	108	123	120	97	80	82	55	57	1601
1968	4	15	20	20	19	18	19	20	20	22	23	27	27	23	20	20	13	15	345
1969	0	1	1	1	1	1	1	1	1	1	1	1	1	1	1	1	1	1	17
1970	0	0	0	0	0	0	0	0	0	0	0	0	0	0	0	0	0	0	0
1971	1	5	6	6	6	7	6	6	6	6	6	8	8	6	5	5	4	4	101
1972	12	47	59	58	58	68	63	64	62	61	65	76	75	63	52	52	37	41	1013
1973	5	21	27	27	26	31	29	29	28	28	29	34	34	29	24	24	17	19	461
1974	4	16	21	21	20	24	22	23	22	21	23	27	27	22	18	18	13	15	357
1975	22	89	112	111	110	129	119	122	117	115	123	144	143	121	99	99	71	79	1925
1976	379	1519	1924	1903	1876	2202	2044	2085	2002	1969	2102	2461	2448	2067	1691	1697	1209	1346	32924
1977	207	831	1052	1040	1026	1204	1118	1140	1095	1077	1150	1345	1338	1130	924	928	661	736	18002
1978	1	3	4	4	4	4	4	5	5	5	5	5	5	4	4	4	2	3	71
1979	5	22	28	28	26	31	31	31	32	31	32	36	35	30	24	24	17	18	481
1980	1	2	3	3	3	3	3	3	3	3	3	4	4	3	3	3	2	2	51
1981	1	5	7	7	7	8	7	7	7	7	8	9	9	7	6	6	4	5	117
1982	2	10	12	12	12	14	13	13	13	12	13	16	15	13	11	11	8	8	208
1983	5	21	27	27	26	31	29	29	28	27	29	34	34	29	24	24	17	19	460
1984	2	7	9	9	8	10	9	9	9	9	9	11	11	9	8	8	5	6	148
1985	5	20	25	25	24	28	26	27	26	25	27	32	32	27	22	22	16	17	426
1986	38	154	195	193	190	224	208	212	203	200	213	250	248	210	172	172	123	137	3342
1987	272	1092	1383	1368	1349	1583	1470	1499	1440	1416	1512	1769	1760	1486	1215	1220	869	968	23671
1988	35	142	179	177	175	205	191	194	187	184	196	229	228	193	158	158	113	126	3070
1989	0	2	2	2	2	2	2	2	2	2	2	3	3	2	2	2	1	1	34
1990	0	2	2	2	2	3	3	3	3	3	3	3	3	2	2	2	1	2	41
1991	0	1	2	1	1	2	2	2	2	2	2	2	2	2	1	1	1	1	27
1992	0	1	1	1	1	1	1	1	1	1	1	1	1	1	1	1	0	0	15
1993	1	3	4	4	3	4	4	4	4	4	4	5	5	4	3	3	2	2	63
1994	2	7	8	8	8	10	9	9	9	9	9	11	11	9	7	7	5	6	144
1995	2	9	11	11	11	12	12	12	11	11	12	14	14	12	10	10	7	8	189
1996	17	70	89	88	86	101	94	96	92	91	97	113	113	95	78	78	56	62	1516
1997	20	81	103	102	101	118	110	112	107	106	113	132	131	111	91	91	65	72	1766
1998	68	275	348	344	339	398	369	377	362	356	380	445	442	373	306	307	218	243	5950
1999	1	2	3	3	3	3	3	3	3	3	3	3	3	3	2	2	2	2	47
[truncated: 1,024 more rows]

## Sheet: f_0_80
OID	f_0	f_1	f_5	f_10	f_15	f_20	f_25	f_30	f_35	f_40	f_45	f_50	f_55	f_60	f_65	f_70	f_75	f_80	f_total
1	1	12	24	8	8	7	7	8	9	9	10	11	12	12	11	10	8	13	180
2	8	63	125	44	40	37	38	42	47	50	52	60	65	63	58	54	40	69	955
3	1	4	8	3	3	2	3	3	3	3	3	4	4	4	4	4	3	5	64
4	6	51	102	36	33	30	31	34	38	40	42	49	53	51	47	44	32	56	775
5	0	1	1	0	0	0	0	0	0	1	1	1	1	1	1	1	0	1	10
6	0	3	7	2	2	2	2	2	3	3	3	3	4	3	3	3	2	4	51
7	3	27	53	19	17	16	16	18	20	21	22	25	28	27	25	23	17	29	406
8	3	23	46	16	15	13	14	15	17	18	19	22	24	23	21	20	14	25	348
9	18	141	281	99	91	83	85	95	106	112	116	135	147	142	130	122	89	155	2147
10	18	142	283	100	91	83	85	95	106	113	117	136	148	143	131	123	90	156	2160
11	2	13	26	9	8	8	8	9	10	10	11	12	13	13	12	11	8	14	197
12	27	218	434	153	140	128	131	146	163	173	180	209	227	219	201	188	138	240	3315
13	124	994	1977	697	638	583	596	665	744	786	819	950	1032	998	915	856	627	1093	15094
14	46	369	734	259	237	217	221	247	276	292	304	353	383	370	340	318	233	406	5605
15	103	831	1653	583	534	488	498	556	622	657	685	794	863	834	765	716	525	914	12621
16	126	1012	2013	710	650	594	607	677	757	801	834	968	1050	1016	932	872	639	1113	15371
17	73	590	1173	414	379	346	354	395	441	467	486	564	612	592	543	508	372	649	8958
18	0	0	1	0	0	0	0	0	0	0	0	0	0	0	0	0	0	0	1
19	0	1	1	1	0	0	0	0	1	1	1	1	1	1	1	1	0	1	12
20	3	21	43	15	14	13	13	14	16	17	18	20	22	21	20	18	13	24	325
21	113	908	1807	637	583	533	545	608	680	719	749	868	943	912	837	783	573	999	13797
22	224	1801	3582	1263	1157	1057	1080	1205	1347	1425	1484	1721	1869	1808	1659	1551	1137	1980	27350
23	146	1172	2331	822	753	688	703	784	877	927	966	1120	1216	1177	1079	1010	740	1289	17800
24	102	818	1627	574	525	480	491	547	612	647	674	782	849	821	754	705	516	900	12424
25	12	96	191	67	62	56	58	64	72	76	79	92	100	97	89	83	61	106	1461
26	14	116	231	82	75	68	70	78	87	92	96	111	121	117	107	100	73	128	1766
27	9	71	136	46	45	48	45	47	50	52	56	64	67	64	58	58	44	80	1040
28	59	474	914	311	303	321	302	316	334	352	377	429	452	427	391	389	293	538	6982
29	7	53	103	35	34	36	34	35	37	40	42	48	51	48	44	44	33	60	784
30	7	55	110	39	36	33	33	37	41	44	46	53	57	56	51	48	35	61	842
31	60	484	962	339	311	284	290	324	362	383	399	462	502	486	446	417	305	532	7348
32	54	430	856	302	276	252	258	288	322	340	354	411	446	432	396	371	272	473	6533
33	61	487	968	341	312	286	292	325	364	385	401	465	505	488	448	419	307	535	7389
34	185	1486	2957	1043	955	873	891	994	1112	1176	1225	1421	1543	1493	1369	1281	938	1635	22577
35	17	140	278	98	90	82	84	93	105	111	115	134	145	140	129	120	88	154	2123
36	38	303	603	213	195	178	182	203	227	240	250	290	314	304	279	261	191	333	4604
37	10	78	155	55	50	46	47	52	58	61	64	74	81	78	72	67	49	85	1182
38	289	2318	4490	1538	1485	1536	1463	1545	1648	1741	1856	2118	2242	2127	1946	1919	1438	2616	34315
39	169	1360	2622	892	871	921	867	906	958	1011	1083	1232	1297	1225	1121	1117	841	1543	20036
40	21	165	318	108	106	112	105	110	116	123	131	149	157	149	136	135	102	187	2430
41	16	126	243	83	81	86	80	84	89	94	101	114	120	114	104	104	78	143	1860
42	45	362	697	237	232	245	230	241	255	269	288	328	345	326	298	297	224	410	5329
43	30	242	466	159	155	164	154	161	170	180	193	219	231	218	199	199	150	274	3564
44	16	132	263	93	85	77	79	88	99	104	109	126	137	133	122	114	83	145	2005
45	116	933	1856	655	599	548	560	624	698	738	769	892	969	937	860	804	589	1026	14173
46	84	677	1346	475	435	397	406	453	506	535	558	647	702	680	623	583	427	744	10278
47	48	386	768	271	248	227	232	258	289	306	318	369	401	388	356	333	244	425	5867
48	24	194	387	136	125	114	117	130	145	154	160	186	202	195	179	168	123	214	2953
49	75	605	1204	425	389	355	363	405	453	479	499	579	628	608	558	522	382	666	9195
50	23	184	366	129	118	108	110	123	138	146	152	176	191	185	169	158	116	202	2794
51	779	6254	12101	4138	4006	4167	3956	4169	4437	4686	5002	5702	6028	5714	5227	5168	3878	7067	92479
52	316	2538	4892	1665	1625	1719	1617	1691	1787	1887	2021	2298	2420	2287	2091	2085	1570	2879	37388
53	78	626	1207	411	401	424	399	417	441	466	499	567	597	564	516	515	387	711	9226
54	45	362	698	238	232	245	231	241	255	269	288	328	345	326	298	298	224	411	5334
55	323	2598	5008	1705	1664	1760	1656	1731	1830	1932	2069	2353	2478	2341	2141	2134	1607	2947	38277
56	223	1791	3452	1175	1147	1213	1141	1193	1261	1331	1426	1622	1708	1614	1476	1471	1108	2032	26384
57	18	148	294	104	95	87	89	99	111	117	122	141	153	148	136	127	93	163	2245
58	51	412	820	289	265	242	247	276	308	326	340	394	428	414	380	355	260	453	6260
59	91	732	1457	514	470	430	439	490	548	579	604	700	760	735	675	631	462	806	11123
60	10	78	156	55	50	46	47	52	58	62	64	75	81	78	72	67	49	86	1186
61	36	293	582	205	188	172	175	196	219	231	241	280	304	294	269	252	185	322	4444
62	48	389	775	273	250	229	233	260	291	308	321	372	404	391	359	335	246	428	5912
63	123	987	1920	660	633	645	619	659	707	747	794	908	964	917	839	822	614	1111	14669
64	43	349	672	229	223	236	222	232	246	259	278	316	333	314	287	287	216	396	5138
65	1	5	9	3	3	3	3	3	3	3	4	4	4	4	4	4	3	5	68
66	47	374	720	245	239	253	238	249	263	278	298	338	356	337	308	307	231	424	5505
67	288	2310	4453	1516	1479	1565	1472	1539	1627	1718	1840	2092	2203	2081	1903	1898	1429	2621	34034
68	203	1627	3136	1067	1042	1102	1037	1084	1146	1210	1296	1474	1552	1466	1341	1337	1006	1846	23972
69	2	15	31	11	10	9	9	10	12	12	13	15	16	16	14	13	10	17	235
70	15	121	241	85	78	71	73	81	91	96	100	116	126	121	111	104	76	133	1839
71	29	236	469	165	151	138	141	158	176	186	194	225	245	237	217	203	149	259	3578
72	17	133	264	93	85	78	80	89	99	105	109	127	138	133	122	114	84	146	2016
73	19	149	296	104	95	87	89	99	111	118	122	142	154	149	137	128	94	163	2256
74	59	474	940	330	304	283	286	317	352	373	389	451	488	471	432	406	299	523	7177
75	13	102	197	67	65	69	65	68	72	76	81	93	98	92	84	84	63	116	1505
76	9	74	142	48	47	50	47	49	52	55	59	67	70	66	61	60	45	83	1084
77	0	2	4	1	1	1	1	1	2	2	2	2	2	2	2	2	1	2	30
78	12	98	188	64	63	66	62	65	69	73	78	89	93	88	81	80	60	111	1440
79	75	601	1159	394	385	407	383	401	423	447	479	544	573	542	495	494	372	682	8856
80	94	757	1459	497	485	513	482	505	533	563	603	686	722	682	624	622	468	859	11154
81	205	1648	3177	1081	1055	1117	1050	1098	1161	1225	1313	1493	1572	1485	1358	1354	1019	1870	24281
82	11	92	183	65	59	54	55	62	69	73	76	88	95	92	85	79	58	101	1397
83	11	88	174	61	56	51	53	59	66	69	72	84	91	88	81	75	55	96	1330
84	12	93	185	65	60	55	56	62	69	73	77	89	96	93	86	80	59	102	1412
85	21	172	338	118	110	106	105	115	126	133	140	161	174	167	153	146	108	191	2584
86	10	76	147	50	49	52	49	51	54	57	61	69	73	69	63	63	47	87	1127
87	26	210	404	138	134	142	134	140	148	156	167	190	200	189	173	172	130	238	3091
88	16	127	245	83	81	86	81	85	90	95	101	115	121	115	105	104	79	144	1873
89	22	179	345	117	115	121	114	119	126	133	142	162	171	161	147	147	111	203	2635
90	26	212	408	139	136	143	135	141	149	157	169	192	202	191	174	174	131	240	3119
91	656	5270	10159	3458	3375	3570	3358	3512	3711	3918	4197	4773	5026	4748	4342	4329	3260	5979	77641
92	56	448	863	294	287	303	285	298	315	333	357	406	427	404	369	368	277	508	6598
93	77	619	1193	406	396	419	394	412	436	460	493	560	590	557	510	508	383	702	9115
94	68	548	1057	360	351	372	350	365	386	408	437	497	523	494	452	451	339	622	8080
95	5	42	84	30	27	25	25	28	32	33	35	40	44	42	39	36	27	46	640
96	22	180	355	124	115	109	109	120	133	140	147	170	183	177	162	153	113	199	2711
97	24	196	379	129	126	132	125	131	138	146	156	178	188	177	162	161	121	222	2891
98	12	96	186	63	62	65	61	64	68	72	77	87	92	87	79	79	60	109	1419
99	34	275	530	180	176	186	175	183	194	204	219	249	262	248	227	226	170	312	4050
100	21	167	322	110	107	113	106	111	118	124	133	151	159	151	138	137	103	190	2461
101	27	217	418	142	139	147	138	145	153	161	173	196	207	195	179	178	134	246	3195
102	60	482	929	316	308	326	307	321	339	358	384	436	459	434	397	396	298	547	7097
103	46	373	720	245	239	253	238	249	263	278	297	338	356	336	308	307	231	424	5501
104	43	347	669	228	222	235	221	231	244	258	276	314	331	313	286	285	215	394	5112
105	91	733	1414	481	470	497	467	489	516	545	584	664	699	661	604	602	454	832	10803
106	33	262	505	172	168	177	167	175	184	195	209	237	250	236	216	215	162	297	3860
107	0	2	5	2	2	1	1	2	2	2	2	2	3	2	2	2	2	3	37
108	59	473	941	332	304	278	284	316	354	374	390	452	490	474	435	407	299	520	7182
109	15	122	236	80	78	83	78	81	86	91	97	111	117	110	101	100	76	139	1801
110	13	107	205	70	68	72	68	71	75	79	85	96	102	96	88	87	66	121	1569
111	15	120	231	79	77	81	76	80	84	89	95	108	114	108	99	98	74	136	1764
112	21	170	327	111	109	115	108	113	119	126	135	154	162	153	140	139	105	192	2499
113	15	124	239	81	79	84	79	82	87	92	99	112	118	112	102	102	77	140	1824
114	21	168	323	110	107	113	107	112	118	125	133	152	160	151	138	138	104	190	2470
115	120	962	1855	631	616	652	613	641	677	715	766	871	918	867	793	790	595	1091	14173
116	103	825	1590	541	528	559	526	550	581	613	657	747	787	743	680	678	510	936	12154
117	28	228	440	150	146	154	145	152	161	170	182	207	218	206	188	188	141	259	3363
118	16	128	247	85	80	80	80	85	91	95	101	115	120	114	105	105	80	149	1876
119	0	0	1	0	0	0	0	0	0	0	0	0	0	0	0	0	0	0	1
120	10	80	154	52	51	53	50	53	56	59	63	72	76	72	66	66	49	90	1172
121	15	121	233	79	77	82	77	81	85	90	96	110	115	109	100	99	75	137	1781
122	36	286	552	188	183	194	182	191	202	213	228	259	273	258	236	235	177	325	4218
123	25	205	395	134	131	139	130	136	144	152	163	185	195	184	169	168	127	232	3014
124	12	98	188	64	62	66	62	65	69	73	78	88	93	88	80	80	60	111	1437
125	12	99	191	65	64	67	63	66	70	74	79	90	95	90	82	82	61	113	1463
126	8	61	118	40	39	41	39	41	43	46	49	55	58	55	50	50	38	70	901
127	18	143	276	94	92	96	91	96	101	106	114	130	136	129	118	118	89	163	2110
128	15	121	234	80	77	79	77	81	86	90	96	109	115	109	100	100	76	140	1785
129	98	783	1515	529	487	460	482	526	559	579	618	698	727	698	639	643	500	933	11474
130	238	1908	3689	1289	1185	1117	1173	1281	1362	1411	1505	1699	1770	1699	1556	1565	1217	2275	27939
131	1	6	12	4	4	4	4	4	4	5	5	6	6	6	5	5	4	7	92
132	0	0	0	0	0	0	0	0	0	0	0	0	0	0	0	0	0	0	0
133	164	1318	2541	865	844	893	840	878	928	980	1050	1194	1257	1188	1086	1083	815	1495	19419
134	211	1698	3273	1114	1087	1150	1082	1131	1196	1262	1352	1538	1619	1530	1399	1395	1050	1926	25013
135	19	153	295	100	98	104	98	102	108	114	122	139	146	138	126	126	95	174	2257
136	30	241	464	158	154	163	153	160	170	179	192	218	230	217	198	198	149	273	3547
137	4	33	64	22	21	22	21	22	24	25	27	30	32	30	27	27	21	39	491
138	12	99	191	67	61	58	61	66	71	73	78	88	92	88	81	81	63	118	1448
139	18	145	281	98	90	85	89	98	104	107	115	129	135	129	118	119	93	173	2126
140	63	506	978	342	314	296	311	340	361	374	399	451	469	450	413	415	323	603	7408
141	170	1368	2645	925	849	801	841	919	977	1012	1079	1219	1269	1218	1116	1122	873	1631	20034
142	0	0	1	0	0	0	0	0	0	0	0	0	0	0	0	0	0	0	1
143	59	476	917	312	305	322	303	317	335	354	379	431	453	428	392	391	294	539	7007
144	15	120	230	78	77	81	76	80	84	89	95	108	114	108	99	98	74	136	1762
145	11	92	177	60	59	62	59	61	65	68	73	83	88	83	76	76	57	104	1354
146	1	5	9	3	3	3	3	3	3	4	4	4	5	4	4	4	3	6	71
147	3	23	44	15	14	13	14	15	16	17	18	20	21	20	19	19	14	27	332
148	17	137	264	92	85	80	84	92	98	101	108	122	127	122	111	112	87	163	2002
149	49	390	753	263	242	228	240	262	278	288	307	347	361	347	318	320	249	465	5707
150	20	164	318	111	102	96	101	110	117	122	130	146	153	146	134	135	105	196	2406
151	135	1082	2093	731	672	634	666	727	773	800	854	964	1004	963	883	888	690	1290	15849
152	0	2	4	1	1	1	1	1	1	1	2	2	2	2	2	2	1	2	28
153	1	10	19	6	6	7	6	7	7	7	8	9	9	9	8	8	6	11	144
154	73	588	1134	386	377	398	375	392	414	437	468	533	561	530	485	483	364	667	8665
155	2	17	33	11	11	11	11	11	12	13	13	15	16	15	14	14	10	19	248
156	8	64	124	42	41	44	41	43	45	48	51	58	61	58	53	53	40	73	947
157	7	52	101	35	32	31	32	35	37	39	41	47	48	47	43	43	33	62	765
158	52	418	808	283	260	245	257	281	298	309	330	372	388	372	341	343	267	498	6122
159	1	4	8	3	3	3	3	3	3	3	3	4	4	4	4	4	3	5	65
160	9	71	137	48	44	41	43	47	50	52	56	63	66	63	58	58	45	84	1035
161	1	11	21	7	7	6	7	7	8	8	8	9	10	9	9	9	7	13	157
162	9	73	137	45	44	50	48	49	49	49	50	55	56	49	42	44	32	53	934
163	92	739	1379	457	440	506	486	498	491	491	505	554	563	492	424	441	325	539	9422
164	94	756	1410	467	450	517	497	509	502	502	517	567	576	503	433	451	333	551	9635
165	702	5639	10525	3487	3356	3859	3707	3800	3743	3749	3855	4229	4298	3756	3232	3369	2484	4115	71905
166	1	7	13	4	4	5	5	5	5	5	5	5	5	5	4	4	3	5	90
167	1	6	12	4	4	4	4	4	4	4	5	5	5	5	4	5	3	5	84
168	0	2	3	1	1	1	1	1	1	1	1	1	2	1	1	1	1	2	22
169	1	7	14	5	5	5	5	5	5	5	5	6	6	6	5	5	4	7	101
170	315	2526	4897	1665	1580	1652	1601	1687	1743	1784	1852	2111	2194	2003	1784	1850	1368	2217	34829
171	321	2575	4983	1693	1607	1687	1634	1720	1774	1814	1883	2142	2224	2028	1804	1871	1383	2244	35387
172	209	1676	3228	1093	1039	1105	1069	1121	1149	1172	1215	1376	1424	1292	1145	1188	878	1428	22807
173	1552	12468	23278	7715	7424	8528	8194	8401	8279	8293	8529	9359	9515	8318	7161	7463	5503	9115	159095
174	557	4475	8353	2768	2664	3062	2942	3016	2971	2975	3060	3357	3412	2982	2566	2674	1972	3267	57073
175	0	0	0	0	0	0	0	0	0	0	0	0	0	0	0	0	0	0	0
176	1	5	10	3	3	3	3	3	4	4	4	4	4	4	4	4	3	5	71
177	0	0	0	0	0	0	0	0	0	0	0	0	0	0	0	0	0	0	0
178	14	109	212	72	68	71	69	73	75	77	80	91	95	87	77	80	59	96	1505
179	90	721	1397	475	451	471	456	481	497	509	528	602	626	572	509	528	391	633	9937
180	561	4506	8735	2970	2818	2945	2854	3009	3109	3183	3305	3767	3915	3575	3185	3302	2442	3958	62139
181	272	2187	4240	1442	1368	1429	1385	1460	1509	1545	1604	1828	1900	1735	1546	1603	1185	1921	30159
182	136	1095	2123	722	685	716	694	731	756	774	803	915	951	869	774	803	594	962	15103
183	216	1736	3366	1145	1086	1135	1100	1159	1198	1226	1273	1451	1508	1378	1227	1272	941	1525	23942
184	459	3686	7146	2430	2305	2409	2335	2462	2543	2604	2703	3081	3202	2925	2605	2701	1998	3237	50831
185	393	3156	6119	2081	1974	2063	1999	2108	2178	2230	2315	2639	2742	2504	2231	2313	1711	2772	43528
186	456	3666	6980	2345	2240	2450	2364	2459	2483	2516	2601	2913	2998	2685	2356	2448	1809	2959	48728
187	0	0	0	0	0	0	0	0	0	0	0	0	0	0	0	0	0	0	0
188	2	16	31	11	10	10	10	11	11	11	12	13	14	13	11	12	9	14	221
189	113	907	1758	598	567	593	574	605	626	640	665	758	788	719	641	664	491	796	12503
190	33	268	519	176	167	175	170	179	185	189	196	224	232	212	189	196	145	235	3690
191	49	394	764	260	246	258	250	263	272	278	289	329	342	313	278	289	214	346	5434
192	0	1	2	1	1	1	1	1	1	1	1	1	1	1	1	1	1	1	18
193	79	636	1232	419	398	416	403	425	439	449	466	531	552	504	449	466	345	558	8767
194	450	3614	7006	2382	2260	2362	2289	2414	2494	2553	2651	3021	3140	2867	2554	2649	1959	3174	49839
195	462	3712	7197	2447	2322	2426	2351	2479	2561	2622	2723	3103	3225	2945	2624	2721	2012	3261	51193
196	362	2907	5635	1916	1818	1900	1841	1941	2006	2053	2132	2430	2525	2306	2055	2130	1576	2553	40086
197	43	345	670	228	216	226	219	231	238	244	253	289	300	274	244	253	187	303	4763
198	192	1545	2995	1019	966	1010	979	1032	1066	1091	1133	1292	1342	1226	1092	1132	838	1357	21307
199	294	2363	4581	1558	1478	1545	1497	1578	1630	1669	1733	1975	2053	1875	1670	1732	1281	2076	32588
200	405	3250	6300	2142	2033	2124	2059	2170	2242	2296	2384	2717	2823	2579	2297	2382	1762	2855	44820
201	381	3058	5929	2016	1913	1999	1937	2042	2110	2160	2243	2557	2657	2427	2162	2241	1658	2686	42176
202	0	0	0	0	0	0	0	0	0	0	0	0	0	0	0	0	0	0	0
203	0	0	0	0	0	0	0	0	0	0	0	0	0	0	0	0	0	0	0
204	0	0	0	0	0	0	0	0	0	0	0	0	0	0	0	0	0	0	0
205	1	12	23	8	7	8	7	8	8	8	9	10	10	9	8	9	6	10	161
206	39	315	611	208	197	206	200	211	218	223	231	264	274	250	223	231	171	277	4349
207	136	1096	2124	722	685	716	694	732	756	774	804	916	952	869	774	803	594	962	15109
208	10	78	152	52	49	51	50	52	54	55	57	65	68	62	55	57	42	69	1078
209	52	421	817	278	264	275	267	281	291	298	309	352	366	334	298	309	228	370	5810
210	11	89	173	59	56	58	57	60	62	63	66	75	78	71	63	66	48	79	1234
211	18	141	273	93	88	92	89	94	97	100	103	118	122	112	100	103	76	124	1943
212	55	442	856	291	276	289	280	295	305	312	324	369	384	350	312	324	239	388	6091
213	97	779	1511	514	487	509	494	520	538	550	571	651	677	618	551	571	422	684	10744
214	111	891	1727	587	557	582	564	595	614	629	653	745	774	707	629	653	483	782	12283
215	122	981	1877	633	603	652	630	657	668	679	702	791	816	735	648	673	497	811	13175
216	60	484	931	315	299	320	310	324	331	337	349	395	408	369	326	339	250	408	6555
217	33	261	505	172	163	171	166	175	180	184	191	217	225	205	182	189	140	227	3586
218	220	1771	3432	1167	1107	1158	1122	1182	1221	1250	1298	1479	1537	1404	1250	1296	959	1554	24407
219	303	2431	4712	1602	1520	1589	1540	1623	1677	1717	1783	2032	2112	1929	1718	1781	1318	2135	33522
220	134	1076	2048	688	657	719	694	721	728	738	763	854	879	787	691	718	530	867	14292
221	0	0	0	0	0	0	0	0	0	0	0	0	0	0	0	0	0	0	0
222	7	57	111	38	36	37	36	38	39	40	42	48	50	45	40	42	31	50	787
223	13	103	200	68	65	68	65	69	71	73	76	86	90	82	73	76	56	91	1425
224	67	537	1040	354	336	351	340	358	370	379	394	449	466	426	379	393	291	471	7401
225	13	103	201	68	65	68	66	69	71	73	76	86	90	82	73	76	56	91	1427
226	20	164	318	108	103	107	104	110	113	116	120	137	143	130	116	120	89	144	2262
227	29	234	454	154	146	153	148	156	161	165	172	196	203	186	165	172	127	206	3227
228	30	245	474	161	153	160	155	163	169	173	179	205	213	194	173	179	133	215	3374
229	97	776	1505	512	486	508	492	519	536	548	569	649	675	616	549	569	421	682	10709
230	22	173	336	114	108	113	110	116	120	122	127	145	151	137	122	127	94	152	2389
231	28	222	430	146	139	145	141	148	153	157	163	186	193	176	157	163	120	195	3062
232	2	14	28	10	9	9	9	10	10	10	11	12	13	11	10	11	8	13	200
233	4	28	53	18	17	19	18	19	19	19	19	21	22	19	17	17	13	21	363
234	3	28	52	17	17	19	18	19	19	19	19	21	21	19	16	17	12	20	356
235	2	13	24	8	8	9	8	9	8	8	9	9	10	8	7	8	6	9	163
236	16	125	234	77	75	86	82	84	83	83	86	94	95	83	72	75	55	91	1596
237	28	222	415	138	132	152	146	150	148	148	152	167	170	148	127	133	98	162	2836
238	0	0	0	0	0	0	0	0	0	0	0	0	0	0	0	0	0	0	0
239	6	46	90	31	29	30	29	31	32	33	34	39	40	37	33	34	25	41	640
240	10	84	162	55	52	55	53	56	58	59	61	70	73	66	59	61	45	74	1153
241	17	140	272	93	88	92	89	94	97	99	103	117	122	111	99	103	76	123	1935
242	9	72	139	47	45	47	45	48	49	51	53	60	62	57	51	53	39	63	990
243	14	116	225	76	73	76	73	77	80	82	85	97	101	92	82	85	63	102	1599
244	13	102	198	67	64	67	65	68	70	72	75	85	89	81	72	75	55	89	1407
245	9	75	146	50	47	49	48	50	52	53	55	63	65	60	53	55	41	66	1037
246	10	79	154	52	50	52	50	53	55	56	58	66	69	63	56	58	43	70	1094
247	7	54	105	36	34	35	34	36	37	38	40	45	47	43	38	40	29	48	746
248	12	93	181	61	58	61	59	62	64	66	68	78	81	74	66	68	51	82	1285
249	22	178	346	118	112	117	113	119	123	126	131	149	155	142	126	131	97	157	2462
250	3	21	39	13	12	14	14	14	14	14	14	16	16	14	12	13	9	15	267
251	8	62	115	38	37	42	40	41	41	41	42	46	47	41	35	37	27	45	785
252	60	482	900	298	287	330	317	325	320	321	330	362	368	321	277	288	212	352	6150
253	22	173	323	107	103	118	114	117	115	115	118	130	132	115	99	103	76	126	2206
254	1	8	14	5	4	5	5	5	5	5	6	6	6	6	5	5	4	6	101
255	0	3	5	2	2	2	2	2	2	2	2	2	2	2	2	2	2	2	38
256	34	275	534	181	172	180	174	184	190	194	202	230	239	218	195	202	149	242	3795
257	13	107	207	70	67	70	68	71	74	76	78	89	93	85	76	78	58	94	1474
258	15	122	236	80	76	80	77	81	84	86	89	102	106	97	86	89	66	107	1679
259	19	155	301	102	97	102	98	104	107	110	114	130	135	123	110	114	84	136	2141
260	38	307	596	203	192	201	195	205	212	217	225	257	267	244	217	225	167	270	4238
261	27	220	427	145	138	144	140	147	152	156	162	184	192	175	156	162	119	194	3040
262	12	99	192	65	62	65	63	66	68	70	73	83	86	79	70	73	54	87	1367
263	8	64	125	42	40	42	41	43	44	45	47	54	56	51	46	47	35	57	887
264	4	34	66	22	21	22	21	23	23	24	25	28	29	27	24	25	18	30	466
265	3	24	46	15	15	16	15	16	16	17	17	19	20	18	16	17	12	20	322
266	0	2	4	1	1	2	1	2	1	1	2	2	2	2	1	1	1	2	28
267	6	47	89	29	28	32	31	32	32	32	32	36	36	32	27	28	21	35	605
268	16	131	245	81	78	90	86	88	87	87	90	98	100	87	75	78	58	96	1671
269	20	159	301	100	95	106	104	108	109	109	112	123	126	110	96	99	73	122	2072
270	31	246	477	162	154	161	156	164	170	174	180	206	214	195	174	180	133	216	3393
271	23	189	366	124	118	123	119	126	130	133	138	158	164	150	133	138	102	166	2600
272	17	133	258	88	83	87	84	89	92	94	98	111	116	106	94	97	72	117	1836
273	10	78	150	51	49	51	49	52	54	55	57	65	67	62	55	57	42	68	1072
274	32	253	491	167	158	165	160	169	175	179	186	212	220	201	179	186	137	222	3492
275	6	48	93	32	30	31	30	32	33	34	35	40	42	38	34	35	26	42	661
276	0	2	4	1	1	1	1	2	2	2	2	2	2	2	2	2	1	2	31
277	5	40	75	25	24	27	26	27	27	27	27	30	30	27	23	24	18	29	511
278	8	61	114	38	36	42	40	41	41	41	42	46	47	41	35	36	27	45	781
279	24	196	367	121	117	134	129	132	130	131	134	147	150	131	113	117	87	143	2503
280	5	43	81	27	26	30	29	29	29	29	30	33	33	29	25	26	19	32	555
281	9	72	140	47	43	43	46	49	52	53	55	59	62	55	50	49	36	62	982
282	10	81	158	54	51	53	52	54	56	58	60	68	71	65	58	60	44	72	1125
283	25	199	385	131	124	130	126	133	137	140	146	166	173	158	140	146	108	174	2741
284	16	128	248	84	80	84	81	85	88	90	94	107	111	102	90	94	69	112	1763
285	13	107	207	71	67	70	68	71	74	76	78	89	93	85	76	78	58	94	1475
286	1	5	9	3	3	3	3	3	3	3	3	4	4	4	3	3	2	4	63
287	0	2	4	1	1	2	1	1	1	1	2	2	2	1	1	1	1	2	26
288	3	21	38	13	12	14	14	14	14	14	14	15	16	14	12	12	9	15	264
289	49	395	737	244	235	270	260	266	262	262	270	296	301	263	226	236	174	288	5034
290	4	35	66	22	21	24	23	24	23	23	24	26	27	23	20	21	16	26	448
291	17	140	270	91	83	87	90	96	100	101	104	113	117	104	94	93	68	117	1885
292	0	0	0	0	0	0	0	0	0	0	0	0	0	0	0	0	0	0	0
293	14	111	216	73	70	73	71	74	77	79	82	93	97	88	79	82	60	98	1537
294	12	98	190	65	61	64	62	66	68	69	72	82	85	78	69	72	53	86	1352
295	9	71	137	47	44	46	45	47	49	50	52	59	61	56	50	52	38	62	975
296	1	12	22	8	7	8	7	8	8	8	8	9	10	9	8	8	6	10	157
297	16	126	235	78	75	86	83	85	84	84	86	95	96	84	72	75	56	92	1608
298	5	38	72	24	23	26	25	26	26	26	26	29	29	26	22	23	17	28	491
299	6	46	86	29	27	32	30	31	31	31	32	35	35	31	26	28	20	34	590
300	25	199	373	124	118	134	130	134	133	133	137	150	153	134	116	120	88	146	2547
301	83	664	1288	438	415	434	421	444	458	469	487	555	577	527	469	487	360	583	9159
302	47	379	735	250	237	248	240	253	262	268	278	317	329	301	268	278	206	333	5229
303	3	28	54	18	17	18	18	18	19	20	20	23	24	22	20	20	15	24	381
304	2	14	26	9	8	9	9	9	9	9	9	10	11	9	8	8	6	10	175
305	24	191	357	118	114	131	126	129	127	127	131	143	146	127	109	114	84	139	2437
306	3	25	46	15	15	17	16	17	17	17	17	19	19	17	14	15	11	18	318
307	2	20	38	13	12	13	13	13	14	14	14	15	16	14	12	12	9	15	259
308	7	59	116	39	35	35	37	39	42	43	44	48	49	44	40	40	28	46	791
309	0	0	0	0	0	0	0	0	0	0	0	0	0	0	0	0	0	0	0
310	21	172	334	114	108	113	109	115	119	122	126	144	150	137	122	126	93	151	2376
311	3	23	45	15	14	16	15	16	16	16	17	19	19	17	15	16	12	19	313
312	3	24	44	15	14	16	16	16	16	16	16	18	18	16	14	14	10	17	303
313	8	64	120	40	38	44	42	43	43	43	44	48	49	43	37	38	28	47	819
314	38	306	571	189	182	209	201	206	203	203	209	229	233	204	175	183	135	223	3899
315	63	508	949	314	303	348	334	343	337	338	348	381	387	339	291	304	224	371	6482
316	11	88	166	55	53	60	58	60	59	59	61	67	68	59	51	53	39	65	1132
317	19	149	289	98	93	97	94	100	103	105	109	125	130	118	105	109	81	131	2055
318	9	72	140	47	45	47	46	48	50	51	53	60	63	57	51	53	39	63	994
319	19	155	291	97	93	106	102	105	104	104	107	118	120	105	91	95	70	115	1997
320	5	44	82	27	26	30	29	30	29	29	30	33	34	29	25	26	19	32	559
321	7	54	101	33	32	37	36	36	36	36	37	40	41	36	31	32	24	39	688
322	10	79	148	49	47	54	52	53	53	53	54	60	61	53	46	47	35	58	1012
323	16	125	233	77	74	86	82	84	83	83	85	94	95	83	72	75	55	91	1593
324	21	173	326	108	103	114	112	116	116	118	121	132	135	119	103	107	78	128	2230
325	3	26	50	17	16	17	16	17	18	18	19	22	22	20	18	19	14	23	355
326	8	62	121	41	39	41	39	42	43	44	46	52	54	49	44	46	34	55	860
327	5	38	73	25	24	25	24	25	26	27	28	31	32	30	26	27	20	33	519
328	5	38	71	24	23	25	24	25	25	26	27	30	30	27	24	25	18	30	497
329	3	24	44	15	14	16	16	16	16	16	16	18	18	16	14	14	10	17	303
330	9	73	137	45	44	50	48	50	49	49	50	55	56	49	42	44	32	54	936
331	20	161	300	100	96	110	106	108	107	107	110	121	123	107	92	96	71	117	2052
332	58	467	872	289	278	320	307	315	310	311	320	350	356	311	268	279	206	341	5958
333	0	2	3	1	1	1	1	1	1	1	1	1	1	1	1	1	1	1	20
334	0	0	1	0	0	0	0	0	0	0	0	0	0	0	0	0	0	0	1
335	0	1	2	1	1	1	1	1	1	1	1	1	1	1	1	1	0	1	17
336	9	70	135	46	44	46	44	47	48	49	51	58	61	55	49	51	38	61	962
337	14	116	224	76	72	76	73	77	80	82	85	97	101	92	82	85	63	102	1597
338	19	155	300	102	97	101	98	103	107	109	113	129	134	123	109	113	84	136	2132
339	3	26	50	17	16	17	16	17	18	18	19	21	22	20	18	19	14	22	353
340	2	12	23	8	7	8	8	8	8	8	9	9	10	9	7	8	6	9	159
341	6	45	83	28	27	31	29	30	30	30	31	34	34	30	26	27	20	33	574
342	18	143	267	89	85	98	94	97	95	95	98	107	109	95	82	86	63	105	1826
343	44	354	674	224	211	228	228	237	241	244	250	274	280	248	217	223	162	264	4603
344	3	27	52	18	17	18	17	18	19	19	20	23	23	21	19	20	15	24	373
345	10	81	157	54	51	53	51	54	56	57	60	68	71	64	57	60	44	71	1119
346	36	293	568	193	183	191	185	196	202	207	215	245	254	232	207	215	159	257	4038
347	0	0	0	0	0	0	0	0	0	0	0	0	0	0	0	0	0	0	0
348	13	108	210	71	68	71	69	72	75	77	80	91	94	86	77	79	59	95	1495
349	1	6	12	4	4	4	4	4	4	4	5	5	5	5	4	5	3	6	85
350	2	15	30	10	10	10	10	10	11	11	11	13	13	12	11	11	8	14	212
351	3	27	52	18	17	17	17	18	18	19	20	22	23	21	19	20	14	23	368
352	3	21	41	14	13	14	13	14	14	15	15	18	18	17	15	15	11	18	289
353	3	21	40	13	13	14	14	14	14	14	15	16	17	15	13	13	10	16	275
354	7	57	107	35	34	39	38	39	38	38	39	43	44	38	33	34	25	42	730
355	89	718	1409	471	428	417	447	473	507	522	534	583	602	541	484	490	346	554	9615
356	11	86	166	57	54	56	54	57	59	61	63	72	74	68	61	63	46	75	1183
357	24	191	369	126	119	125	121	127	131	135	140	159	166	151	135	140	103	167	2629
358	23	181	350	119	113	118	115	121	125	128	133	151	157	143	128	132	98	159	2494
359	33	265	514	175	166	173	168	177	183	187	194	222	230	210	187	194	144	233	3655
360	18	149	288	98	93	97	94	99	103	105	109	124	129	118	105	109	81	131	2050
361	12	100	194	66	62	65	63	67	69	71	73	83	87	79	71	73	54	88	1377
362	1	6	12	4	4	4	4	4	4	4	4	5	5	5	4	4	3	5	82
363	15	118	230	78	74	77	75	79	82	84	87	99	103	94	84	87	64	104	1634
364	18	141	274	93	88	93	90	94	97	100	103	118	122	112	99	103	76	123	1944
365	6	46	88	30	28	31	30	31	31	32	33	37	39	35	31	32	24	38	622
366	136	1091	2060	686	655	729	709	732	734	740	761	840	858	758	660	684	502	826	14161
367	4	35	69	23	22	23	22	24	24	25	26	30	31	28	25	26	19	31	487
368	29	235	455	155	147	153	149	157	162	166	172	196	204	186	166	172	127	206	3237
369	5	39	75	26	24	25	25	26	27	27	29	33	34	31	27	29	21	34	537
370	9	68	133	45	43	45	43	46	47	48	50	57	59	54	48	50	37	60	942
371	15	121	235	80	76	79	77	81	83	85	89	101	105	96	86	89	66	106	1670
372	4	30	59	20	19	20	19	20	21	21	22	25	26	24	21	22	16	27	416
373	6	46	90	31	29	30	29	31	32	33	34	39	40	37	33	34	25	41	640
374	9	75	145	49	47	49	47	50	52	53	55	63	65	59	53	55	41	66	1033
375	12	93	181	62	58	61	59	62	64	66	69	78	81	74	66	68	51	82	1287
376	121	973	1818	603	580	666	640	656	647	648	666	731	744	650	560	584	430	713	12430
377	0	0	0	0	0	0	0	0	0	0	0	0	0	0	0	0	0	0	0
378	77	615	1192	405	384	402	389	411	424	434	451	514	534	488	434	450	333	540	8477
379	56	446	864	294	279	291	282	298	308	315	327	373	387	354	315	327	242	392	6150
380	3	23	44	15	14	15	14	15	16	16	17	19	20	18	16	17	12	20	314
381	13	106	205	70	66	69	67	71	73	75	78	88	92	84	75	77	57	93	1459
382	20	163	316	108	102	107	103	109	113	115	120	136	142	129	115	120	88	143	2249
383	3	27	53	18	17	18	17	18	19	19	20	23	24	22	19	20	15	24	376
384	11	92	178	61	57	60	58	61	63	65	67	77	80	73	65	67	50	81	1266
385	58	467	901	306	290	307	297	312	321	328	340	386	400	364	323	335	248	403	6386
386	236	1895	3540	1173	1129	1295	1245	1277	1259	1261	1298	1424	1449	1267	1091	1137	839	1389	24204
387	1	4	8	3	3	3	3	3	3	3	3	4	4	3	3	3	2	4	60
388	15	119	231	78	74	78	75	79	82	84	87	99	103	94	84	87	64	104	1637
389	41	327	633	215	204	214	207	218	225	231	240	273	284	259	231	239	177	287	4505
390	178	1433	2778	945	896	937	908	957	989	1012	1051	1198	1245	1137	1013	1050	777	1259	19763
391	57	457	886	301	286	299	289	305	315	323	335	382	397	362	323	335	248	401	6301
392	14	114	221	75	71	75	72	76	79	81	84	95	99	90	81	84	62	100	1573
393	11	89	173	59	56	58	56	60	61	63	65	74	77	71	63	65	48	78	1227
394	15	122	237	81	77	80	78	82	85	87	90	102	106	97	87	90	66	108	1690
395	89	714	1385	471	447	467	452	477	493	505	524	597	621	567	505	524	387	627	9852
396	40	320	598	199	191	218	210	215	213	213	220	242	246	216	186	194	143	237	4101
397	254	2038	3803	1260	1213	1394	1340	1373	1353	1355	1393	1528	1553	1357	1168	1217	898	1487	25984
398	84	677	1312	446	423	442	429	452	467	478	496	566	588	537	478	496	367	594	9332
399	34	273	529	180	171	178	173	182	188	193	200	228	237	216	193	200	148	240	3763
400	46	372	720	245	232	243	235	248	256	262	273	311	323	295	263	272	201	326	5123
401	28	228	442	150	143	149	145	152	157	161	167	191	198	181	161	167	124	200	3144
402	19	156	302	103	98	102	99	104	108	110	114	130	136	124	110	114	85	137	2151
403	175	1407	2728	928	880	920	891	940	971	994	1032	1176	1223	1117	995	1031	763	1236	19407
404	225	1809	3507	1192	1131	1182	1146	1208	1248	1278	1327	1512	1571	1435	1278	1326	980	1589	24944
405	121	975	1891	643	610	638	618	651	673	689	715	815	847	774	689	715	529	857	13450
406	282	2262	4379	1487	1412	1481	1435	1511	1558	1594	1655	1883	1955	1783	1587	1645	1217	1973	31099
407	89	718	1341	444	428	491	472	484	477	478	491	539	548	479	412	430	317	525	9163
408	258	2075	3959	1334	1275	1424	1421	1440	1484	1486	1570	1756	1728	1478	1261	1387	1048	1631	28015
409	1	4	9	3	3	3	3	3	3	3	3	4	4	4	3	3	2	4	62
410	20	158	306	104	99	103	100	105	109	112	116	132	137	125	112	116	86	139	2179
411	35	281	545	185	176	184	178	188	194	198	206	235	244	223	199	206	152	247	3876
412	4	34	66	22	21	22	22	23	24	24	25	28	30	27	24	25	18	30	469
413	0	0	1	0	0	0	0	0	0	0	0	0	0	0	0	0	0	0	1
414	669	5375	10076	3408	3367	3948	3833	3758	3745	3711	3976	4522	4456	3706	3126	3523	2732	4138	72069
415	0	0	0	0	0	0	0	0	0	0	0	0	0	0	0	0	0	0	0
416	5	40	74	25	25	29	28	28	28	27	29	33	33	27	23	26	20	31	531
417	76	608	1140	386	381	447	434	425	424	420	450	512	504	419	354	399	309	468	8156
418	0	1	3	1	1	1	1	1	1	1	1	1	1	1	1	1	1	1	19
419	0	4	8	3	3	2	3	3	3	3	3	4	4	4	3	3	2	4	59
420	24	192	352	117	105	106	120	128	126	116	115	126	118	94	87	89	66	101	2182
421	25	198	363	121	109	109	124	132	129	119	119	130	122	97	90	92	68	104	2251
422	13	104	191	63	57	57	65	69	68	63	63	68	64	51	47	49	36	55	1183
423	10	82	151	50	45	45	51	55	54	50	49	54	51	40	37	38	28	43	933
424	69	550	1010	336	302	303	345	367	361	332	331	361	340	271	250	257	188	290	6263
425	23	182	334	111	100	100	114	121	119	110	109	119	112	89	82	85	62	96	2068
426	93	747	1522	526	482	426	481	510	571	630	662	748	773	716	621	662	476	793	11439
427	209	1680	3421	1183	1083	957	1080	1146	1285	1416	1489	1683	1737	1610	1396	1487	1070	1782	25714
428	0	2	4	1	1	1	1	1	1	1	1	1	1	1	1	1	1	1	21
429	0	1	2	1	1	1	1	1	1	1	1	1	1	1	1	1	0	1	17
430	2	19	34	11	10	10	12	12	12	11	11	12	12	9	8	9	6	10	210
431	6	44	81	27	24	24	28	30	29	27	27	29	27	22	20	21	15	23	504
432	42	334	614	204	184	184	209	223	219	202	201	219	206	165	152	156	114	177	3805
433	192	1541	2829	941	847	848	965	1028	1010	930	928	1010	951	758	699	719	527	813	17536
434	119	953	1750	582	524	525	597	636	625	575	574	625	588	469	432	445	326	503	10848
435	10	79	144	48	43	43	49	52	52	47	47	52	49	39	36	37	27	42	896
436	17	138	253	84	76	76	86	92	90	83	83	90	85	68	63	64	47	73	1568
437	0	0	1	0	0	0	0	0	0	0	0	0	0	0	0	0	0	0	1
438	41	330	673	233	213	188	212	225	253	279	293	331	342	317	275	292	210	350	5057
439	88	709	1443	499	457	404	456	483	542	598	628	710	733	679	589	627	451	752	10848
440	0	0	0	0	0	0	0	0	0	0	0	0	0	0	0	0	0	0	0
441	0	2	3	1	1	1	1	1	1	1	1	1	1	1	1	1	1	1	20
442	19	154	282	94	84	85	96	103	101	93	93	101	95	76	70	72	53	81	1752
443	12	100	183	61	55	55	63	67	65	60	60	65	62	49	45	47	34	53	1136
444	15	122	224	75	67	67	77	82	80	74	74	80	75	60	55	57	42	64	1390
445	4	28	52	17	16	16	18	19	19	17	17	19	18	14	13	13	10	15	325
446	5	39	71	24	21	21	24	26	26	23	23	26	24	19	18	18	13	21	442
447	43	349	641	213	192	192	219	233	229	211	210	229	216	172	158	163	120	184	3974
448	42	340	624	208	187	187	213	227	223	205	205	223	210	167	154	159	116	180	3870
449	123	986	1810	602	542	543	617	658	646	595	594	647	609	485	447	460	337	520	11221
450	64	517	950	316	284	285	324	345	339	312	311	339	319	255	235	241	177	273	5886
451	31	250	459	153	137	138	157	167	164	151	151	164	154	123	113	117	86	132	2847
452	117	943	1731	576	518	519	591	629	618	569	568	618	582	464	428	440	323	498	10732
453	22	175	321	107	96	96	110	117	115	106	105	115	108	86	79	82	60	92	1992
454	25	200	367	122	110	110	125	133	131	121	120	131	123	98	91	93	68	106	2274
455	2	13	27	9	9	8	9	9	10	11	12	13	14	13	11	12	8	14	204
456	5	42	86	30	27	24	27	29	32	36	38	42	44	41	35	37	27	45	647
457	7	54	110	38	35	31	35	37	41	46	48	54	56	52	45	48	34	57	828
458	4	32	58	19	17	17	20	21	21	19	19	21	19	16	14	15	11	17	360
459	10	80	147	49	44	44	50	53	52	48	48	52	49	39	36	37	27	42	907
460	24	194	356	118	106	107	121	129	127	117	117	127	120	95	88	90	66	102	2204
461	53	427	784	261	235	235	267	285	280	258	257	280	263	210	194	199	146	225	4859
462	5	43	80	26	24	24	27	29	28	26	26	28	27	21	20	20	15	23	492
463	5	38	70	23	21	21	24	25	25	23	23	25	23	19	17	18	13	20	433
464	15	122	224	74	67	67	76	81	80	73	73	80	75	60	55	57	42	64	1385
465	107	856	1572	523	471	472	536	571	561	517	516	562	529	422	388	400	293	452	9748
466	51	411	754	251	226	226	257	274	269	248	247	269	254	202	186	192	141	217	4675
467	58	466	856	285	256	257	292	311	306	281	281	306	288	229	211	218	159	246	5306
468	158	1271	2333	776	698	700	796	848	833	767	765	833	785	626	576	593	435	671	14464
469	35	279	513	171	153	154	175	186	183	169	168	183	172	137	127	130	96	147	3178
470	41	332	610	203	183	183	208	222	218	201	200	218	205	164	151	155	114	175	3783
471	104	832	1527	508	457	458	521	555	545	502	501	545	513	409	377	388	285	439	9466
472	37	296	544	181	163	163	185	198	194	179	178	194	183	146	134	138	101	156	3370
473	14	112	206	68	62	62	70	75	73	68	67	73	69	55	51	52	38	59	1274
474	20	158	323	112	102	90	102	108	121	134	141	159	164	152	132	140	101	168	2427
475	2	16	34	12	11	9	11	11	13	14	15	17	17	16	14	15	11	17	255
476	1	8	17	6	5	5	5	6	6	7	8	8	9	8	7	8	5	9	128
477	0	0	0	0	0	0	0	0	0	0	0	0	0	0	0	0	0	0	0
478	5	38	69	23	21	21	24	25	25	23	23	25	23	18	17	18	13	20	431
479	15	121	222	74	67	67	76	81	79	73	73	79	75	60	55	57	41	64	1379
480	118	947	1738	578	520	521	593	632	621	571	570	621	585	466	429	442	324	500	10776
481	24	191	350	116	105	105	119	127	125	115	115	125	118	94	87	89	65	101	2171
482	23	183	337	112	101	101	115	122	120	111	110	120	113	90	83	86	63	97	2087
483	14	109	200	67	60	60	68	73	72	66	66	72	67	54	50	51	37	58	1244
484	11	92	170	56	51	51	58	62	61	56	56	61	57	45	42	43	32	49	1053
485	17	139	256	85	77	77	87	93	91	84	84	91	86	69	63	65	48	74	1586
486	71	570	1046	348	313	314	357	380	374	344	343	374	352	280	258	266	195	301	6486
487	70	564	1035	344	310	311	353	376	370	340	340	370	348	278	256	263	193	298	6419
488	372	2991	5492	1827	1644	1647	1873	1995	1961	1805	1801	1962	1847	1472	1357	1396	1023	1579	34044
489	118	947	1739	578	520	521	593	632	621	571	570	621	585	466	430	442	324	500	10778
490	107	860	1579	525	473	474	539	574	564	519	518	564	531	423	390	401	294	454	9789
491	80	643	1181	393	354	354	403	429	422	388	387	422	397	317	292	300	220	340	7322
492	74	593	1089	362	326	327	371	396	389	358	357	389	366	292	269	277	203	313	6751
493	40	324	595	198	178	178	203	216	212	196	195	213	200	160	147	151	111	171	3688
494	50	402	737	245	221	221	252	268	263	242	242	263	248	198	182	187	137	212	4570
495	14	116	236	82	75	66	75	79	89	98	103	116	120	111	96	103	74	123	1776
496	71	569	1160	401	367	325	366	388	436	480	505	570	589	546	473	504	363	604	8717
497	0	1	2	1	1	1	1	1	1	1	1	1	1	1	1	1	1	1	18
498	1	10	21	7	7	6	7	7	8	9	9	10	11	10	9	9	7	11	159
499	9	69	126	42	38	38	43	46	45	41	41	45	42	34	31	32	23	36	781
500	1	9	17	6	5	5	6	6	6	6	6	6	6	5	4	4	3	5	106
501	13	107	197	65	59	59	67	71	70	65	65	70	66	53	49	50	37	57	1220
502	45	360	661	220	198	198	225	240	236	217	217	236	222	177	163	168	123	190	4096
503	19	151	278	92	83	83	95	101	99	91	91	99	93	75	69	71	52	80	1722
504	19	152	278	93	83	84	95	101	99	92	91	99	94	75	69	71	52	80	1727
505	19	150	276	92	83	83	94	100	99	91	91	99	93	74	68	70	51	79	1712
506	28	228	418	139	125	126	143	152	149	138	137	149	141	112	103	106	78	120	2592
507	44	353	648	216	194	194	221	236	232	213	213	232	218	174	160	165	121	186	4020
508	189	1515	2783	926	833	835	949	1011	993	915	912	994	936	746	687	707	519	800	17250
509	41	326	599	199	179	180	204	218	214	197	196	214	201	161	148	152	112	172	3713
510	163	1307	2400	798	718	720	818	872	857	789	787	857	807	643	593	610	447	690	14876
511	188	1512	2776	923	831	833	947	1009	991	912	910	992	933	744	686	706	517	798	17208
512	475	3817	7008	2331	2097	2102	2390	2546	2502	2304	2298	2503	2356	1879	1731	1782	1306	2015	43442
513	329	2643	4852	1614	1452	1455	1655	1763	1732	1595	1591	1733	1632	1301	1199	1234	904	1395	30079
514	123	987	1813	603	542	544	618	659	647	596	594	647	609	486	448	461	338	521	11236
515	23	184	338	112	101	101	115	123	121	111	111	121	114	91	83	86	63	97	2095
516	44	355	651	217	195	195	222	237	233	214	214	233	219	175	161	166	121	187	4039
517	137	1098	2237	774	708	626	706	749	840	926	974	1100	1136	1053	913	972	699	1165	16813
518	52	415	845	292	268	237	267	283	317	350	368	416	429	398	345	367	264	440	6353
519	1	7	14	5	5	4	5	5	5	6	6	7	7	7	6	6	5	8	109
520	31	253	515	178	163	144	163	173	193	213	224	253	262	242	210	224	161	268	3870
521	8	63	115	38	34	34	39	42	41	38	38	41	39	31	28	29	21	33	712
522	2	16	29	9	9	9	10	10	10	9	9	10	10	8	7	7	5	8	177
523	11	90	165	55	49	50	56	60	59	54	54	59	56	44	41	42	31	47	1023
524	21	171	314	105	94	94	107	114	112	103	103	112	106	84	78	80	59	90	1947
525	24	193	354	118	106	106	121	128	126	116	116	126	119	95	87	90	66	102	2193
526	81	653	1200	399	359	360	409	436	428	394	393	429	403	322	296	305	224	345	7436
527	32	254	466	155	140	140	159	169	166	153	153	167	157	125	115	119	87	134	2891
528	18	146	269	89	80	81	92	98	96	88	88	96	90	72	66	68	50	77	1664
529	48	384	706	235	211	212	241	256	252	232	231	252	237	189	174	179	131	203	4373
530	95	767	1408	468	421	422	480	511	503	463	462	503	473	377	348	358	262	405	8726
531	32	260	478	159	143	143	163	174	171	157	157	171	161	128	118	122	89	137	2963
532	0	0	0	0	0	0	0	0	0	0	0	0	0	0	0	0	0	0	0
533	82	659	1210	402	362	363	413	440	432	398	397	432	407	324	299	308	225	348	7501
534	83	668	1226	408	367	368	418	446	438	403	402	438	412	329	303	312	229	353	7603
535	1785	14336	26323	8755	7878	7895	8978	9564	9398	8652	8632	9402	8851	7057	6503	6692	4906	7568	163175
536	417	3348	6147	2045	1840	1844	2097	2234	2195	2021	2016	2196	2067	1648	1519	1563	1146	1767	38110
537	497	3990	7326	2437	2193	2197	2499	2662	2616	2408	2402	2617	2463	1964	1810	1863	1365	2106	45415
538	79	632	1161	386	347	348	396	422	414	382	381	415	390	311	287	295	216	334	7196
539	0	0	1	0	0	0	0	0	0	0	0	0	0	0	0	0	0	0	1
540	0	3	5	2	2	2	2	2	2	2	2	3	2	2	2	2	1	2	38
541	0	1	2	1	1	1	1	1	1	1	1	1	1	1	1	1	1	1	18
542	52	420	855	296	271	239	270	286	321	354	372	420	434	402	349	372	267	445	6425
543	132	1058	2155	746	682	603	681	722	809	892	938	1060	1094	1014	880	937	674	1123	16200
544	49	395	804	278	254	225	254	269	302	333	350	395	408	378	328	349	251	419	6041
545	4	34	68	24	22	19	22	23	26	28	30	34	35	32	28	30	21	36	516
546	0	0	0	0	0	0	0	0	0	0	0	0	0	0	0	0	0	0	0
547	1	6	12	4	4	4	4	4	4	4	4	4	4	3	3	3	2	3	73
548	8	61	112	37	33	34	38	41	40	37	37	40	38	30	28	28	21	32	695
549	15	124	228	76	68	68	78	83	82	75	75	82	77	61	56	58	43	66	1415
550	93	744	1365	454	409	409	466	496	487	449	448	488	459	366	337	347	254	393	8464
551	28	227	417	139	125	125	142	151	149	137	137	149	140	112	103	106	78	120	2585
552	21	166	305	102	91	92	104	111	109	100	100	109	103	82	75	78	57	88	1893
553	23	189	347	115	104	104	118	126	124	114	114	124	117	93	86	88	65	100	2151
554	130	1047	1922	639	575	576	656	698	686	632	630	687	646	515	475	489	358	553	11914
555	50	405	744	248	223	223	254	270	266	245	244	266	250	200	184	189	139	214	4614
556	6	45	83	28	25	25	28	30	30	27	27	30	28	22	20	21	15	24	514
557	125	1006	1848	615	553	554	630	671	660	607	606	660	621	495	457	470	344	531	11453
558	80	645	1185	394	355	355	404	430	423	389	388	423	398	318	293	301	221	341	7343
559	511	4103	7533	2506	2255	2259	2569	2737	2690	2476	2470	2691	2533	2020	1861	1915	1404	2166	46699
560	257	2066	3794	1262	1136	1138	1294	1379	1355	1247	1244	1355	1276	1017	937	965	707	1091	23520
561	136	1092	2006	667	600	602	684	729	716	659	658	716	674	538	496	510	374	577	12434
562	1	8	15	5	4	4	5	5	5	5	5	5	5	4	4	4	3	4	91
563	0	2	4	1	1	1	1	1	1	1	2	2	2	1	1	1	1	1	24
564	3	23	44	15	14	16	17	18	17	18	19	21	21	17	14	16	12	17	322
565	5	37	71	24	23	26	28	28	28	29	31	34	33	27	23	26	20	28	521
566	8	64	124	42	40	45	48	50	49	51	54	60	58	47	40	46	34	49	909
567	0	3	5	2	2	2	2	2	2	2	2	3	2	2	2	2	1	2	38
568	0	4	7	2	2	3	3	3	3	3	3	3	3	3	2	3	2	3	52
569	63	509	1037	359	328	290	327	347	389	429	451	510	526	488	423	451	324	540	7791
570	29	230	468	162	148	131	148	157	176	194	204	230	237	220	191	203	146	244	3518
571	8	65	132	46	42	37	42	44	50	55	57	65	67	62	54	57	41	69	993
572	0	1	2	1	1	1	1	1	1	1	1	1	1	0	0	0	0	1	14
573	1	10	18	6	5	5	6	6	6	6	6	6	6	5	4	5	3	5	109
574	24	195	358	119	107	107	122	130	128	118	117	128	120	96	88	91	67	103	2218
575	34	272	499	166	149	150	170	181	178	164	164	178	168	134	123	127	93	144	3094
576	23	183	335	112	100	101	114	122	120	110	110	120	113	90	83	85	62	96	2079
577	16	132	243	81	73	73	83	88	87	80	80	87	82	65	60	62	45	70	1507
578	4	33	61	20	18	18	21	22	22	20	20	22	20	16	15	15	11	17	375
579	7	54	99	33	30	30	34	36	35	33	33	35	33	27	25	25	19	29	617
580	41	331	609	202	182	183	208	221	217	200	200	217	205	163	150	155	113	175	3772
581	116	928	1705	567	510	511	581	619	609	560	559	609	573	457	421	433	318	490	10566
582	45	358	657	218	197	197	224	239	235	216	215	235	221	176	162	167	122	189	4073
583	113	907	1665	554	498	499	568	605	594	547	546	595	560	446	411	423	310	479	10320
584	42	338	620	206	186	186	212	225	222	204	203	222	209	166	153	158	116	178	3846
585	107	859	1578	525	472	473	538	573	563	519	517	564	530	423	390	401	294	454	9780
586	36	290	533	177	159	160	182	194	190	175	175	190	179	143	132	135	99	153	3302
587	43	342	627	209	188	188	214	228	224	206	206	224	211	168	155	159	117	180	3889
588	0	2	5	2	1	2	2	2	2	2	2	2	2	2	2	2	1	2	35
589	7	53	101	34	32	37	39	40	40	42	44	49	48	38	33	37	28	40	742
590	2	20	38	13	12	14	15	15	15	16	16	18	18	14	12	14	11	15	278
591	1	9	18	6	6	7	7	7	7	8	8	9	9	7	6	7	5	7	134
592	2	15	28	10	9	10	11	11	11	12	12	14	13	11	9	10	8	11	207
593	9	72	140	47	45	51	54	56	56	58	60	67	66	53	45	51	39	55	1024
594	1	8	16	6	5	6	6	7	6	7	7	8	8	6	5	6	5	6	119
595	25	202	390	132	125	143	150	156	155	161	168	188	183	147	127	143	108	153	2856
596	3	25	48	16	15	17	18	19	19	20	21	23	22	18	16	18	13	19	350
597	3	24	46	16	15	17	18	18	18	19	20	22	22	17	15	17	13	18	338
598	1	11	22	7	7	8	8	9	9	9	9	10	10	8	7	8	6	8	157
599	1	5	11	4	3	3	3	4	4	5	5	5	6	5	4	5	3	6	82
600	22	175	356	123	113	100	112	119	134	147	155	175	181	167	145	155	111	185	2675
601	37	296	603	209	191	169	190	202	226	250	262	297	306	284	246	262	188	314	4532
602	106	851	1563	520	468	469	533	568	558	514	512	558	525	419	386	397	291	449	9687
603	37	298	547	182	164	164	187	199	195	180	179	195	184	147	135	139	102	157	3391
604	8	62	113	38	34	34	39	41	40	37	37	40	38	30	28	29	21	32	701
605	11	85	156	52	47	47	53	57	56	51	51	56	52	42	39	40	29	45	969
606	5	41	75	25	23	23	26	27	27	25	25	27	25	20	19	19	14	22	468
607	46	367	673	224	201	202	230	245	240	221	221	240	226	181	166	171	125	194	4173
608	74	595	1093	363	327	328	373	397	390	359	358	390	367	293	270	278	204	314	6773
609	74	594	1091	363	326	327	372	396	389	359	358	390	367	292	270	277	203	314	6762
610	270	2170	3984	1325	1192	1195	1359	1448	1423	1310	1307	1423	1340	1068	984	1013	743	1145	24699
611	34	274	502	167	150	151	171	183	179	165	165	179	169	135	124	128	94	144	3114
612	5	40	74	25	22	22	25	27	26	24	24	26	25	20	18	19	14	21	457
613	142	1143	2099	698	628	629	716	763	749	690	688	750	706	563	519	534	391	603	13011
614	1	10	18	6	5	5	6	6	6	6	6	6	6	5	4	5	3	5	109
615	1	9	17	6	6	6	7	7	7	7	8	8	8	7	6	6	5	7	128
616	63	504	972	328	311	356	375	388	387	401	419	469	456	367	316	357	269	381	7119
617	7	60	116	39	37	42	45	46	46	48	50	56	54	44	38	42	32	45	847
618	2	18	36	12	11	13	14	14	14	15	15	17	17	13	12	13	10	14	260
619	4	31	61	21	19	22	23	24	24	25	26	29	29	23	20	22	17	24	444
620	18	142	275	93	88	101	106	110	109	113	119	133	129	104	90	101	76	108	2015
621	3	26	50	17	16	18	19	20	20	21	22	24	24	19	16	18	14	20	367
622	5	38	73	25	24	27	28	29	29	30	32	35	34	28	24	27	20	29	537
623	30	244	472	159	151	173	182	188	188	195	204	228	222	178	154	173	130	185	3456
624	27	219	423	143	135	155	163	169	168	175	183	204	199	160	138	155	117	166	3099
625	3	27	52	17	16	19	20	21	21	21	22	25	24	19	17	19	14	20	377
626	0	0	0	0	0	0	0	0	0	0	0	0	0	0	0	0	0	0	0
627	4	29	58	20	18	18	20	21	22	24	25	28	29	25	22	24	17	27	431
628	8	62	126	44	40	35	40	42	47	52	55	62	64	59	51	55	39	66	947
629	31	250	458	152	137	137	156	167	164	151	150	164	154	123	113	117	85	132	2841
630	26	207	381	127	114	114	130	138	136	125	125	136	128	102	94	97	71	109	2360
631	30	237	435	145	130	131	149	158	155	143	143	156	146	117	108	111	81	125	2700
632	40	320	587	195	176	176	200	213	210	193	193	210	197	157	145	149	109	169	3639
633	10	82	151	50	45	45	51	55	54	49	49	54	51	40	37	38	28	43	932
634	48	386	709	236	212	213	242	258	253	233	232	253	238	190	175	180	132	204	4394
635	33	269	493	164	148	148	168	179	176	162	162	176	166	132	122	125	92	142	3057
636	35	282	518	172	155	155	177	188	185	170	170	185	174	139	128	132	96	149	3210
637	19	152	279	93	83	84	95	101	100	92	91	100	94	75	69	71	52	80	1730
638	18	146	268	89	80	80	91	97	96	88	88	96	90	72	66	68	50	77	1660
639	0	1	2	1	1	1	1	1	1	1	1	1	1	1	1	1	0	1	17
640	1	5	9	3	3	3	4	4	4	4	4	5	4	4	3	3	3	4	70
641	4	31	60	20	19	22	23	24	24	25	26	29	28	23	20	22	17	24	441
642	0	2	4	1	1	2	2	2	2	2	2	2	2	2	1	2	1	2	32
643	0	2	4	1	1	1	1	2	1	2	2	2	2	1	1	1	1	1	26
644	0	2	4	1	1	1	2	2	2	2	2	2	2	1	1	1	1	2	29
645	15	119	230	78	74	84	89	92	92	95	99	111	108	87	75	84	64	90	1686
646	0	4	7	2	2	3	3	3	3	3	3	4	3	3	2	3	2	3	53
647	1	7	14	5	4	5	5	6	6	6	6	7	6	5	5	5	4	5	102
648	6	47	90	31	29	33	35	36	36	37	39	44	42	34	29	33	25	35	661
649	12	98	189	64	61	69	73	76	75	78	82	91	89	72	62	69	52	74	1386
650	46	367	709	239	227	260	274	283	282	293	306	342	333	268	231	260	196	278	5194
651	7	57	110	37	35	40	42	44	44	45	47	53	52	42	36	40	30	43	804
652	42	336	649	219	208	238	250	259	258	268	280	313	305	245	211	238	179	254	4752
653	47	376	726	245	232	266	280	290	289	299	313	350	341	274	236	266	201	285	5316
654	284	2284	4194	1395	1255	1258	1430	1524	1497	1379	1375	1498	1410	1124	1036	1066	782	1206	25997
655	397	3186	5850	1946	1751	1755	1995	2126	2089	1923	1918	2090	1967	1568	1445	1487	1090	1682	36265
656	44	352	646	215	193	194	220	235	231	212	212	231	217	173	160	164	120	186	4005
657	106	852	1564	520	468	469	533	568	558	514	513	559	526	419	386	398	291	450	9694
658	15	121	221	74	66	66	76	80	79	73	73	79	74	59	55	56	41	64	1372
659	45	359	660	219	197	198	225	240	236	217	216	236	222	177	163	168	123	190	4091
660	110	881	1617	538	484	485	552	588	577	532	530	578	544	434	400	411	301	465	10027
661	30	242	445	148	133	133	152	162	159	146	146	159	149	119	110	113	83	128	2757
662	4	35	64	21	19	19	22	23	23	21	21	23	22	17	16	16	12	19	397
663	16	126	232	77	69	69	79	84	83	76	76	83	78	62	57	59	43	67	1436
664	3	26	50	17	16	18	19	20	20	21	22	24	23	19	16	18	14	20	366
665	1	4	8	3	3	3	3	3	3	3	3	4	4	3	3	3	2	3	59
666	2	13	25	8	8	9	9	10	10	10	11	12	12	9	8	9	7	10	182
667	1	5	9	3	3	3	3	4	4	4	4	4	4	3	3	3	3	4	67
668	0	0	0	0	0	0	0	0	0	0	0	0	0	0	0	0	0	0	0
669	1	6	12	4	4	5	5	5	5	5	5	6	6	5	4	5	3	5	91
670	7	53	103	35	33	38	40	41	41	42	44	50	48	39	33	38	28	40	753
671	1	6	12	4	4	4	5	5	5	5	5	6	6	4	4	4	3	5	88
672	4	35	67	23	21	25	26	27	27	28	29	32	31	25	22	25	19	26	492
673	180	1444	2789	942	892	1021	1076	1114	1109	1151	1203	1347	1309	1053	908	1023	771	1094	20426
674	25	202	389	131	125	143	150	156	155	161	168	188	183	147	127	143	108	153	2854
675	29	234	451	152	144	165	174	180	179	186	194	218	212	170	147	165	125	177	3302
676	2	16	30	10	10	11	12	12	12	12	13	15	14	11	10	11	8	12	221
677	0	0	0	0	0	0	0	0	0	0	0	0	0	0	0	0	0	0	0
678	9	69	127	42	38	38	43	46	45	42	42	45	43	34	31	32	24	36	786
679	0	3	5	2	1	1	2	2	2	2	2	2	2	1	1	1	1	1	31
680	17	136	250	83	75	75	85	91	89	82	82	89	84	67	62	64	47	72	1550
681	26	207	380	127	114	114	130	138	136	125	125	136	128	102	94	97	71	109	2359
682	199	1597	2933	975	878	880	1000	1066	1047	964	962	1048	986	786	725	746	547	843	18182
683	43	345	633	211	190	190	216	230	226	208	208	226	213	170	156	161	118	182	3926
684	22	174	319	106	95	96	109	116	114	105	104	114	107	85	79	81	59	92	1977
685	3	26	47	16	14	14	16	17	17	15	15	17	16	13	12	12	9	13	292
686	7	53	98	33	29	29	33	36	35	32	32	35	33	26	24	25	18	28	606
687	0	0	1	0	0	0	0	0	0	0	0	0	0	0	0	0	0	0	1
688	2	19	36	12	12	13	14	15	15	15	16	18	17	14	12	13	10	14	267
689	2	18	34	12	11	13	13	14	14	14	15	17	16	13	11	13	9	13	252
690	0	0	0	0	0	0	0	0	0	0	0	0	0	0	0	0	0	0	0
691	0	0	0	0	0	0	0	0	0	0	0	0	0	0	0	0	0	0	0
692	1	5	10	3	3	3	4	4	4	4	4	5	4	4	3	3	3	4	71
693	0	2	4	1	1	1	2	2	2	2	2	2	2	2	1	1	1	2	30
694	4	34	66	22	21	24	25	26	26	27	28	32	31	25	21	24	18	26	480
695	11	90	174	59	56	64	67	69	69	72	75	84	82	66	57	64	48	68	1275
696	6	47	91	31	29	33	35	36	36	37	39	44	43	34	30	33	25	36	665
697	5	41	79	27	25	29	31	32	32	33	34	38	37	30	26	29	22	31	581
698	4	36	69	23	22	25	27	27	27	28	30	33	32	26	22	25	19	27	502
699	0	3	7	2	2	2	3	3	3	3	3	3	3	2	2	2	2	3	48
700	5	43	79	26	24	24	27	29	28	26	26	28	26	21	19	20	15	23	489
701	22	175	321	107	96	96	109	117	115	106	105	115	108	86	79	82	60	92	1991
702	90	719	1321	439	395	396	451	480	472	434	433	472	444	354	326	336	246	380	8188
703	24	190	348	116	104	104	119	127	124	114	114	124	117	93	86	89	65	100	2158
704	42	339	623	207	186	187	212	226	222	205	204	222	209	167	154	158	116	179	3858
705	8	62	114	38	34	34	39	41	41	37	37	41	38	30	28	29	21	33	705
706	0	0	0	0	0	0	0	0	0	0	0	0	0	0	0	0	0	0	0
707	0	0	0	0	0	0	0	0	0	0	0	0	0	0	0	0	0	0	0
708	0	0	0	0	0	0	0	0	0	0	0	0	0	0	0	0	0	0	0
709	36	286	551	186	176	202	213	220	219	227	238	266	259	208	180	202	152	216	4037
710	8	62	120	41	38	44	46	48	48	50	52	58	56	45	39	44	33	47	879
711	2	15	30	10	9	11	11	12	12	12	13	14	14	11	10	11	8	12	217
712	8	64	124	42	40	45	48	49	49	51	53	60	58	47	40	45	34	49	906
713	0	4	7	2	2	3	3	3	3	3	3	3	3	3	2	3	2	3	52
714	0	0	0	0	0	0	0	0	0	0	0	0	0	0	0	0	0	0	0
715	0	2	3	1	1	1	1	1	1	1	1	1	1	1	1	1	1	1	20
716	9	69	133	45	43	49	51	53	53	55	57	64	62	50	43	49	37	52	974
717	1	6	11	4	4	4	4	4	4	5	5	5	5	4	4	4	3	4	81
718	13	105	203	69	65	74	78	81	81	84	88	98	95	77	66	75	56	80	1488
719	1	8	16	5	5	6	6	6	6	7	7	8	7	6	5	6	4	6	115
720	1	11	21	7	7	8	8	8	8	9	9	10	10	8	7	8	6	8	154
721	0	0	0	0	0	0	0	0	0	0	0	0	0	0	0	0	0	0	0
722	0	2	3	1	1	1	1	1	1	1	1	1	1	1	1	1	1	1	20
723	0	0	1	0	0	0	0	0	0	0	0	0	0	0	0	0	0	0	1
724	1	12	25	8	7	6	8	8	9	10	10	12	13	11	10	10	7	11	178
725	0	4	8	3	2	2	2	3	3	3	3	4	4	3	3	3	2	3	55
726	0	0	0	0	0	0	0	0	0	0	0	0	0	0	0	0	0	0	0
727	20	159	306	103	98	112	118	122	122	126	132	148	144	116	100	112	85	120	2243
728	30	239	462	156	148	169	178	184	184	191	199	223	217	174	150	169	128	181	3382
729	22	176	339	114	108	124	131	135	135	140	146	164	159	128	110	124	94	133	2482
730	1	11	21	7	7	8	8	9	9	9	9	10	10	8	7	8	6	8	156
731	17	138	267	90	86	98	103	107	106	110	115	129	125	101	87	98	74	105	1956
732	25	197	381	129	122	140	147	152	152	157	164	184	179	144	124	140	105	149	2791
733	3	20	39	13	12	14	15	16	15	16	17	19	18	15	13	14	11	15	285
734	0	4	7	2	2	3	3	3	3	3	3	3	3	3	2	3	2	3	52
735	7	53	103	35	33	38	40	41	41	43	45	50	48	39	34	38	29	40	757
736	0	2	3	1	1	1	1	1	1	1	1	2	1	1	1	1	1	1	21
737	0	3	5	2	2	2	2	2	2	2	2	2	2	2	2	2	1	2	37
738	59	471	911	318	293	276	290	316	336	348	372	420	437	420	384	387	301	562	6901
739	4	35	68	24	22	21	22	24	25	26	28	31	33	31	29	29	23	42	517
740	0	0	0	0	0	0	0	0	0	0	0	0	0	0	0	0	0	0	0
741	0	0	0	0	0	0	0	0	0	0	0	0	0	0	0	0	0	0	0
742	0	0	0	0	0	0	0	0	0	0	0	0	0	0	0	0	0	0	0
743	2	12	24	8	8	7	7	8	9	9	10	11	11	11	10	10	8	15	180
744	287	2305	4457	1558	1431	1350	1418	1548	1646	1705	1818	2053	2139	2052	1880	1891	1471	2749	33758
745	16	128	247	86	79	75	79	86	91	95	101	114	119	114	104	105	82	152	1873
746	7	58	113	39	36	34	36	39	42	43	46	52	54	52	48	48	37	69	853
747	14	113	218	76	70	66	69	76	81	83	89	101	105	100	92	93	72	135	1653
748	52	414	801	280	257	243	255	278	296	306	327	369	384	369	338	340	264	494	6067
749	0	0	0	0	0	0	0	0	0	0	0	0	0	0	0	0	0	0	0
750	1	10	20	6	6	7	7	7	7	7	7	8	8	7	6	6	5	8	133
751	18	147	278	91	86	93	93	101	106	102	106	113	112	100	91	90	68	120	1915
752	193	1548	2936	964	910	978	981	1061	1123	1077	1122	1197	1177	1055	956	950	713	1262	20203
753	13	106	200	66	62	67	67	72	77	74	77	82	80	72	65	65	49	86	1380
754	36	287	554	192	179	173	177	192	204	212	226	256	267	256	234	235	182	338	4200
755	90	721	1395	488	448	422	444	484	515	533	569	643	669	642	588	592	460	860	10563
756	11	91	176	62	57	53	56	61	65	67	72	81	85	81	74	75	58	109	1334
757	120	967	1870	654	601	566	595	650	691	715	763	862	898	861	789	794	617	1153	14166
758	51	411	795	278	255	241	253	276	293	304	324	366	381	366	335	337	262	490	6018
759	44	351	678	237	218	205	216	235	250	259	277	312	325	312	286	288	224	418	5135
760	190	1527	2952	1032	948	894	939	1025	1090	1129	1205	1360	1417	1359	1246	1253	974	1821	22361
761	1010	8110	15680	5480	5034	4749	4987	5445	5789	5996	6397	7222	7524	7219	6615	6653	5173	9669	118752
762	641	5145	9946	3475	3193	3014	3164	3455	3673	3803	4057	4579	4769	4575	4191	4216	3277	6124	75297
763	192	1541	2933	976	916	959	970	1051	1114	1085	1136	1228	1223	1115	1013	1010	765	1373	20600
764	105	846	1603	526	497	534	536	579	613	588	613	654	643	576	522	519	390	689	11033
765	148	1188	2252	739	698	750	752	814	861	826	861	918	903	809	733	729	547	968	15496
766	230	1847	3502	1150	1086	1167	1170	1265	1339	1285	1338	1428	1404	1259	1140	1133	851	1506	24100
767	81	654	1241	407	385	413	415	448	474	455	474	506	497	446	404	402	302	533	8537
768	62	499	970	316	279	279	294	355	384	367	376	401	391	353	318	324	254	476	6698
769	0	0	0	0	0	0	0	0	0	0	0	0	0	0	0	0	0	0	0
770	44	351	677	232	223	228	221	234	248	260	279	316	332	315	288	288	219	404	5159
771	34	273	527	184	169	160	168	183	195	202	215	243	253	243	222	224	174	325	3994
772	14	113	219	77	70	66	70	76	81	84	89	101	105	101	92	93	72	135	1658
773	15	117	227	79	73	69	72	79	84	87	93	104	109	104	96	96	75	140	1719
774	12	100	194	68	62	59	62	67	72	74	79	89	93	89	82	82	64	120	1468
775	24	195	378	132	121	114	120	131	139	144	154	174	181	174	159	160	125	233	2858
776	91	733	1418	495	455	429	451	492	523	542	578	653	680	653	598	602	468	874	10735
777	439	3528	6822	2384	2190	2066	2170	2369	2519	2609	2783	3142	3274	3141	2878	2895	2251	4207	51667
778	120	962	1841	623	581	586	601	653	692	689	727	798	809	752	685	686	525	958	13288
779	105	841	1595	524	495	531	533	576	610	585	610	650	639	573	519	516	388	686	10976
780	71	567	1074	353	333	358	359	388	411	394	411	438	431	386	350	348	261	462	7395
781	129	1034	1961	644	608	653	655	708	750	719	749	799	786	705	638	634	476	843	13491
782	393	3156	5983	1965	1856	1993	1999	2162	2288	2195	2287	2439	2399	2151	1948	1936	1454	2572	41176
783	1308	10510	19926	6543	6180	6639	6659	7200	7620	7311	7616	8124	7989	7164	6488	6449	4843	8567	137136
784	129	1035	1974	647	602	636	645	716	762	730	757	807	793	712	644	644	488	877	13598
785	224	1801	3502	1141	1008	1007	1064	1283	1389	1325	1359	1447	1414	1275	1149	1169	916	1718	24191
786	409	3282	6384	2080	1838	1836	1939	2339	2531	2416	2476	2637	2578	2325	2094	2131	1669	3132	44096
787	354	2840	5524	1800	1591	1589	1678	2024	2190	2090	2143	2282	2230	2012	1812	1844	1444	2710	38157
788	658	5283	10274	3348	2958	2955	3120	3764	4073	3888	3985	4244	4148	3741	3371	3429	2686	5040	70965
789	287	2309	4491	1463	1293	1292	1364	1645	1780	1699	1742	1855	1813	1635	1473	1499	1174	2203	31017
790	510	4093	7961	2594	2292	2290	2418	2917	3156	3012	3088	3289	3214	2899	2612	2657	2081	3905	54988
791	293	2357	4584	1494	1320	1318	1392	1679	1817	1735	1778	1894	1851	1669	1504	1530	1198	2249	31662
792	253	2036	3959	1290	1140	1139	1202	1451	1570	1498	1536	1636	1599	1442	1299	1321	1035	1942	27348
793	520	4176	8121	2646	2338	2336	2466	2975	3220	3073	3150	3355	3279	2958	2664	2710	2123	3984	56094
794	130	1047	2025	708	650	613	644	703	748	774	826	933	972	932	854	859	668	1249	15335
795	78	628	1214	424	390	368	386	421	448	464	495	559	582	559	512	515	400	748	9191
796	63	504	974	340	313	295	310	338	359	372	397	448	467	448	411	413	321	600	7373
797	21	171	331	116	106	100	105	115	122	127	135	153	159	152	140	141	109	204	2507
798	41	330	638	223	205	193	203	221	236	244	260	294	306	294	269	271	210	393	4831
799	101	811	1567	548	503	475	498	544	579	599	639	722	752	722	661	665	517	966	11869
800	27	216	417	146	134	126	133	145	154	160	170	192	200	192	176	177	138	257	3160
801	82	662	1280	447	411	388	407	445	473	490	522	590	614	589	540	543	422	789	9694
802	125	1007	1918	638	599	627	634	687	728	710	744	804	801	731	664	662	502	901	13482
803	19	154	292	96	90	97	97	105	112	107	111	119	117	105	95	94	71	125	2006
804	446	3585	6798	2232	2108	2265	2272	2456	2599	2494	2598	2772	2725	2444	2213	2200	1652	2923	46782
805	1437	11546	21891	7188	6789	7293	7315	7910	8371	8032	8367	8925	8777	7870	7128	7084	5320	9412	150655
806	522	4191	7945	2609	2464	2647	2655	2871	3038	2915	3037	3239	3185	2856	2587	2571	1931	3416	54679
807	620	4981	9443	3101	2929	3146	3155	3412	3611	3465	3609	3850	3786	3395	3075	3056	2295	4060	64989
808	422	3393	6456	2117	1982	2109	2129	2337	2482	2379	2473	2637	2591	2325	2104	2099	1586	2831	44452
809	101	809	1574	513	453	453	478	577	624	596	611	650	636	573	517	525	412	772	10874
810	53	424	825	269	238	237	251	302	327	312	320	341	333	300	271	275	216	405	5699
811	73	587	1141	372	329	328	346	418	452	432	443	471	461	415	374	381	298	560	7881
812	184	1476	2871	936	827	826	872	1052	1138	1087	1114	1186	1159	1046	942	958	751	1409	19834
813	524	4206	8180	2665	2355	2353	2484	2997	3243	3095	3173	3379	3303	2979	2684	2730	2139	4013	56502
814	581	4667	9078	2958	2614	2611	2757	3326	3599	3435	3521	3750	3665	3306	2978	3030	2373	4453	62702
815	141	1129	2196	715	632	632	667	804	870	831	852	907	886	800	720	733	574	1077	15166
816	147	1180	2295	748	661	660	697	841	910	868	890	948	927	836	753	766	600	1126	15853
817	34	270	526	171	151	151	160	193	208	199	204	217	212	192	173	176	137	258	3632
818	446	3578	6960	2268	2004	2002	2114	2550	2759	2634	2700	2875	2810	2534	2283	2323	1820	3414	48074
819	374	3003	5840	1903	1682	1680	1774	2140	2315	2210	2265	2413	2358	2127	1916	1949	1527	2865	40341
820	0	1	2	1	1	1	1	1	1	1	1	1	1	1	1	1	0	1	17
821	41	333	644	225	207	195	205	224	238	246	263	297	309	296	272	273	212	397	4877
822	84	674	1303	455	418	395	414	453	481	498	532	600	625	600	550	553	430	804	9869
823	263	2116	4092	1430	1314	1239	1302	1421	1511	1565	1669	1885	1964	1884	1726	1736	1350	2523	30990
824	78	623	1205	421	387	365	383	418	445	461	491	555	578	555	508	511	397	743	9124
825	52	421	813	284	261	246	259	282	300	311	332	375	390	374	343	345	268	501	6157
826	67	540	1043	364	334	316	332	362	385	398	425	479	499	478	437	440	342	638	7879
827	17	138	262	88	81	84	88	95	99	97	101	110	110	99	89	90	68	123	1839
828	11	87	165	55	51	53	55	59	62	61	64	69	70	63	57	57	44	79	1162
829	44	357	672	221	205	222	230	247	256	246	254	271	267	235	210	211	159	279	4586
830	49	390	736	242	226	243	250	269	281	270	279	298	293	259	233	233	175	309	5035
831	264	2123	4024	1321	1248	1341	1345	1454	1539	1476	1538	1641	1613	1447	1310	1302	978	1730	27694
832	690	5541	10506	3450	3258	3500	3511	3796	4017	3855	4015	4283	4212	3777	3421	3400	2553	4517	72302
833	88	710	1345	442	417	448	450	486	514	494	514	548	539	484	438	435	327	578	9257
834	34	269	511	168	158	170	171	185	195	187	195	208	205	184	166	165	124	220	3515
835	135	1084	2059	676	636	680	684	745	789	757	788	840	826	741	671	668	503	893	14175
836	60	479	932	304	268	268	283	341	370	353	362	385	376	339	306	311	244	457	6438
837	33	268	522	170	150	150	158	191	207	197	202	216	211	190	171	174	136	256	3602
838	82	655	1274	415	367	367	387	467	505	482	494	526	514	464	418	425	333	625	8800
839	49	397	771	251	222	222	234	283	306	292	299	319	311	281	253	257	202	378	5327
840	119	953	1853	604	534	533	563	679	735	701	719	766	748	675	608	618	484	909	12801
841	443	3555	6914	2253	1991	1989	2100	2533	2741	2617	2682	2856	2792	2518	2268	2308	1808	3392	47760
842	140	1126	2189	713	630	630	665	802	868	829	849	904	884	797	718	731	572	1074	15121
843	105	841	1636	533	471	471	497	599	649	619	635	676	661	596	537	546	428	803	11303
844	37	295	574	187	165	165	174	210	228	217	223	237	232	209	188	192	150	282	3965
845	69	556	1081	352	311	311	328	396	429	409	419	447	437	394	355	361	283	530	7468
846	47	377	733	239	211	211	223	269	291	277	284	303	296	267	240	245	192	360	5065
847	49	391	761	248	219	219	231	278	301	288	295	314	307	277	249	254	199	372	5252
848	83	670	1310	443	396	383	399	439	462	460	467	500	494	451	402	394	294	506	8553
849	45	361	698	244	224	211	222	242	258	267	285	321	335	321	294	296	230	430	5284
850	62	499	965	337	310	292	307	335	356	369	394	445	463	444	407	409	318	595	7307
851	31	250	484	169	155	146	154	168	179	185	197	223	232	223	204	205	160	298	3663
852	52	419	810	283	260	245	257	281	299	310	330	373	388	373	342	344	267	499	6132
853	55	444	856	298	273	261	275	299	317	326	347	390	404	385	352	354	275	511	6422
854	85	681	1305	447	412	406	426	462	486	492	519	576	591	553	503	506	390	719	9559
855	32	256	480	158	146	158	166	177	182	175	180	192	190	166	147	148	112	196	3261
856	40	325	610	200	185	200	210	225	232	223	229	245	241	211	187	188	142	249	4142
857	329	2640	4955	1626	1502	1626	1709	1829	1881	1810	1858	1986	1957	1711	1518	1527	1152	2025	33641
858	31	250	470	154	143	155	161	173	179	172	177	189	186	164	146	147	110	194	3201
859	28	228	433	142	134	144	145	156	165	159	165	176	173	155	141	140	105	186	2975
860	328	2632	4990	1639	1548	1662	1667	1803	1908	1831	1907	2035	2001	1794	1625	1615	1213	2145	34343
861	51	411	780	256	242	260	261	282	298	286	298	318	313	280	254	252	190	335	5367
862	45	359	680	223	211	227	227	246	260	250	260	277	273	245	221	220	165	292	4681
863	94	754	1430	470	443	474	477	517	548	525	547	583	574	514	466	463	348	618	9845
864	160	1284	2466	807	737	765	786	897	961	919	950	1012	992	892	806	811	622	1136	17003
865	48	389	756	246	218	218	230	277	300	286	293	312	305	275	248	252	198	371	5222
866	85	685	1331	434	383	383	404	488	528	504	516	550	538	485	437	444	348	653	9196
867	388	3116	6061	1975	1745	1743	1841	2221	2403	2294	2351	2504	2447	2207	1988	2023	1585	2973	41865
868	208	1671	3249	1059	936	935	987	1190	1288	1229	1260	1342	1312	1183	1066	1084	849	1594	22442
869	83	668	1299	423	374	374	395	476	515	492	504	537	525	473	426	434	340	637	8975
870	58	467	908	296	261	261	276	333	360	344	352	375	367	331	298	303	237	445	6272
871	161	1291	2510	818	723	722	762	920	995	950	974	1037	1014	914	824	838	656	1231	17340
872	52	416	809	264	233	233	246	295	320	305	313	333	326	294	265	269	210	394	5577
873	71	570	1113	372	332	324	339	384	407	400	407	435	429	390	349	346	263	466	7397
874	81	651	1272	429	384	372	387	428	451	448	455	487	481	439	392	384	288	497	8326
875	29	236	462	156	140	135	141	155	163	162	165	176	174	159	142	139	104	178	3016
876	48	383	750	253	227	219	228	251	264	263	267	286	282	258	230	225	168	289	4891
877	107	862	1685	570	510	493	513	564	594	592	600	643	635	580	518	506	378	650	11000
878	5	43	83	28	25	24	25	28	29	29	30	32	31	29	26	25	19	32	543
879	161	1296	2507	876	805	759	797	870	926	959	1023	1155	1203	1154	1057	1064	827	1546	18985
880	102	820	1586	554	509	480	504	551	586	607	647	731	761	730	669	673	523	978	12011
881	60	482	932	326	299	282	296	324	344	356	380	429	447	429	393	395	307	575	7056
882	82	655	1267	443	407	384	403	440	468	484	517	583	608	583	534	537	418	781	9594
883	15	119	228	79	73	70	73	80	85	87	92	103	107	101	92	93	72	134	1703
884	99	794	1491	489	452	489	514	550	566	545	559	598	589	515	457	460	347	610	10124
885	19	151	284	93	86	93	98	105	108	104	107	114	112	98	87	88	66	116	1929
886	25	204	382	125	116	125	132	141	145	140	143	153	151	132	117	118	89	156	2594
887	156	1252	2350	771	712	771	810	867	892	858	881	942	928	811	720	724	546	960	15951
888	30	243	460	151	141	152	155	167	175	168	175	186	183	163	147	146	110	194	3146
889	110	884	1675	550	520	558	560	605	641	615	640	683	672	602	546	542	407	720	11530
890	34	270	513	168	159	171	171	185	196	188	196	209	206	184	167	166	125	220	3528
891	15	122	232	76	72	77	77	84	89	85	89	94	93	83	75	75	56	100	1594
892	29	234	443	146	138	148	148	160	170	163	169	181	178	159	144	144	108	191	3053
893	147	1180	2238	735	694	746	748	809	856	821	855	912	897	804	729	724	544	962	15401
894	187	1504	2896	946	859	884	914	1055	1132	1083	1117	1190	1166	1049	947	955	736	1352	19972
895	186	1495	2907	947	837	836	883	1065	1153	1100	1128	1201	1174	1059	954	970	760	1426	20081
896	120	965	1877	612	541	540	570	688	744	710	728	776	758	684	616	627	491	921	12968
897	50	399	777	253	224	223	236	285	308	294	301	321	314	283	255	259	203	381	5366
898	597	4794	9324	3038	2685	2682	2832	3416	3697	3529	3617	3852	3765	3396	3059	3112	2438	4574	64407
899	295	2370	4610	1502	1327	1326	1400	1689	1828	1745	1788	1904	1861	1679	1512	1539	1205	2262	31842
900	92	738	1436	470	416	414	436	520	561	538	551	587	575	519	467	473	368	685	9846
901	474	3806	7438	2511	2247	2175	2265	2499	2633	2620	2659	2846	2811	2565	2291	2244	1679	2900	48663
902	158	1267	2476	836	749	724	754	830	874	870	883	945	934	853	761	745	557	959	16175
903	124	993	1941	656	587	568	591	650	684	681	691	740	731	668	596	583	435	749	12668
904	59	476	931	315	282	272	283	311	328	327	332	355	351	320	286	280	209	359	6076
905	194	1557	3042	1028	921	890	927	1018	1072	1068	1084	1160	1146	1047	935	914	682	1174	19859
906	364	2922	5711	1930	1728	1671	1739	1912	2012	2005	2035	2178	2152	1965	1754	1716	1281	2204	37279
907	101	810	1582	535	479	463	482	530	557	556	564	603	596	544	486	475	355	610	10328
908	408	3280	6410	2167	1940	1876	1952	2145	2258	2251	2284	2445	2416	2205	1969	1926	1437	2473	41842
909	230	1848	3612	1221	1093	1057	1100	1209	1272	1268	1287	1377	1361	1243	1109	1085	810	1394	23576
910	153	1233	2384	833	765	722	758	828	880	912	972	1098	1144	1097	1005	1011	786	1470	18051
911	76	607	1174	410	377	356	373	408	434	449	479	541	563	541	495	498	387	724	8892
912	72	580	1121	392	360	340	357	390	414	429	457	516	538	516	472	475	369	690	8488
913	179	1436	2722	912	841	871	915	985	1024	1009	1050	1144	1150	1041	936	941	719	1296	19171
914	163	1307	2523	880	809	767	805	878	933	963	1026	1157	1203	1151	1054	1060	824	1537	19040
915	170	1365	2568	847	782	838	881	944	973	941	969	1040	1030	908	808	813	615	1088	17580
916	23	185	347	114	105	114	120	128	132	127	130	139	137	120	106	107	81	142	2357
917	26	208	390	128	118	128	134	144	148	142	146	156	154	135	119	120	91	159	2646
918	22	180	338	111	103	111	117	125	128	124	127	136	134	117	104	104	79	138	2298
919	115	921	1731	568	526	569	595	637	658	632	651	695	685	600	534	537	405	712	11771
920	218	1755	3327	1092	1031	1108	1112	1202	1272	1220	1271	1356	1334	1196	1083	1076	808	1430	22891
921	43	343	649	213	201	216	217	235	248	238	248	265	260	233	211	210	158	279	4467
922	77	620	1175	386	365	392	393	425	449	431	449	479	471	423	383	380	286	505	8089
923	629	5054	9581	3146	2971	3192	3202	3462	3664	3515	3662	3906	3841	3444	3120	3101	2329	4119	65938
924	126	1009	1914	628	593	638	639	691	732	702	731	780	767	688	623	619	465	823	13168
925	788	6332	12117	3968	3659	3834	3913	4401	4696	4497	4657	4965	4871	4377	3957	3967	3027	5481	83507
926	382	3065	5961	1942	1716	1715	1810	2184	2363	2256	2312	2463	2407	2171	1956	1989	1559	2924	41175
927	270	2168	4217	1374	1214	1213	1281	1545	1672	1596	1636	1742	1703	1536	1383	1407	1102	2069	29128
928	220	1770	3443	1122	991	990	1046	1261	1365	1303	1336	1422	1390	1254	1130	1149	900	1689	23781
929	436	3505	6817	2221	1963	1961	2070	2498	2703	2580	2644	2816	2753	2483	2237	2275	1782	3344	47088
930	155	1245	2421	789	697	697	735	887	960	916	939	1000	978	882	794	808	633	1188	16724
931	149	1197	2335	780	695	679	711	806	857	841	857	915	901	819	734	728	553	983	15540
932	266	2136	4175	1411	1263	1222	1271	1397	1470	1466	1487	1592	1573	1436	1282	1254	936	1611	27248
933	188	1509	2950	997	893	863	899	987	1039	1036	1051	1125	1112	1015	906	886	662	1138	19256
934	465	3738	7306	2469	2211	2138	2225	2445	2573	2565	2603	2787	2753	2514	2244	2195	1638	2819	47688
935	86	693	1354	458	410	396	412	453	477	475	482	516	510	466	416	407	304	522	8837
936	42	341	666	225	202	195	203	223	235	234	237	254	251	229	205	200	149	257	4348
937	57	462	902	305	273	264	275	302	318	317	321	344	340	310	277	271	202	348	5888
938	55	443	866	293	262	253	264	290	305	304	308	330	326	298	266	260	194	334	5651
939	83	666	1302	440	394	381	396	436	458	457	464	496	490	448	400	391	292	502	8496
940	245	1969	3848	1300	1164	1126	1172	1288	1355	1351	1371	1467	1450	1324	1182	1156	863	1485	25116
941	563	4524	8494	2788	2575	2787	2929	3135	3225	3103	3187	3406	3357	2937	2606	2622	1978	3478	57694
942	100	801	1507	497	459	492	517	554	571	553	569	611	605	534	476	479	362	641	10328
943	53	422	793	260	240	260	273	293	301	290	298	318	314	274	244	245	185	325	5388
944	121	969	1820	598	552	597	627	671	691	665	683	730	720	630	559	563	425	747	12368
945	425	3413	6410	2105	1944	2102	2209	2365	2433	2342	2406	2573	2536	2221	1971	1983	1497	2633	43568
946	362	2907	5457	1791	1654	1791	1882	2014	2072	1993	2047	2188	2156	1885	1673	1683	1270	2232	37057
947	178	1432	2688	882	815	882	927	992	1021	982	1008	1078	1062	928	824	829	625	1099	18252
948	127	1018	1912	627	579	628	659	706	726	698	717	766	755	660	586	589	445	781	12979
949	43	342	642	211	195	211	221	237	244	234	241	257	253	222	197	198	149	262	4359
950	29	231	434	142	132	142	150	160	165	159	163	174	171	150	133	134	101	177	2947
951	16	126	235	76	68	71	80	88	90	84	85	91	88	76	67	67	50	87	1545
952	85	681	1270	408	367	378	425	474	484	452	457	485	471	407	359	358	266	460	8287
953	107	857	1616	526	489	519	540	590	617	587	605	645	631	559	502	500	374	657	10921
954	158	1269	2392	779	723	767	800	874	913	868	895	953	933	827	742	738	553	970	16154
955	99	798	1494	483	440	459	500	553	570	536	546	581	566	495	439	437	327	568	9891
956	914	7345	13912	4507	4078	4210	4530	5130	5368	5077	5185	5518	5381	4754	4243	4254	3227	5758	93391
957	501	4026	7830	2551	2255	2252	2378	2869	3104	2963	3037	3235	3161	2851	2569	2613	2047	3841	54083
958	661	5310	10328	3365	2974	2971	3136	3784	4094	3908	4006	4266	4170	3761	3388	3447	2700	5066	71335
959	674	5412	10301	3308	2903	2952	3279	3943	4125	3848	3914	4117	3988	3532	3140	3201	2502	4641	69780
960	1581	12696	23370	7324	6357	6655	7989	9560	9506	8547	8581	8835	8424	7214	6246	6395	4980	9023	153283
961	1400	11244	20119	6170	5301	5698	7289	8691	8295	7222	7164	7228	6785	5613	4722	4857	3766	6641	128205
962	343	2756	4919	1510	1297	1394	1793	2124	2012	1751	1732	1744	1635	1348	1128	1156	891	1550	31083
963	239	1917	3746	1266	1134	1096	1141	1254	1319	1315	1334	1429	1412	1289	1151	1125	840	1445	24452
964	228	1834	3585	1212	1085	1049	1092	1200	1262	1259	1277	1367	1351	1233	1101	1077	804	1383	23399
965	807	6481	12668	4282	3834	3707	3858	4240	4462	4448	4513	4832	4774	4359	3892	3806	2841	4888	82692
966	246	1978	3866	1307	1170	1131	1177	1294	1362	1358	1377	1475	1457	1330	1188	1161	867	1492	25236
967	227	1826	3569	1206	1080	1044	1087	1194	1257	1253	1271	1361	1345	1228	1096	1072	800	1377	23293
968	192	1546	3022	1021	914	884	920	1011	1064	1061	1076	1152	1139	1040	928	908	678	1166	19722
969	433	3476	6794	2296	2056	1988	2069	2274	2393	2386	2421	2591	2560	2338	2087	2041	1524	2622	44349
970	78	623	1218	412	369	356	371	408	429	428	434	465	459	419	374	366	273	470	7952
971	174	1401	2739	926	829	801	834	917	965	962	976	1045	1032	942	841	823	614	1057	17878
972	16	128	240	79	73	79	83	89	91	88	90	96	95	83	74	74	56	98	1632
973	318	2552	4792	1573	1452	1573	1653	1769	1819	1750	1797	1920	1892	1655	1468	1477	1114	1958	32532
974	1081	8682	16299	5349	4940	5350	5621	6016	6188	5953	6113	6533	6436	5629	4995	5024	3791	6662	110662
975	1411	11336	21281	6984	6450	6985	7339	7855	8079	7773	7982	8529	8404	7349	6521	6560	4949	8698	144485
976	242	1947	3655	1200	1108	1200	1261	1349	1388	1335	1371	1465	1443	1262	1120	1127	850	1494	24817
977	156	1252	2350	771	712	771	811	867	892	858	881	942	928	812	720	724	547	961	15955
978	299	2404	4514	1481	1368	1482	1557	1666	1714	1649	1693	1809	1782	1559	1383	1391	1050	1845	30646
979	70	562	1055	346	320	346	364	389	400	385	396	423	416	364	323	325	245	431	7160
980	62	496	931	305	282	306	321	344	353	340	349	373	368	321	285	287	216	380	6319
981	27	214	401	132	122	132	138	148	152	147	151	161	158	139	123	124	93	164	2726
982	66	533	980	309	266	265	329	376	372	341	335	354	340	284	243	243	180	301	6117
983	263	2115	3886	1222	1050	1039	1302	1492	1477	1348	1321	1398	1338	1116	951	951	703	1176	24148
984	252	2021	3715	1168	1003	993	1245	1426	1412	1288	1263	1337	1278	1066	909	909	672	1124	23081
985	546	4387	8063	2536	2178	2155	2702	3095	3064	2796	2741	2901	2775	2315	1974	1974	1458	2440	50100
986	1316	10571	19428	6111	5247	5193	6511	7457	7383	6737	6605	6990	6686	5577	4757	4755	3513	5880	120717
987	698	5603	10298	3239	2781	2752	3451	3953	3913	3571	3501	3705	3544	2956	2521	2520	1862	3117	63985
988	299	2404	4484	1424	1232	1223	1465	1700	1724	1593	1582	1678	1615	1380	1198	1205	908	1584	28698
989	912	7325	13890	4443	3897	4023	4585	5381	5552	5125	5176	5507	5342	4705	4187	4271	3332	6131	93784
990	2708	21748	38397	11611	9943	11290	15424	17292	15838	13254	12823	13395	12612	10171	8571	8864	6824	11628	242393
991	4198	33718	57123	16620	14487	20700	31827	33624	27864	21469	19944	19796	18535	14926	12243	12633	9276	15625	384608
992	5187	41665	71617	21032	18180	25339	37021	38194	31121	24264	23009	22672	20281	15309	12269	12960	9692	15908	445720
993	2288	18380	32291	9734	8357	9557	12759	14281	12812	10847	10515	10563	9689	7622	6339	6663	5154	8809	196660
994	787	6324	12219	4083	3642	3570	3814	4190	4324	4246	4286	4567	4482	4040	3594	3536	2649	4554	78907
995	707	5679	11100	3752	3359	3248	3381	3715	3909	3897	3954	4233	4183	3819	3410	3335	2489	4283	72453
996	1056	8483	16581	5604	5018	4851	5050	5550	5840	5822	5907	6324	6248	5705	5094	4981	3718	6398	108230
997	180	1448	2830	956	856	828	862	947	997	994	1008	1079	1066	974	869	850	635	1092	18471
998	295	2369	4631	1565	1401	1355	1410	1550	1631	1626	1650	1766	1745	1593	1422	1391	1038	1787	30225
999	22	179	349	118	106	102	106	117	123	123	124	133	131	120	107	105	78	135	2278
1000	374	3007	5878	1987	1779	1720	1790	1967	2070	2064	2094	2242	2215	2022	1806	1766	1318	2268	38367
1001	53	428	837	283	253	245	255	280	295	294	298	319	315	288	257	251	188	323	5462
1002	651	5225	10213	3452	3091	2988	3111	3419	3597	3586	3639	3895	3849	3514	3138	3068	2290	3941	66667
1003	1	12	23	8	7	7	7	8	8	8	8	9	9	8	7	7	5	9	151
1004	7	59	110	36	35	40	39	40	39	39	40	44	45	39	34	35	26	43	750
1005	135	1080	2028	666	615	666	700	749	770	741	761	813	801	700	622	625	472	829	13773
1006	734	5893	11063	3631	3353	3631	3816	4084	4200	4041	4150	4434	4369	3821	3390	3410	2573	4522	75115
1007	906	7276	13659	4483	4140	4483	4711	5042	5186	4989	5123	5474	5394	4717	4186	4211	3176	5583	92739
1008	232	1866	3503	1150	1062	1150	1208	1293	1330	1279	1314	1404	1383	1210	1073	1080	815	1432	23784
1009	31	251	471	155	143	155	162	174	179	172	177	189	186	163	144	145	110	193	3200
1010	45	363	682	224	207	224	235	252	259	249	256	273	269	236	209	210	159	279	4631
1011	120	967	1815	596	550	596	626	670	689	663	681	728	717	627	556	560	422	742	12325
1012	670	5382	10103	3316	3062	3316	3485	3729	3836	3690	3789	4049	3990	3489	3096	3115	2350	4130	68597
1013	35	277	520	170	156	169	179	192	197	189	194	207	204	178	157	158	119	209	3510
1014	36	288	529	166	143	141	177	203	201	183	180	190	182	152	129	129	96	160	3285
1015	20	164	301	95	81	81	101	116	115	104	102	108	104	87	74	74	54	91	1872
1016	41	331	608	191	164	162	204	233	231	211	207	219	209	174	149	149	110	184	3777
1017	139	1115	2049	645	553	548	687	787	779	711	697	737	705	588	502	502	371	620	12735
1018	365	2928	5382	1693	1453	1439	1804	2066	2045	1866	1830	1936	1852	1545	1318	1317	973	1629	33441
1019	473	3801	6986	2197	1887	1867	2341	2682	2655	2422	2375	2513	2404	2005	1710	1710	1263	2114	43405
1020	1322	10622	19521	6140	5272	5218	6542	7493	7418	6769	6636	7023	6718	5604	4779	4778	3530	5908	121293
1021	1390	11167	19510	5851	4979	5705	8116	8871	7944	6536	6211	6575	6176	4851	4035	4160	3142	5101	120320
1022	4119	33083	56873	16782	14235	17101	25171	27183	23666	18833	17701	18740	17485	13419	11051	11535	8787	14094	349858
1023	7151	57436	93648	26140	23122	39869	67025	66771	51566	36614	32123	32209	30527	24348	19866	20490	14327	23102	666334
1024	8586	68964	115766	32988	28841	48218	74729	71195	52616	37760	34369	33442	28746	19958	15362	16750	11923	17977	718190
1025	5046	40534	70133	20742	17944	23638	33426	34158	28004	22418	21109	21125	18821	13982	11474	12364	9404	15469	419791
1026	1028	8257	14955	4644	4017	4253	5311	5887	5549	4976	4852	5015	4735	3912	3382	3496	2689	4603	91561
1027	650	5225	10071	3304	2885	2749	3135	3589	3827	3707	3718	3949	3963	3617	3213	3174	2389	4118	67283
1028	204	1635	3157	1040	911	869	980	1117	1189	1155	1160	1234	1236	1128	1003	989	744	1282	21033
1029	157	1261	2437	803	704	673	756	860	915	890	895	951	952	869	773	762	573	987	16218
1030	77	616	1187	389	340	324	369	423	451	437	438	465	467	426	379	374	281	485	7928
1031	642	5158	9647	3201	3079	3520	3384	3474	3431	3441	3540	3892	3962	3472	2995	3120	2301	3806	66065
1032	140	1123	2095	694	668	768	738	757	745	746	768	842	856	748	643	671	494	819	14315
1033	126	1011	1890	625	594	672	662	687	686	678	697	759	765	668	580	599	444	749	12892
1034	127	1024	1922	631	583	631	663	709	730	702	721	770	759	664	589	593	447	786	13051
1035	87	696	1307	429	396	429	451	482	496	477	490	524	516	451	400	403	304	534	8872
1036	55	438	822	270	249	270	283	303	312	300	308	329	325	284	252	253	191	336	5580
1037	61	490	920	302	279	302	317	340	349	336	345	369	363	318	282	284	214	376	6247
1038	70	558	1048	344	318	344	362	387	398	383	393	420	414	362	321	323	244	429	7118
1039	676	5431	10196	3346	3091	3347	3516	3763	3871	3724	3824	4086	4026	3521	3125	3143	2371	4168	69225
1040	111	888	1643	524	461	470	556	623	624	579	577	612	591	502	434	435	324	552	10506
1041	108	867	1593	501	430	426	534	611	605	552	541	573	548	457	390	390	288	482	9896
1042	146	1175	2160	679	583	577	724	829	821	749	734	777	743	620	529	529	391	654	13420
1043	273	2196	4036	1269	1090	1079	1353	1549	1534	1400	1372	1452	1389	1159	988	988	730	1221	25078
1044	129	1036	1904	599	514	509	638	731	724	660	647	685	655	547	466	466	344	576	11830
1045	30	242	445	140	120	119	149	171	169	154	151	160	153	128	109	109	80	135	2764
1046	806	6477	11904	3744	3215	3182	3989	4569	4524	4128	4047	4283	4097	3417	2914	2913	2152	3603	73964
1047	344	2763	5077	1597	1371	1357	1702	1949	1930	1761	1726	1827	1747	1458	1243	1243	918	1537	31550
1048	687	5522	9812	3002	2562	2790	3812	4220	3908	3323	3221	3391	3181	2546	2138	2197	1687	2746	60745
1049	3388	27210	47067	13991	11882	14011	20351	22068	19429	15650	14815	15656	14609	11300	9344	9732	7451	11974	289928
1050	3941	31653	53944	15752	13494	17938	27090	28198	23453	18134	16832	17455	16113	12266	10020	10509	7871	12581	337244
1051	6856	55067	94776	27850	24134	33286	47995	48269	38719	30361	28425	28303	25043	18378	14927	16120	12145	19729	570383
1052	3371	27079	47807	14468	12468	14153	18576	20119	17874	15328	14715	14979	13698	10663	9025	9597	7445	12630	283995
1053	1655	13294	23625	7200	6203	6788	8717	9590	8720	7614	7348	7516	6932	5479	4671	4939	3839	6549	140679
1054	527	4232	8156	2676	2336	2226	2539	2907	3100	3002	3010	3197	3208	2928	2601	2570	1934	3334	54483
1055	865	6944	13386	4392	3834	3654	4167	4770	5087	4927	4941	5249	5267	4807	4271	4219	3175	5473	89428
1056	1286	10326	19904	6530	5701	5433	6196	7093	7564	7326	7347	7804	7832	7148	6351	6273	4721	8138	132973
1057	209	1679	3236	1062	927	883	1007	1153	1230	1191	1195	1269	1273	1162	1032	1020	768	1323	21619
1058	0	3	5	2	1	1	2	2	2	2	2	2	2	2	2	2	1	2	35
1059	102	815	1555	523	499	544	525	547	553	561	580	651	670	601	529	549	406	663	10873
1060	14	114	213	71	68	78	75	77	76	76	78	86	87	76	65	68	50	83	1455
1061	35	280	524	173	162	180	182	192	194	189	195	210	210	183	161	164	123	210	3567
1062	86	694	1303	428	395	428	449	481	495	476	489	522	515	450	399	402	303	533	8848
1063	123	989	1858	610	563	610	641	686	705	678	697	744	734	641	569	573	432	759	12612
1064	263	2112	3965	1301	1202	1302	1368	1464	1505	1448	1487	1589	1566	1369	1215	1222	922	1621	26921
1065	27	216	406	133	123	133	140	150	154	148	152	163	160	140	124	125	94	166	2754
1066	157	1265	2374	779	720	779	819	876	901	867	891	952	938	820	728	732	552	970	16120
1067	44	357	669	220	203	220	231	247	254	245	251	268	264	231	205	206	156	274	4545
1068	52	416	771	246	217	223	261	292	293	273	272	289	280	238	206	207	154	263	4953
1069	53	428	786	247	212	210	264	302	299	273	267	283	271	226	193	192	142	238	4886
1070	235	1889	3472	1092	938	928	1164	1333	1319	1204	1180	1249	1195	997	850	850	628	1051	21574
1071	624	5008	9204	2895	2486	2460	3085	3533	3498	3192	3129	3312	3168	2642	2253	2253	1664	2786	57192
1072	54	432	794	250	214	212	266	305	302	275	270	286	273	228	194	194	144	240	4933
1073	115	926	1701	535	459	455	570	653	647	590	578	612	586	488	417	416	308	515	10571
1074	250	2010	3693	1162	997	987	1238	1418	1404	1281	1256	1329	1271	1060	904	904	668	1118	22950
1075	368	2953	5428	1707	1466	1451	1819	2083	2063	1882	1845	1953	1868	1558	1329	1328	981	1643	33725
1076	484	3891	7192	2301	1975	1917	2349	2694	2720	2494	2526	2626	2454	2038	1744	1782	1420	2320	44927
1077	1034	8306	15355	4914	4219	4092	5012	5748	5807	5326	5398	5608	5237	4349	3722	3807	3038	4961	95933
1078	744	5974	10601	3244	2770	3026	4108	4538	4186	3559	3463	3620	3370	2679	2252	2335	1822	2968	65259
1079	1659	13325	23912	7382	6352	6736	8558	9512	8883	7855	7688	7897	7301	5846	4986	5224	4097	6891	144104
1080	330	2648	5104	1674	1462	1393	1589	1819	1940	1879	1884	2001	2008	1833	1628	1609	1210	2087	34098
1081	143	1145	2207	724	632	603	687	787	839	812	815	865	869	793	704	696	524	903	14748
1082	195	1562	3012	988	863	822	937	1073	1145	1109	1112	1181	1185	1082	961	949	714	1231	20121
1083	248	1988	3832	1257	1098	1046	1193	1366	1456	1411	1415	1503	1508	1376	1223	1208	909	1567	25604
1084	139	1116	2150	705	616	587	669	766	817	791	794	843	846	772	686	678	510	879	14364
1085	111	894	1723	565	493	470	536	614	655	634	636	675	678	619	550	543	409	704	11509
1086	1	10	19	6	5	5	6	7	7	7	7	7	7	7	6	6	4	8	125
1087	53	424	791	262	252	290	279	286	281	282	290	318	323	282	243	253	187	309	5405
1088	35	281	525	174	167	192	185	190	187	187	192	211	214	187	161	168	124	205	3585
1089	140	1124	2104	694	652	725	732	769	777	761	781	844	843	737	646	660	493	844	14326
1090	132	1059	1989	653	603	653	686	734	755	726	746	797	785	687	609	613	463	813	13503
1091	59	471	884	290	268	290	305	326	336	323	332	354	349	305	271	273	206	361	6003
1092	332	2667	5007	1643	1518	1644	1727	1848	1901	1829	1878	2007	1977	1729	1534	1544	1164	2047	33996
1093	17	140	262	86	79	86	90	97	99	96	98	105	103	91	80	81	61	107	1778
1094	15	118	222	73	67	73	77	82	84	81	83	89	88	77	68	68	52	91	1508
1095	19	152	286	94	87	94	99	106	109	104	107	115	113	99	88	88	67	117	1944
1096	138	1110	2040	642	552	546	684	783	775	708	694	735	703	587	501	501	370	620	12689
1097	251	2017	3707	1166	1001	991	1242	1423	1409	1286	1260	1334	1276	1064	908	907	670	1122	23034
1098	264	2117	3892	1224	1051	1040	1304	1494	1479	1349	1323	1400	1339	1117	953	952	704	1178	24180
1099	724	5816	10689	3362	2887	2857	3582	4103	4062	3706	3634	3846	3679	3068	2617	2616	1933	3235	66416
1100	59	477	876	276	237	234	294	336	333	304	298	315	302	252	215	214	158	265	5445
1101	156	1250	2296	722	620	614	770	882	873	796	781	826	790	659	562	562	415	695	14269
1102	585	4698	8635	2716	2332	2308	2894	3314	3281	2994	2935	3107	2972	2479	2114	2113	1561	2613	53651
1103	253	2032	3755	1200	1030	1001	1229	1409	1421	1302	1317	1370	1282	1065	911	930	738	1207	23452
1104	602	4839	8945	2863	2458	2384	2920	3348	3383	3102	3144	3267	3051	2533	2168	2218	1770	2890	55885
1105	739	5932	10967	3510	3014	2923	3580	4105	4147	3804	3855	4006	3741	3106	2658	2719	2170	3543	68519
1106	672	5396	9976	3193	2741	2658	3256	3734	3773	3460	3507	3644	3403	2825	2418	2473	1974	3223	62326
1107	612	4917	9104	2917	2506	2429	2966	3401	3444	3166	3207	3335	3125	2607	2235	2282	1816	2974	57043
1108	584	4693	9006	2947	2569	2452	2817	3226	3421	3295	3308	3506	3495	3163	2802	2776	2099	3602	59761
1109	44	356	687	225	197	188	214	245	261	253	254	269	270	247	219	217	163	281	4590
1110	181	1450	2795	917	801	763	870	996	1062	1029	1032	1096	1100	1004	892	881	663	1143	18675
1111	468	3755	7238	2375	2073	1976	2253	2580	2751	2664	2672	2838	2848	2600	2309	2281	1717	2960	48358
1112	283	2270	4376	1436	1253	1194	1362	1559	1663	1611	1615	1716	1722	1571	1396	1379	1038	1789	29233
1113	43	345	664	218	190	181	207	237	252	244	245	260	261	239	212	209	158	272	4437
1114	54	435	838	275	240	229	261	299	319	309	309	329	330	301	267	264	199	343	5601
1115	108	865	1667	547	477	455	519	594	634	614	615	654	656	599	532	525	395	682	11138
1116	34	274	511	169	163	187	180	185	182	182	187	205	209	182	157	164	121	200	3492
1117	12	98	188	63	58	62	63	67	69	70	72	78	81	71	63	64	47	79	1305
1118	58	465	918	310	275	267	292	322	349	355	365	394	412	371	340	330	241	419	6483
1119	107	861	1654	550	498	513	549	596	628	621	638	685	696	617	557	550	408	714	11442
1120	42	338	634	208	192	208	219	234	241	232	238	254	251	219	194	196	148	259	4307
1121	745	5985	11235	3687	3405	3688	3875	4147	4265	4103	4214	4503	4437	3880	3443	3463	2613	4592	76280
1122	728	5845	10973	3601	3326	3602	3785	4050	4166	4008	4116	4398	4333	3789	3363	3383	2552	4485	74503
1123	16	126	237	78	72	78	82	88	90	87	89	95	94	82	73	73	55	97	1612
1124	33	264	496	163	150	163	171	183	188	181	186	199	196	171	152	153	115	203	3367
1125	47	379	700	223	195	198	236	266	266	246	244	259	250	212	183	183	136	231	4454
1126	62	498	916	288	247	245	307	352	348	318	311	330	315	263	224	224	166	277	5691
1127	53	428	787	247	212	210	264	302	299	273	267	283	271	226	193	193	142	238	4888
1128	263	2114	3885	1222	1049	1038	1302	1491	1476	1347	1321	1398	1337	1115	951	951	702	1176	24138
1129	72	580	1066	335	288	285	357	409	405	370	362	384	367	306	261	261	193	323	6624
1130	43	343	630	198	170	168	211	242	239	218	214	227	217	181	154	154	114	191	3914
1131	80	641	1179	371	319	315	395	452	448	409	402	425	406	338	289	289	214	358	7330
1132	236	1895	3499	1115	958	933	1149	1318	1325	1214	1220	1274	1196	994	850	865	678	1113	21832
1133	1526	12258	22660	7252	6227	6039	7397	8482	8570	7859	7966	8277	7729	6418	5493	5618	4484	7321	141576
1134	335	2690	4973	1591	1366	1325	1623	1861	1881	1725	1748	1816	1696	1408	1205	1233	984	1607	31067
1135	510	4095	7571	2423	2080	2017	2471	2834	2863	2626	2661	2765	2582	2144	1835	1877	1498	2446	47298
1136	85	680	1257	402	345	335	410	470	475	436	442	459	429	356	305	312	249	406	7853
1137	280	2249	4162	1333	1145	1110	1357	1556	1574	1446	1465	1523	1425	1187	1017	1039	828	1354	26050
1138	119	959	1834	599	521	498	576	660	696	667	670	709	702	631	557	553	420	718	12089
1139	117	938	1807	593	518	493	563	644	687	665	667	709	711	649	577	570	429	739	12076
1140	375	3010	5802	1903	1662	1584	1806	2068	2205	2136	2142	2275	2283	2084	1851	1829	1376	2372	38763
1141	203	1632	3147	1032	901	859	979	1121	1196	1158	1162	1234	1238	1130	1004	992	746	1287	21021
1142	325	2609	5028	1650	1440	1373	1565	1792	1911	1851	1856	1972	1979	1806	1604	1585	1193	2056	33595
1143	374	3004	5791	1900	1659	1581	1803	2064	2201	2132	2138	2271	2279	2080	1848	1825	1374	2368	38692
1144	263	2109	4066	1334	1165	1110	1266	1449	1545	1497	1501	1594	1600	1460	1297	1282	964	1663	27165
1145	127	1017	1961	643	562	535	610	699	745	722	724	769	771	704	626	618	465	802	13100
1146	13	104	206	70	62	60	65	72	78	80	82	88	93	83	77	74	54	94	1455
1147	16	126	249	84	74	73	79	87	94	96	99	107	112	101	92	90	65	114	1758
1148	23	183	362	122	108	104	115	127	137	140	144	156	163	147	135	130	95	166	2557
1149	24	190	370	124	111	111	120	131	141	141	145	156	162	145	132	129	95	165	2592
1150	56	446	840	276	254	274	288	309	319	308	316	338	335	294	261	262	197	346	5719
1151	67	538	1014	334	307	329	347	373	385	372	382	409	406	356	317	317	239	419	6911
1152	187	1500	2820	926	854	922	970	1039	1071	1032	1060	1133	1118	979	870	874	658	1157	19170
1153	44	351	658	216	200	216	227	243	250	240	247	264	260	227	202	203	153	269	4470
1154	26	207	389	128	118	128	134	144	148	142	146	156	154	134	119	120	91	159	2643
1155	42	337	637	209	190	200	216	234	242	234	239	256	255	223	199	198	148	259	4318
1156	74	591	1088	343	295	291	364	417	413	378	371	393	377	316	270	270	199	334	6784
1157	61	489	899	283	243	240	301	345	342	312	306	324	310	258	220	220	163	272	5588
1158	42	341	635	200	176	180	212	236	238	221	217	231	223	190	161	160	118	198	3979
1159	78	630	1157	364	313	309	388	444	440	401	393	416	398	332	283	283	209	350	7188
1160	116	936	1720	541	464	460	576	660	654	596	585	619	592	494	421	421	311	520	10686
1161	485	3898	7164	2253	1935	1915	2401	2750	2722	2484	2435	2578	2466	2057	1754	1753	1295	2168	44513
1162	160	1285	2374	759	652	633	777	890	898	824	833	866	810	673	576	588	467	764	14829
1163	312	2509	4638	1484	1274	1236	1514	1736	1754	1609	1630	1694	1582	1314	1124	1150	918	1499	28977
1164	266	2140	3956	1266	1087	1054	1291	1481	1496	1372	1391	1445	1349	1120	959	981	783	1278	24715
1165	650	5223	9656	3090	2653	2573	3152	3614	3652	3349	3394	3527	3293	2735	2340	2394	1910	3120	60325
1166	60	483	893	286	245	238	291	334	338	310	314	326	305	253	216	221	177	288	5578
1167	33	268	510	166	144	138	161	185	193	184	185	195	191	169	149	148	114	193	3326
1168	79	633	1221	401	350	333	380	435	464	449	451	479	480	438	390	385	290	499	8157
1169	43	343	661	217	189	180	206	235	251	243	244	259	260	237	211	208	157	270	4414
1170	71	568	1095	359	314	299	341	390	416	403	404	429	431	393	349	345	260	448	7315
1171	131	1049	2022	663	579	552	629	721	768	744	746	793	796	726	645	637	480	827	13508
1172	172	1380	2655	872	763	731	833	948	1008	977	981	1044	1051	960	854	844	635	1095	17803
1173	257	2068	3980	1307	1144	1094	1247	1421	1511	1465	1470	1564	1575	1438	1278	1263	951	1640	26673
1174	78	629	1201	396	350	342	387	432	454	442	446	477	487	447	398	394	297	512	8169
1175	200	1603	3058	1008	895	876	992	1102	1155	1125	1135	1218	1248	1144	1021	1010	762	1314	20866
1176	32	260	487	162	147	150	168	179	182	179	182	199	210	194	174	172	131	226	3434
1177	15	122	240	81	72	69	76	84	91	93	96	103	108	98	90	87	63	110	1698
1178	161	1291	2554	863	763	738	810	894	970	990	1018	1099	1152	1037	951	922	672	1170	18055
1179	259	2078	4109	1388	1227	1187	1303	1438	1561	1593	1638	1768	1853	1669	1531	1483	1082	1883	29050
1180	19	154	305	103	91	88	97	107	116	118	121	131	137	123	113	110	80	139	2152
1181	116	932	1843	623	551	533	584	645	700	715	735	793	831	749	687	665	485	845	13032
1182	45	361	710	239	212	208	227	250	270	274	282	304	317	285	261	253	185	322	5005
1183	55	444	874	295	261	256	279	307	332	337	347	374	390	350	321	311	228	397	6158
1184	178	1429	2823	953	844	818	897	989	1072	1093	1124	1213	1269	1143	1048	1015	741	1290	19939
1185	56	448	854	283	258	271	288	310	324	317	326	349	351	310	278	276	206	361	5866
1186	46	373	736	248	220	214	234	258	280	285	293	316	330	297	273	264	193	336	5196
1187	37	294	555	180	156	153	182	206	211	201	202	215	214	185	164	161	118	202	3636
1188	404	3247	5975	1880	1618	1607	2001	2286	2267	2073	2033	2153	2061	1723	1469	1467	1083	1814	37161
1189	136	1091	2081	662	610	664	688	725	754	730	722	781	768	682	570	553	408	693	13318
1190	37	301	566	179	161	170	188	204	209	198	195	209	204	177	149	146	108	183	3584
1191	123	986	1846	584	521	543	614	675	685	644	634	679	659	569	479	472	348	588	11649
1192	1201	9645	17726	5575	4787	4739	5940	6804	6736	6147	6026	6378	6101	5089	4340	4339	3206	5365	110144
1193	205	1644	3030	961	826	809	1002	1148	1149	1051	1048	1099	1038	864	738	746	574	948	18880
1194	194	1557	2878	921	791	767	939	1077	1088	998	1012	1051	982	815	698	713	569	930	17980
1195	262	2106	3893	1246	1070	1037	1271	1457	1472	1350	1368	1422	1328	1103	944	965	770	1258	24322
1196	112	902	1671	537	464	453	549	624	631	583	592	618	587	495	426	434	344	566	10588
1197	175	1406	2613	847	743	735	871	971	984	925	940	994	974	846	739	746	582	973	17064
1198	24	196	372	122	109	108	123	135	140	136	137	147	151	137	122	121	92	158	2530
1199	136	1090	2101	689	602	574	655	749	798	773	776	824	828	756	671	663	499	860	14044
1200	87	696	1318	436	392	391	441	479	495	484	491	532	552	508	455	450	340	588	9135
1201	46	368	707	232	204	197	224	253	268	260	261	279	283	259	230	228	171	296	4766
1202	164	1316	2477	821	744	754	847	906	928	910	926	1008	1058	975	874	866	655	1132	17361
1203	44	357	670	222	202	206	231	246	250	246	251	274	289	267	239	237	180	310	4721
1204	86	687	1289	428	390	397	446	473	482	474	483	527	556	513	461	456	346	597	9091
1205	634	5094	9556	3172	2889	2946	3303	3506	3574	3510	3577	3905	4121	3805	3415	3383	2562	4426	67378
1206	179	1436	2695	894	814	831	931	989	1008	990	1009	1101	1162	1073	963	954	722	1248	18999
1207	40	318	596	198	180	184	206	219	223	219	223	244	257	237	213	211	160	276	4204
1208	15	120	238	80	71	69	75	83	90	92	95	102	107	97	89	86	63	109	1681
1209	22	177	351	118	105	101	111	123	133	136	140	151	158	142	131	127	92	161	2479
1210	35	278	550	186	164	159	174	193	209	213	219	237	248	224	205	199	145	252	3890
1211	39	311	615	208	184	178	195	215	234	239	245	265	277	250	229	222	162	282	4350
1212	173	1392	2754	930	822	796	873	964	1046	1068	1098	1185	1242	1119	1026	994	725	1262	19469
1213	319	2561	5065	1711	1513	1463	1606	1772	1924	1964	2019	2179	2284	2057	1887	1828	1334	2321	35807
1214	78	627	1240	419	370	358	393	434	471	481	494	533	559	504	462	447	326	568	8764
1215	72	577	1142	386	341	330	362	400	434	443	455	491	515	464	425	412	301	523	8073
1216	97	780	1542	521	461	446	489	540	586	598	615	663	695	626	574	556	406	706	10901
1217	84	676	1337	452	399	386	424	468	508	518	533	575	603	543	498	482	352	613	9451
1218	35	279	552	186	165	159	175	193	210	214	220	237	248	223	205	198	145	252	3896
1219	38	305	580	187	165	167	190	211	218	209	209	224	223	195	170	167	122	209	3789
1220	45	361	689	219	202	220	228	240	250	242	239	259	254	226	189	183	135	230	4411
1221	96	769	1467	467	430	468	485	511	531	515	509	551	541	481	402	390	287	489	9389
1222	86	694	1323	421	388	421	437	461	479	464	459	496	488	433	362	351	259	440	8462
1223	101	815	1504	474	410	411	503	571	568	522	512	544	522	439	373	372	275	461	9377
1224	36	291	536	170	146	143	177	203	203	186	186	195	184	153	131	132	102	168	3342
1225	878	7049	13031	4170	3581	3473	4254	4878	4928	4520	4581	4760	4445	3691	3159	3231	2578	4210	81417
1226	150	1205	2228	713	612	594	727	834	843	773	783	814	760	631	540	552	441	720	13920
1227	77	620	1152	374	329	325	384	428	434	408	415	440	432	376	329	332	258	433	7546
1228	48	390	731	243	221	225	253	268	273	268	274	299	315	291	261	259	196	338	5153
1229	187	1503	2819	936	852	869	974	1034	1054	1035	1055	1152	1216	1122	1007	998	756	1306	19875
1230	54	434	814	270	246	251	281	299	304	299	305	333	351	324	291	288	218	377	5739
1231	137	1097	2057	683	622	634	711	755	769	756	770	841	887	819	735	728	552	953	14506
1232	46	367	688	228	208	212	238	252	257	253	258	281	297	274	246	244	184	319	4852
1233	56	450	845	280	255	260	291	310	316	310	316	345	363	335	301	298	226	390	5947
1234	32	260	488	162	147	150	169	179	182	179	183	199	210	194	174	173	131	226	3438
1235	62	497	932	309	282	287	322	342	349	342	349	381	402	371	333	330	250	432	6572
1236	320	2571	4823	1601	1458	1486	1667	1769	1803	1771	1805	1971	2080	1920	1723	1707	1293	2233	34001
1237	163	1313	2463	817	744	759	851	904	921	905	922	1006	1062	980	880	872	660	1141	17363
1238	41	327	613	204	185	189	212	225	229	225	230	251	264	244	219	217	164	284	4323
1239	6	49	92	31	28	28	32	34	34	34	34	38	40	37	33	33	25	43	651
1240	35	277	537	180	164	171	177	190	199	202	207	225	233	208	187	185	136	232	3745
1241	73	590	1166	394	348	337	370	408	443	452	465	502	526	474	435	421	307	534	8245
1242	18	144	284	96	85	82	90	99	108	110	113	122	128	115	106	103	75	130	2008
1243	11	86	170	58	51	49	54	60	65	66	68	73	77	69	63	61	45	78	1204
1244	24	195	385	130	115	111	122	135	146	149	154	166	174	157	144	139	101	177	2724
1245	430	3450	6823	2305	2038	1972	2163	2388	2592	2645	2720	2935	3077	2772	2542	2463	1797	3127	48239
1246	66	529	1046	353	312	302	332	366	397	405	417	450	472	425	390	377	275	479	7393
1247	210	1685	3333	1126	995	963	1056	1166	1266	1292	1329	1434	1503	1354	1242	1203	877	1527	23561
1248	80	639	1264	427	378	365	401	442	480	490	504	544	570	514	471	456	333	579	8937
1249	129	1034	2045	691	611	591	648	716	777	793	815	880	922	831	762	738	538	937	14458
1250	243	1951	3858	1303	1152	1115	1223	1350	1465	1496	1538	1660	1740	1567	1438	1392	1016	1768	27275
1251	67	536	1059	358	316	306	336	371	402	411	422	456	478	430	395	382	279	485	7489
1252	180	1447	2761	880	810	881	913	962	1001	970	959	1038	1021	907	759	737	543	923	17692
1253	81	647	1235	393	362	394	408	430	447	433	429	464	456	405	338	329	242	412	7905
1254	1246	10005	19088	6076	5600	6092	6311	6649	6913	6698	6623	7164	7044	6255	5226	5076	3740	6361	122167
1255	235	1891	3609	1149	1059	1152	1193	1257	1307	1266	1252	1354	1332	1182	988	960	707	1203	23096
1256	97	777	1460	466	415	429	480	527	540	510	510	541	519	448	378	376	287	480	9240
1257	33	264	489	156	134	130	160	183	185	169	172	178	167	138	118	121	97	158	3052
1258	218	1751	3282	1087	986	1003	1130	1206	1228	1201	1224	1332	1396	1282	1148	1139	865	1490	22968
1259	51	406	761	253	230	235	263	279	285	280	285	311	328	303	272	269	204	352	5367
1260	145	1161	2178	723	658	671	753	799	815	800	815	890	939	867	778	771	584	1009	15356
1261	923	7413	13906	4616	4204	4286	4807	5102	5201	5108	5206	5682	5997	5536	4970	4923	3729	6440	98049
1262	66	527	988	328	299	305	342	363	370	363	370	404	426	393	353	350	265	458	6970
1263	133	1070	2007	666	607	619	694	736	751	737	751	820	865	799	717	710	538	929	14149
1264	34	276	518	172	157	160	179	190	194	190	194	212	224	206	185	184	139	240	3654
1265	237	1904	3571	1185	1079	1101	1234	1310	1336	1312	1337	1459	1540	1422	1276	1264	958	1654	25179
1266	82	657	1233	409	373	380	426	452	461	453	461	504	532	491	441	436	331	571	8693
1267	180	1446	2712	900	820	836	937	995	1014	996	1015	1108	1169	1080	969	960	727	1256	19120
1268	34	273	513	170	155	158	177	188	192	188	192	210	221	204	183	182	137	237	3614
1269	42	334	626	208	189	193	216	230	234	230	234	256	270	249	224	222	168	290	4415
1270	59	476	892	296	270	275	308	327	334	328	334	365	385	355	319	316	239	413	6291
1271	60	482	905	300	273	279	313	332	338	332	339	370	390	360	323	320	243	419	6378
1272	11	90	175	58	54	56	57	61	64	65	66	72	75	67	59	60	43	72	1205
1273	18	148	292	99	87	84	92	102	111	113	116	125	132	118	109	105	77	134	2062
1274	87	699	1377	461	416	403	435	466	502	517	529	576	597	537	484	484	344	563	9477
1275	17	137	271	91	81	79	86	94	101	104	106	115	120	108	99	97	70	119	1895
1276	58	466	921	311	275	266	292	322	350	357	367	396	415	374	343	332	242	422	6509
1277	197	1584	3133	1058	936	905	993	1096	1190	1214	1249	1348	1413	1272	1167	1131	825	1435	22146
1278	298	2390	4727	1597	1412	1366	1499	1654	1796	1833	1884	2034	2132	1920	1761	1706	1245	2166	33420
1279	420	3375	6675	2255	1994	1929	2116	2336	2535	2587	2660	2871	3009	2711	2486	2408	1757	3058	47182
1280	95	761	1469	479	434	454	485	513	519	512	515	549	557	487	445	451	335	570	9630
1281	225	1803	3562	1201	1063	1033	1132	1247	1349	1375	1412	1523	1594	1434	1316	1277	932	1620	25098
1282	276	2218	4374	1471	1305	1275	1394	1530	1647	1675	1718	1852	1934	1737	1593	1550	1133	1967	30649
1283	190	1525	3016	1019	901	871	956	1055	1145	1169	1202	1297	1360	1225	1124	1088	794	1382	21319
1284	194	1555	3046	1013	905	905	977	1065	1143	1151	1172	1266	1307	1173	1054	1022	747	1294	20989
1285	55	443	845	269	248	270	279	294	306	297	293	317	312	277	231	225	166	282	5409
1286	92	742	1416	451	415	452	468	493	513	497	491	531	522	464	388	376	277	472	9060
1287	349	2800	5342	1701	1567	1705	1766	1861	1935	1875	1854	2005	1972	1751	1463	1421	1047	1780	34194
1288	468	3761	7175	2284	2105	2290	2372	2499	2599	2517	2489	2693	2648	2351	1964	1908	1406	2391	45920
1289	34	273	516	166	151	158	172	185	190	183	183	198	197	175	150	148	112	189	3380
1290	47	380	713	237	215	220	246	262	267	262	267	291	307	284	255	252	191	330	5026
1291	257	2067	3878	1287	1172	1195	1340	1423	1450	1424	1452	1585	1672	1544	1386	1373	1040	1796	27341
1292	206	1652	3099	1029	937	955	1071	1137	1159	1138	1160	1266	1337	1234	1108	1097	831	1435	21851
1293	111	890	1669	554	505	514	577	612	624	613	625	682	720	664	596	591	447	773	11767
1294	119	957	1794	596	542	553	620	658	671	659	672	733	774	714	641	635	481	831	12650
1295	78	628	1178	391	356	363	407	432	440	433	441	481	508	469	421	417	316	545	8304
1296	79	638	1197	397	362	369	414	439	448	440	448	489	516	477	428	424	321	554	8440
1297	94	752	1411	468	426	435	488	518	528	518	528	576	608	562	504	499	378	653	9946
1298	71	571	1070	355	324	330	370	393	400	393	401	437	462	426	382	379	287	496	7547
1299	43	345	646	215	195	199	223	237	242	237	242	264	279	257	231	229	173	299	4556
1300	43	346	649	215	196	200	224	238	243	238	243	265	280	258	232	230	174	301	4575
[truncated: 1,723 more rows]
